# Supplementary material for: Crystal and mol­ecular structure of jatrophane diterpenoid (2R,3R,4S,5R,7S,8S,9S,13S,14S,15R)-2,3,8,9-tetra­acet­oxy-5,14-bis­(benzo­yloxy)-15-hydroxy-7-(iso­butano­yloxy)jatropha-6(17),11(E)-diene
Source: Acta Crystallogr E Crystallogr Commun. 2019 Nov 19;75(Pt 12):1884–7. doi: 10.1107/S205698901901541X (PMC6895953; doi:10.1107/S205698901901541X)
Supplement: Supplementary file 1 [file e-75-01884-sup1.cif]

##############################################################################
#                                                                            #
# This CIF contains the data in a paper accepted for publication in          #
# Acta Crystallographica Section E. It conforms to the requirements of       #
# Notes for Authors for Acta Crystallographica Section E, and has been       #
# peer reviewed under the auspices of the IUCr Commission on Journals.       #
#                                                                            #
# Full details of the Crystallographic Information File format               #
# are given in the paper "The Crystallographic Information File (CIF):       #
# a New Standard Archive File for Crystallography" by S. R. Hall, F. H.      #
# Allen and I. D. Brown [Acta Cryst. (1991), A47, 655-685].                  #
#                                                                            #
# The current version of the core CIF dictionary is obtainable from          #
# ftp://ftp.iucr.org/pub/cif_core.dic.                                       #
#                                                                            #
# Software is freely available for graphical display of the structure(s)     #
# in this CIF. For information consult the CIF software page                 #
# http://www.iucr.org/resources/cif/software.                                #
#                                                                            #
# This file may be used for bona fide research purposes within the           #
# scientific community so long as proper attribution is given to the journal # 
# article from which it was obtained.                                        #
#                                                                            #
##############################################################################
data_I
_audit_creation_method     'SHELXL-2018/3'
_journal_date_recd_electronic     2019-08-01
_journal_date_accepted     2019-11-14
_journal_name_full     'Acta Crystallographica, Section E'
_journal_year     2019
_journal_volume     75
_journal_issue     12
_journal_page_first     1884
_journal_page_last     1887
_journal_paper_category     GO
_journal_paper_doi     10.1107/S205698901901541X
_journal_coeditor_code     FY2141
_publ_contact_author_name     'Lidiya Izotova*'
_publ_contact_author_address
;
Institute of Bioorganic Chemistry
Academy of Sciences of Uzbekistan
H.Abdullaev Str,83
Tashkent
100125
Uzbekistan
;
_publ_contact_author_email     'li_izotova@mail.ru'
_publ_contact_author_fax     '+998712627063'
_publ_contact_author_phone     '+998977234969'
_publ_section_title
;\
Crystal and molecular structure of jatrophane diterpenoid
(2<i>R</i>,3<i>R</i>,4<i>S</i>,5<i>R</i>,7<i>S</i>,8<i>S</i>,9<i>S</i>,\
13<i>S</i>,14<i>S</i>,15<i>R</i>)-2,3,8,9-tetraacetoxy-5,14-bis(benzoyloxy)-\
15-hydroxy-7-(isobutanoyloxy)jatropha-6(17),11(<i>E</i>)-diene
;
loop_
    _publ_author_name
    _publ_author_footnote
    _publ_author_address
    'Yang, Hequn' .
;
Key Laboratory of Plant Resources and Chemistry of Arid Zones,
Xinjiang Technical Institute of Physics and Chemistry,
Chinese Academy of Science,
Urumqi 830011, People's Republic of China
;
    'Zhao, Jiangyu' .
;
Key Laboratory of Plant Resources and Chemistry of Arid Zones,
Xinjiang Technical Institute of Physics and Chemistry,
Chinese Academy of Science,
Urumqi 830011, People's Republic of China
;
    'Talipov, Samat'
;
In Memory of a Friend and Colleague.
;
;
Institute of Bioorganic Chemistry
Academy of Sciences of Uzbekistan
H. Abdullaev Str, 83
Tashkent
100125
Uzbekistan
;
    'Izotova, Lidiya' .
;
Institute of Bioorganic Chemistry
Academy of Sciences of Uzbekistan
H. Abdullaev Str, 83
Tashkent
100125
Uzbekistan
;
    'Aisa, Haji Akber' .
;
Key Laboratory of Plant Resources and Chemistry of Arid Zones,
Xinjiang Technical Institute of Physics and Chemistry,
Chinese Academy of Science,
Urumqi 830011, People's Republic of China
;
    'Ibragimov, Bakhtiyar' .
;
Institute of Bioorganic Chemistry
Academy of Sciences of Uzbekistan
H. Abdullaev Str, 83
Tashkent
100125
Uzbekistan
;
_publ_section_synopsis
;
A jatrophane diterpenoid was isolated from the fructus of <i>Euphorbia
sororia</i> and its structure and absolute configuration have been established
by X-ray crystallographic analysis.
;
_chemical_name_systematic
;\
(2<i>R</i>,3<i>R</i>,4<i>S</i>,5<i>R</i>,7<i>S</i>,8<i>S</i>,9<i>S</i>,\
13<i>S</i>,14<i>S</i>,15<i>R</i>)-2,3,8,9-Tetraacetoxy-5,14-bis(benzoyloxy)-\
15-hydroxy-7-(isobutanoyloxy)jatropha-6(17),11(<i>E</i>)-diene
;
_chemical_name_common     'jatrophan'
_chemical_formula_moiety     'C46 H56 O15'
_chemical_formula_sum     'C46 H56 O15'
_chemical_formula_iupac     'C46 H56 O15'
_chemical_formula_weight     848.90
_chemical_melting_point     166
_chemical_absolute_configuration     rm
_space_group_crystal_system     orthorhombic
_space_group_name_H-M_alt     'P 21 21 21'
_space_group_name_Hall     'P 2ac 2ab'
loop_
    _space_group_symop_operation_xyz
    'x, y, z'
    '-x+1/2, -y, z+1/2'
    '-x, y+1/2, -z+1/2'
    'x+1/2, -y+1/2, -z'
_cell_length_a     8.9730(5)
_cell_length_b     20.9171(9)
_cell_length_c     23.9201(11)
_cell_angle_alpha     90
_cell_angle_beta     90
_cell_angle_gamma     90
_cell_volume     4489.5(4)
_cell_formula_units_Z     4
_cell_measurement_reflns_used     5355
_cell_measurement_theta_min     4.2370
_cell_measurement_theta_max     69.5640
_cell_measurement_temperature     104(2)
_exptl_crystal_description     prism
_exptl_crystal_colour     colourless
_exptl_crystal_size_max     0.3
_exptl_crystal_size_mid     0.2
_exptl_crystal_size_min     0.1
_exptl_crystal_density_diffrn     1.256
_exptl_crystal_density_meas     1.256
_exptl_crystal_density_method     'not measured'
_exptl_crystal_F_000     1808
_exptl_absorpt_coefficient_mu     0.778
_exptl_absorpt_correction_type     multi-scan
_exptl_absorpt_process_details
;
(CrysAlis PRO; Agilent, 2014)
;
_exptl_absorpt_correction_T_min     0.74820
_exptl_absorpt_correction_T_max     1.00000
_diffrn_ambient_temperature     104(7)
_diffrn_source     'fine-focus sealed tube'
_diffrn_radiation_type     CuK\a
_diffrn_radiation_wavelength     1.54184
_diffrn_measurement_device_type     'Agilent Xcalibur Ruby'
_diffrn_measurement_method     '\w scans'
_diffrn_detector_area_resol_mean     10.2576
_diffrn_reflns_number     37870
_diffrn_reflns_av_R_equivalents     0.0584
_diffrn_reflns_av_unetI/netI     0.0422
_diffrn_reflns_theta_min     3.696
_diffrn_reflns_theta_max     76.461
_diffrn_reflns_theta_full     67.684
_diffrn_measured_fraction_theta_max     0.993
_diffrn_measured_fraction_theta_full     1.000
_diffrn_reflns_limit_h_min     -11
_diffrn_reflns_limit_h_max     10
_diffrn_reflns_limit_k_min     -26
_diffrn_reflns_limit_k_max     26
_diffrn_reflns_limit_l_min     -30
_diffrn_reflns_limit_l_max     27
_refine_special_details
;
 Refinement of F^2^ against ALL reflections.  The weighted R-factor wR and
 goodness of fit S are based on F^2^, conventional R-factors R are based
 on F, with F set to zero for negative F^2^. The threshold expression of
 F^2^ > 2sigma(F^2^) is used only for calculating R-factors(gt) etc. and is
 not relevant to the choice of reflections for refinement.  R-factors based
 on F^2^ are statistically about twice as large as those based on F, and R-
 factors based on ALL data will be even larger.
;
_reflns_number_total     9301
_reflns_number_gt     7007
_reflns_threshold_expression     'I > 2\s(I)'
_refine_ls_structure_factor_coef     Fsqd
_refine_ls_matrix_type     full
_refine_ls_R_factor_all     0.0793
_refine_ls_R_factor_gt     0.0563
_refine_ls_wR_factor_gt     0.1360
_refine_ls_wR_factor_ref     0.1534
_refine_ls_goodness_of_fit_ref     1.016
_refine_ls_restrained_S_all     1.016
_refine_ls_number_reflns     9301
_refine_ls_number_parameters     587
_refine_ls_number_restraints     1
_refine_ls_hydrogen_treatment     constr
_refine_ls_weighting_scheme     calc
_refine_ls_weighting_details
              'w=1/[\s^2^(Fo^2^)+(0.0710P)^2^+1.4583P] where P=(Fo^2^+2Fc^2^)/3'
_atom_sites_solution_hydrogens     geom
_atom_sites_solution_primary     direct
_atom_sites_solution_secondary     difmap
_refine_ls_shift/su_max     0.010
_refine_ls_shift/su_mean     0.002
_refine_diff_density_max     0.258
_refine_diff_density_min     -0.186
_refine_ls_extinction_method     none
_refine_ls_extinction_coef     .
_refine_ls_abs_structure_details
;
Flack <i>x</i> determined using 2403 quotients
[(<i>I</i>^+^)-(<i>I</i>^-^)]/[(<i>I</i>^+^)+(<i>I</i>^-^)]
(Parsons <i>et al.</i>,  2013)
;
_refine_ls_abs_structure_Flack     -0.06(11)
loop_
    _atom_type_symbol
    _atom_type_description
    _atom_type_scat_dispersion_real
    _atom_type_scat_dispersion_imag
    _atom_type_scat_source
    'C' 'C' 0.0181 0.0091
                         'International Tables Vol C Tables 4.2.6.8 and 6.1.1.4'
    'H' 'H' 0.0000 0.0000
                         'International Tables Vol C Tables 4.2.6.8 and 6.1.1.4'
    'O' 'O' 0.0492 0.0322
                         'International Tables Vol C Tables 4.2.6.8 and 6.1.1.4'
_computing_data_collection
;
CrysAlis PRO (Agilent, 2014)
;
_computing_cell_refinement
;
CrysAlis PRO (Agilent, 2014)
;
_computing_data_reduction
;
CrysAlis PRO (Agilent, 2014)
;
_computing_structure_solution
;
SHELXS97 (Sheldrick, 2008)
;
_computing_structure_refinement
;
SHELXL2018 (Sheldrick, 2015)
;
_computing_molecular_graphics
;
XP (Siemens, 1994)
;
_computing_publication_material
;
XP (Siemens, 1994)
;
loop_
    _atom_site_type_symbol
    _atom_site_label
    _atom_site_fract_x
    _atom_site_fract_y
    _atom_site_fract_z
    _atom_site_U_iso_or_equiv
    _atom_site_adp_type
    _atom_site_calc_flag
    _atom_site_occupancy
    _atom_site_disorder_assembly
    _atom_site_disorder_group
    O O1 0.0006(4) 0.69300(16) 0.89766(13) 0.0618(9) Uani d 1 . .
    O O2 0.1295(3) 0.67482(14) 0.81877(12) 0.0470(7) Uani d 1 . .
    O O3 0.0829(3) 0.54758(14) 0.83474(12) 0.0480(7) Uani d 1 . .
    H H3A 0.173963 0.544145 0.834484 0.072 Uiso calc 1 . .
    O O4 0.5306(4) 0.64154(17) 0.78021(13) 0.0559(8) Uani d 1 . .
    O O5 0.3694(3) 0.55943(14) 0.78729(12) 0.0444(6) Uani d 1 . .
    O O6 0.5606(3) 0.62727(17) 0.58845(13) 0.0546(8) Uani d 1 . .
    O O7 0.7062(4) 0.6966(2) 0.63330(16) 0.0720(11) Uani d 1 . .
    O O8 0.2610(4) 0.67436(14) 0.54698(12) 0.0483(7) Uani d 1 . .
    O O9 0.3759(5) 0.7351(2) 0.48129(16) 0.0840(13) Uani d 1 . .
    O O10 0.3579(4) 0.54361(15) 0.58592(12) 0.0503(7) Uani d 1 . .
    O O11 0.1132(4) 0.52049(15) 0.58730(15) 0.0577(8) Uani d 1 . .
    O O12 0.2136(3) 0.44549(13) 0.75343(12) 0.0473(7) Uani d 1 . .
    O O13 0.2862(5) 0.3971(2) 0.67361(18) 0.0914(15) Uani d 1 . .
    C C1 -0.1069(5) 0.5379(2) 0.7667(2) 0.0487(11) Uani d 1 . .
    H H1A -0.162596 0.561225 0.738581 0.058 Uiso calc 1 . .
    H H1B -0.170118 0.531620 0.799144 0.058 Uiso calc 1 . .
    C C2 -0.0527(5) 0.47277(19) 0.7433(2) 0.0487(11) Uani d 1 . .
    C C3 0.1086(5) 0.4847(2) 0.72294(18) 0.0440(9) Uani d 1 . .
    H H3B 0.116083 0.475813 0.682811 0.053 Uiso calc 1 . .
    C C4 0.1368(5) 0.55634(19) 0.73401(17) 0.0411(9) Uani d 1 . .
    H H4A 0.093509 0.578117 0.701564 0.049 Uiso calc 1 . .
    C C5 0.2995(5) 0.5796(2) 0.73579(17) 0.0426(9) Uani d 1 . .
    H H5A 0.298412 0.626464 0.735278 0.051 Uiso calc 1 . .
    C C6 0.3880(5) 0.5570(2) 0.68555(18) 0.0480(10) Uani d 1 . .
    C C7 0.3389(5) 0.5878(2) 0.63125(17) 0.0439(10) Uani d 1 . .
    H H7A 0.233527 0.599777 0.634048 0.053 Uiso calc 1 . .
    C C8 0.4323(5) 0.6479(2) 0.62011(18) 0.0479(10) Uani d 1 . .
    H H8A 0.467627 0.664157 0.656185 0.057 Uiso calc 1 . .
    C C9 0.3534(5) 0.7022(2) 0.59007(18) 0.0479(10) Uani d 1 . .
    H H9A 0.429542 0.728441 0.571698 0.058 Uiso calc 1 . .
    C C10 0.2576(5) 0.7471(2) 0.62756(18) 0.0479(10) Uani d 1 . .
    C C11 0.1315(5) 0.7128(2) 0.65684(18) 0.0463(10) Uani d 1 . .
    H H11A 0.069291 0.687982 0.634587 0.056 Uiso calc 1 . .
    C C12 0.1009(5) 0.7145(2) 0.71069(18) 0.0444(10) Uani d 1 . .
    H H12A 0.169386 0.735170 0.733586 0.053 Uiso calc 1 . .
    C C13 -0.0346(5) 0.68617(19) 0.73900(19) 0.0450(10) Uani d 1 . .
    H H13A -0.085897 0.658635 0.712004 0.054 Uiso calc 1 . .
    C C14 0.0022(5) 0.64604(19) 0.79088(18) 0.0447(10) Uani d 1 . .
    H H14A -0.082849 0.649530 0.816401 0.054 Uiso calc 1 . .
    C C15 0.0340(5) 0.5742(2) 0.78276(18) 0.0432(9) Uani d 1 . .
    C C16 -0.0717(6) 0.4202(2) 0.7860(2) 0.0641(14) Uani d 1 . .
    H H16A -0.018193 0.431146 0.819420 0.096 Uiso calc 1 . .
    H H16B -0.175563 0.415222 0.794593 0.096 Uiso calc 1 . .
    H H16C -0.033412 0.380874 0.771149 0.096 Uiso calc 1 . .
    C C17 0.5020(6) 0.5180(3) 0.6878(2) 0.0649(14) Uani d 1 . .
    H H17A 0.555265 0.508527 0.655517 0.097 Uiso calc 1 . .
    H H17B 0.529653 0.499790 0.721730 0.097 Uiso calc 1 . .
    C C18 0.3639(6) 0.7802(2) 0.6688(2) 0.0549(12) Uani d 1 . .
    H H18A 0.441873 0.801291 0.648462 0.082 Uiso calc 1 . .
    H H18B 0.309531 0.811149 0.690370 0.082 Uiso calc 1 . .
    H H18C 0.406548 0.748918 0.693431 0.082 Uiso calc 1 . .
    C C19 0.1882(6) 0.7986(2) 0.5893(2) 0.0585(12) Uani d 1 . .
    H H19A 0.266006 0.821231 0.570141 0.088 Uiso calc 1 . .
    H H19B 0.123781 0.778591 0.562493 0.088 Uiso calc 1 . .
    H H19C 0.131616 0.828133 0.611582 0.088 Uiso calc 1 . .
    C C20 -0.1399(6) 0.7408(2) 0.7548(2) 0.0549(11) Uani d 1 . .
    H H20A -0.226740 0.723714 0.772888 0.082 Uiso calc 1 . .
    H H20B -0.089849 0.769599 0.779842 0.082 Uiso calc 1 . .
    H H20C -0.169221 0.763488 0.721702 0.082 Uiso calc 1 . .
    C C23 0.2943(6) 0.4030(3) 0.7229(2) 0.0626(14) Uani d 1 . .
    C C24 0.4005(6) 0.3686(3) 0.7603(3) 0.0712(16) Uani d 1 . .
    H H24A 0.384613 0.381844 0.798304 0.107 Uiso calc 1 . .
    H H24B 0.384338 0.323385 0.757292 0.107 Uiso calc 1 . .
    H H24C 0.500928 0.378485 0.749489 0.107 Uiso calc 1 . .
    C C25 0.4866(5) 0.5943(2) 0.80471(18) 0.0457(10) Uani d 1 . .
    C C26 0.5574(5) 0.5679(2) 0.85550(18) 0.0469(10) Uani d 1 . .
    C C27 0.5303(6) 0.5046(2) 0.8724(2) 0.0548(12) Uani d 1 . .
    H H27A 0.460643 0.479562 0.853638 0.066 Uiso calc 1 . .
    C C28 0.6074(7) 0.4804(3) 0.9166(2) 0.0652(14) Uani d 1 . .
    H H28A 0.589648 0.438648 0.928197 0.078 Uiso calc 1 . .
    C C29 0.7118(7) 0.5171(3) 0.9445(2) 0.0659(14) Uani d 1 . .
    H H29A 0.765091 0.499456 0.974015 0.079 Uiso calc 1 . .
    C C30 0.7379(6) 0.5799(3) 0.9288(2) 0.0580(12) Uani d 1 . .
    H H30A 0.805632 0.605031 0.948348 0.070 Uiso calc 1 . .
    C C31 0.6621(5) 0.6040(2) 0.88420(19) 0.0503(11) Uani d 1 . .
    H H31A 0.681026 0.645716 0.872697 0.060 Uiso calc 1 . .
    C C32 0.2368(6) 0.5102(2) 0.5696(2) 0.0524(11) Uani d 1 . .
    C C33 0.2844(8) 0.4574(3) 0.5295(3) 0.0758(17) Uani d 1 . .
    H H33A 0.364841 0.433760 0.548003 0.091 Uiso calc 1 . .
    C C34 0.1575(8) 0.4108(3) 0.5216(3) 0.097(2) Uani d 1 . .
    H H34A 0.123433 0.396131 0.557373 0.145 Uiso calc 1 . .
    H H34B 0.077123 0.431684 0.502355 0.145 Uiso calc 1 . .
    H H34C 0.191245 0.375006 0.499867 0.145 Uiso calc 1 . .
    C C35 0.3466(11) 0.4834(4) 0.4777(3) 0.125(3) Uani d 1 . .
    H H35A 0.426177 0.512376 0.486541 0.187 Uiso calc 1 . .
    H H35B 0.384281 0.449103 0.455127 0.187 Uiso calc 1 . .
    H H35C 0.270159 0.505780 0.457616 0.187 Uiso calc 1 . .
    C C36 0.6929(5) 0.6534(3) 0.60053(19) 0.0543(12) Uani d 1 . .
    C C37 0.8145(6) 0.6231(3) 0.5679(2) 0.0679(14) Uani d 1 . .
    H H37A 0.774040 0.589746 0.544923 0.102 Uiso calc 1 . .
    H H37B 0.861401 0.654651 0.544694 0.102 Uiso calc 1 . .
    H H37C 0.886841 0.605300 0.593087 0.102 Uiso calc 1 . .
    C C38 0.2832(6) 0.6946(3) 0.4941(2) 0.0600(13) Uani d 1 . .
    C C39 0.1787(8) 0.6624(3) 0.4550(2) 0.0738(17) Uani d 1 . .
    H H39A 0.117637 0.632800 0.475338 0.111 Uiso calc 1 . .
    H H39B 0.116467 0.693873 0.437353 0.111 Uiso calc 1 . .
    H H39C 0.234405 0.639867 0.426981 0.111 Uiso calc 1 . .
    C C40 0.1127(6) 0.69846(19) 0.87095(17) 0.0471(10) Uani d 1 . .
    C C41 0.2520(6) 0.73057(18) 0.89048(17) 0.0463(11) Uani d 1 . .
    C C42 0.3702(6) 0.7442(2) 0.85517(19) 0.0537(12) Uani d 1 . .
    H H42A 0.364942 0.733140 0.817572 0.064 Uiso calc 1 . .
    C C43 0.4957(6) 0.7742(2) 0.8757(2) 0.0589(13) Uani d 1 . .
    H H43A 0.574525 0.783603 0.851844 0.071 Uiso calc 1 . .
    C C44 0.5043(7) 0.7901(2) 0.9311(2) 0.0615(14) Uani d 1 . .
    H H44A 0.589471 0.810125 0.944670 0.074 Uiso calc 1 . .
    C C45 0.3878(7) 0.7768(2) 0.9670(2) 0.0650(15) Uani d 1 . .
    H H45A 0.394730 0.787287 1.004668 0.078 Uiso calc 1 . .
    C C46 0.2621(7) 0.7480(2) 0.94659(19) 0.0556(12) Uani d 1 . .
    H H46A 0.182458 0.740016 0.970464 0.067 Uiso calc 1 . .
    O O14A -0.1487(7) 0.4643(3) 0.6922(3) 0.0503(15) Uani d 0.826(8) A 1
    O O15A -0.0385(5) 0.37019(18) 0.6716(2) 0.0693(15) Uani d 0.826(8) A 1
    C C21A -0.1251(7) 0.4117(3) 0.6604(3) 0.0609(18) Uani d 0.826(8) A 1
    C C22A -0.2263(13) 0.4133(4) 0.6105(5) 0.077(3) Uani d 0.826(8) A 1
    H H22A -0.284604 0.451803 0.611333 0.116 Uiso calc 0.826(8) A 1
    H H22B -0.167759 0.412314 0.576958 0.116 Uiso calc 0.826(8) A 1
    H H22C -0.291418 0.376913 0.611383 0.116 Uiso calc 0.826(8) A 1
    O O15B -0.122(2) 0.5249(12) 0.6513(8) 0.062(6) Uani d 0.174(8) A 2
    O O14B -0.139(3) 0.4383(12) 0.7081(13) 0.050(7) Uani d 0.174(8) A 2
    C C21B -0.160(3) 0.4701(18) 0.6577(16) 0.054(8) Uani d 0.174(8) A 2
    C C22B -0.207(5) 0.434(3) 0.611(2) 0.10(2) Uani d 0.174(8) A 2
    H H22D -0.232776 0.391506 0.623405 0.151 Uiso calc 0.174(8) A 2
    H H22E -0.292928 0.453841 0.594859 0.151 Uiso calc 0.174(8) A 2
    H H22F -0.128428 0.431672 0.584298 0.151 Uiso calc 0.174(8) A 2
loop_
    _atom_site_aniso_label
    _atom_site_aniso_U_11
    _atom_site_aniso_U_22
    _atom_site_aniso_U_33
    _atom_site_aniso_U_12
    _atom_site_aniso_U_13
    _atom_site_aniso_U_23
    O1 0.071(2) 0.061(2) 0.0533(19) -0.0157(18) 0.0232(18) -0.0141(15)
    O2 0.0501(17) 0.0486(15) 0.0422(15) -0.0141(14) 0.0098(14) -0.0116(13)
    O3 0.0454(17) 0.0487(16) 0.0499(17) -0.0067(13) 0.0091(14) -0.0044(13)
    O4 0.0495(19) 0.071(2) 0.0467(17) -0.0214(17) 0.0017(15) 0.0036(15)
    O5 0.0385(15) 0.0516(16) 0.0431(15) -0.0053(13) -0.0045(13) -0.0031(13)
    O6 0.0378(16) 0.080(2) 0.0455(17) -0.0068(16) 0.0021(14) -0.0171(16)
    O7 0.053(2) 0.096(3) 0.067(2) -0.021(2) 0.0049(18) -0.023(2)
    O8 0.0508(18) 0.0529(16) 0.0410(15) -0.0042(14) -0.0002(14) -0.0088(13)
    O9 0.078(3) 0.118(3) 0.056(2) -0.026(3) 0.012(2) 0.000(2)
    O10 0.0503(18) 0.0554(17) 0.0452(16) -0.0009(15) 0.0044(15) -0.0169(13)
    O11 0.051(2) 0.0502(18) 0.072(2) -0.0022(15) -0.0154(17) -0.0163(16)
    O12 0.0456(17) 0.0435(15) 0.0529(17) 0.0066(13) -0.0095(14) -0.0092(13)
    O13 0.092(3) 0.107(3) 0.075(3) 0.062(3) -0.033(2) -0.044(2)
    C1 0.043(2) 0.039(2) 0.064(3) -0.0049(18) 0.005(2) -0.0133(19)
    C2 0.041(2) 0.036(2) 0.069(3) -0.0022(17) -0.005(2) -0.014(2)
    C3 0.039(2) 0.044(2) 0.049(2) 0.0061(18) -0.0042(19) -0.0043(18)
    C4 0.039(2) 0.041(2) 0.044(2) -0.0029(18) 0.0007(18) -0.0091(17)
    C5 0.037(2) 0.051(2) 0.040(2) -0.0010(18) 0.0013(17) -0.0046(17)
    C6 0.034(2) 0.061(3) 0.049(2) 0.001(2) -0.0008(19) -0.007(2)
    C7 0.039(2) 0.053(2) 0.040(2) -0.0027(19) 0.0045(18) -0.0150(18)
    C8 0.042(2) 0.062(3) 0.039(2) -0.008(2) 0.0038(19) -0.017(2)
    C9 0.044(2) 0.057(2) 0.042(2) -0.013(2) 0.0043(19) -0.0109(19)
    C10 0.049(3) 0.049(2) 0.046(2) -0.008(2) 0.006(2) -0.0117(19)
    C11 0.044(2) 0.043(2) 0.052(2) -0.0085(19) 0.001(2) -0.0147(18)
    C12 0.042(2) 0.044(2) 0.048(2) -0.0032(18) 0.001(2) -0.0103(18)
    C13 0.039(2) 0.041(2) 0.055(2) -0.0051(18) 0.0085(19) -0.0129(18)
    C14 0.041(2) 0.045(2) 0.048(2) -0.0096(18) 0.012(2) -0.0153(18)
    C15 0.039(2) 0.045(2) 0.046(2) -0.0057(18) 0.0046(18) -0.0057(18)
    C16 0.059(3) 0.044(2) 0.089(4) -0.004(2) 0.013(3) -0.002(2)
    C17 0.048(3) 0.088(4) 0.059(3) 0.013(3) 0.009(2) -0.007(3)
    C18 0.052(3) 0.057(3) 0.056(3) -0.020(2) 0.009(2) -0.018(2)
    C19 0.063(3) 0.052(2) 0.060(3) -0.008(2) 0.012(2) -0.010(2)
    C20 0.050(3) 0.050(2) 0.065(3) -0.002(2) 0.013(2) -0.010(2)
    C23 0.052(3) 0.068(3) 0.068(3) 0.016(2) -0.022(2) -0.019(3)
    C24 0.060(3) 0.064(3) 0.090(4) 0.021(3) -0.030(3) -0.015(3)
    C25 0.034(2) 0.063(3) 0.040(2) -0.008(2) 0.0044(17) -0.0092(19)
    C26 0.038(2) 0.055(3) 0.047(2) -0.0015(19) 0.0010(19) -0.0046(19)
    C27 0.049(3) 0.064(3) 0.052(3) -0.008(2) -0.003(2) -0.008(2)
    C28 0.067(4) 0.058(3) 0.071(3) -0.004(3) -0.012(3) 0.003(2)
    C29 0.060(3) 0.080(3) 0.057(3) -0.003(3) -0.015(3) 0.005(3)
    C30 0.050(3) 0.072(3) 0.052(3) -0.013(3) -0.008(2) -0.003(2)
    C31 0.045(3) 0.060(3) 0.045(2) -0.010(2) 0.005(2) -0.005(2)
    C32 0.056(3) 0.049(2) 0.052(3) 0.005(2) -0.008(2) -0.013(2)
    C33 0.093(5) 0.061(3) 0.073(4) 0.012(3) -0.016(3) -0.028(3)
    C34 0.101(5) 0.067(4) 0.122(6) 0.008(4) -0.030(5) -0.046(4)
    C35 0.142(8) 0.132(7) 0.100(6) 0.007(6) 0.024(6) -0.069(5)
    C36 0.042(3) 0.077(3) 0.044(2) -0.009(2) -0.004(2) -0.003(2)
    C37 0.045(3) 0.090(4) 0.069(3) -0.011(3) 0.007(3) -0.009(3)
    C38 0.059(3) 0.075(3) 0.045(3) 0.005(3) 0.003(2) -0.010(2)
    C39 0.092(5) 0.074(3) 0.056(3) 0.010(3) -0.025(3) -0.010(3)
    C40 0.067(3) 0.038(2) 0.037(2) -0.008(2) 0.009(2) -0.0032(16)
    C41 0.071(3) 0.0301(18) 0.038(2) -0.006(2) -0.005(2) 0.0001(16)
    C42 0.069(3) 0.051(2) 0.041(2) -0.015(2) -0.004(2) -0.0003(19)
    C43 0.070(3) 0.054(3) 0.053(3) -0.020(2) -0.015(3) 0.007(2)
    C44 0.079(4) 0.039(2) 0.066(3) -0.014(2) -0.029(3) 0.005(2)
    C45 0.099(5) 0.053(3) 0.043(3) -0.001(3) -0.023(3) -0.007(2)
    C46 0.080(4) 0.043(2) 0.043(2) -0.002(2) -0.001(2) -0.0023(19)
    O14A 0.043(3) 0.031(3) 0.077(5) 0.004(2) -0.021(3) -0.013(3)
    O15A 0.077(3) 0.039(2) 0.092(3) 0.019(2) -0.028(3) -0.021(2)
    C21A 0.055(4) 0.037(3) 0.091(5) 0.000(3) -0.021(4) -0.018(3)
    C22A 0.085(7) 0.040(4) 0.107(6) 0.001(4) -0.052(5) -0.025(4)
    O15B 0.047(11) 0.087(17) 0.053(12) 0.007(11) -0.011(9) 0.003(10)
    O14B 0.036(11) 0.044(15) 0.070(19) 0.005(12) 0.003(11) -0.019(12)
    C21B 0.032(14) 0.07(2) 0.06(2) 0.005(13) -0.025(15) 0.003(18)
    C22B 0.040(19) 0.09(4) 0.17(5) -0.03(2) 0.03(3) -0.10(4)
_geom_special_details
;
 All esds (except the esd in the dihedral angle between two l.s. planes)
 are estimated using the full covariance matrix.  The cell esds are taken
 into account individually in the estimation of esds in distances, angles
 and torsion angles; correlations between esds in cell parameters are only
 used when they are defined by crystal symmetry.  An approximate (isotropic)
 treatment of cell esds is used for estimating esds involving l.s. planes.
;
loop_
    _geom_bond_atom_site_label_1
    _geom_bond_atom_site_label_2
    _geom_bond_site_symmetry_2
    _geom_bond_distance
    _geom_bond_publ_flag
    O1 C40 . 1.197(5) ?
    O2 C40 . 1.351(5) ?
    O2 C14 . 1.454(5) ?
    O3 C15 . 1.432(5) ?
    O3 H3A . 0.8200 ?
    O4 C25 . 1.214(5) ?
    O5 C25 . 1.347(5) ?
    O5 C5 . 1.445(5) ?
    O6 C36 . 1.339(6) ?
    O6 C8 . 1.444(5) ?
    O7 C36 . 1.203(6) ?
    O8 C38 . 1.349(6) ?
    O8 C9 . 1.446(5) ?
    O9 C38 . 1.225(7) ?
    O10 C32 . 1.350(6) ?
    O10 C7 . 1.435(5) ?
    O11 C32 . 1.206(6) ?
    O12 C23 . 1.359(6) ?
    O12 C3 . 1.447(5) ?
    O13 C23 . 1.188(7) ?
    C1 C15 . 1.523(6) ?
    C1 C2 . 1.552(6) ?
    C1 H1A . 0.9700 ?
    C1 H1B . 0.9700 ?
    C2 O14B . 1.35(3) ?
    C2 O14A . 1.505(8) ?
    C2 C16 . 1.510(7) ?
    C2 C3 . 1.548(6) ?
    C3 C4 . 1.542(6) ?
    C3 H3B . 0.9800 ?
    C4 C15 . 1.533(6) ?
    C4 C5 . 1.539(6) ?
    C4 H4A . 0.9800 ?
    C5 C6 . 1.516(6) ?
    C5 H5A . 0.9800 ?
    C6 C17 . 1.309(7) ?
    C6 C7 . 1.516(6) ?
    C7 C8 . 1.534(6) ?
    C7 H7A . 0.9800 ?
    C8 C9 . 1.519(7) ?
    C8 H8A . 0.9800 ?
    C9 C10 . 1.557(6) ?
    C9 H9A . 0.9800 ?
    C10 C11 . 1.511(6) ?
    C10 C18 . 1.538(6) ?
    C10 C19 . 1.545(7) ?
    C11 C12 . 1.318(6) ?
    C11 H11A . 0.9300 ?
    C12 C13 . 1.513(6) ?
    C12 H12A . 0.9300 ?
    C13 C20 . 1.531(6) ?
    C13 C14 . 1.534(6) ?
    C13 H13A . 0.9800 ?
    C14 C15 . 1.541(6) ?
    C14 H14A . 0.9800 ?
    C16 H16A . 0.9600 ?
    C16 H16B . 0.9600 ?
    C16 H16C . 0.9600 ?
    C17 H17A . 0.9300 ?
    C17 H17B . 0.9300 ?
    C18 H18A . 0.9600 ?
    C18 H18B . 0.9600 ?
    C18 H18C . 0.9600 ?
    C19 H19A . 0.9600 ?
    C19 H19B . 0.9600 ?
    C19 H19C . 0.9600 ?
    C20 H20A . 0.9600 ?
    C20 H20B . 0.9600 ?
    C20 H20C . 0.9600 ?
    C23 C24 . 1.492(7) ?
    C24 H24A . 0.9600 ?
    C24 H24B . 0.9600 ?
    C24 H24C . 0.9600 ?
    C25 C26 . 1.478(6) ?
    C26 C31 . 1.388(6) ?
    C26 C27 . 1.406(7) ?
    C27 C28 . 1.361(7) ?
    C27 H27A . 0.9300 ?
    C28 C29 . 1.382(8) ?
    C28 H28A . 0.9300 ?
    C29 C30 . 1.386(8) ?
    C29 H29A . 0.9300 ?
    C30 C31 . 1.362(7) ?
    C30 H30A . 0.9300 ?
    C31 H31A . 0.9300 ?
    C32 C33 . 1.525(7) ?
    C33 C35 . 1.464(10) ?
    C33 C34 . 1.510(9) ?
    C33 H33A . 0.9800 ?
    C34 H34A . 0.9600 ?
    C34 H34B . 0.9600 ?
    C34 H34C . 0.9600 ?
    C35 H35A . 0.9600 ?
    C35 H35B . 0.9600 ?
    C35 H35C . 0.9600 ?
    C36 C37 . 1.483(7) ?
    C37 H37A . 0.9600 ?
    C37 H37B . 0.9600 ?
    C37 H37C . 0.9600 ?
    C38 C39 . 1.486(8) ?
    C39 H39A . 0.9600 ?
    C39 H39B . 0.9600 ?
    C39 H39C . 0.9600 ?
    C40 C41 . 1.494(7) ?
    C41 C42 . 1.386(7) ?
    C41 C46 . 1.394(6) ?
    C42 C43 . 1.379(7) ?
    C42 H42A . 0.9300 ?
    C43 C44 . 1.368(7) ?
    C43 H43A . 0.9300 ?
    C44 C45 . 1.382(8) ?
    C44 H44A . 0.9300 ?
    C45 C46 . 1.368(8) ?
    C45 H45A . 0.9300 ?
    C46 H46A . 0.9300 ?
    O14A C21A . 1.355(9) ?
    O15A C21A . 1.195(7) ?
    C21A C22A . 1.499(11) ?
    C22A H22A . 0.9600 ?
    C22A H22B . 0.9600 ?
    C22A H22C . 0.9600 ?
    O15B C21B . 1.20(4) ?
    O14B C21B . 1.39(5) ?
    C21B C22B . 1.407(14) ?
    C22B H22D . 0.9600 ?
    C22B H22E . 0.9600 ?
    C22B H22F . 0.9600 ?
loop_
    _geom_angle_atom_site_label_1
    _geom_angle_atom_site_label_2
    _geom_angle_atom_site_label_3
    _geom_angle_site_symmetry_1
    _geom_angle_site_symmetry_3
    _geom_angle
    _geom_angle_publ_flag
    C40 O2 C14 . . 119.2(3) ?
    C15 O3 H3A . . 109.5 ?
    C25 O5 C5 . . 116.4(3) ?
    C36 O6 C8 . . 118.2(3) ?
    C38 O8 C9 . . 117.2(4) ?
    C32 O10 C7 . . 117.1(3) ?
    C23 O12 C3 . . 116.6(3) ?
    C15 C1 C2 . . 105.6(4) ?
    C15 C1 H1A . . 110.6 ?
    C2 C1 H1A . . 110.6 ?
    C15 C1 H1B . . 110.6 ?
    C2 C1 H1B . . 110.6 ?
    H1A C1 H1B . . 108.7 ?
    O14B C2 C16 . . 88.2(13) ?
    O14A C2 C16 . . 113.5(4) ?
    O14B C2 C3 . . 115.2(12) ?
    O14A C2 C3 . . 107.4(4) ?
    C16 C2 C3 . . 115.8(4) ?
    O14B C2 C1 . . 120.9(11) ?
    O14A C2 C1 . . 102.6(4) ?
    C16 C2 C1 . . 111.1(4) ?
    C3 C2 C1 . . 105.3(3) ?
    O12 C3 C4 . . 111.0(3) ?
    O12 C3 C2 . . 111.0(4) ?
    C4 C3 C2 . . 104.8(3) ?
    O12 C3 H3B . . 110.0 ?
    C4 C3 H3B . . 110.0 ?
    C2 C3 H3B . . 110.0 ?
    C15 C4 C5 . . 118.2(3) ?
    C15 C4 C3 . . 105.6(3) ?
    C5 C4 C3 . . 117.9(4) ?
    C15 C4 H4A . . 104.5 ?
    C5 C4 H4A . . 104.5 ?
    C3 C4 H4A . . 104.5 ?
    O5 C5 C6 . . 110.9(3) ?
    O5 C5 C4 . . 110.0(3) ?
    C6 C5 C4 . . 112.1(3) ?
    O5 C5 H5A . . 107.9 ?
    C6 C5 H5A . . 107.9 ?
    C4 C5 H5A . . 107.9 ?
    C17 C6 C7 . . 121.9(4) ?
    C17 C6 C5 . . 124.8(5) ?
    C7 C6 C5 . . 113.2(4) ?
    O10 C7 C6 . . 109.8(4) ?
    O10 C7 C8 . . 109.4(3) ?
    C6 C7 C8 . . 109.8(4) ?
    O10 C7 H7A . . 109.3 ?
    C6 C7 H7A . . 109.3 ?
    C8 C7 H7A . . 109.3 ?
    O6 C8 C9 . . 110.3(4) ?
    O6 C8 C7 . . 106.4(3) ?
    C9 C8 C7 . . 116.1(4) ?
    O6 C8 H8A . . 107.9 ?
    C9 C8 H8A . . 107.9 ?
    C7 C8 H8A . . 107.9 ?
    O8 C9 C8 . . 107.7(3) ?
    O8 C9 C10 . . 109.7(4) ?
    C8 C9 C10 . . 115.8(4) ?
    O8 C9 H9A . . 107.8 ?
    C8 C9 H9A . . 107.8 ?
    C10 C9 H9A . . 107.8 ?
    C11 C10 C18 . . 112.4(4) ?
    C11 C10 C19 . . 107.7(4) ?
    C18 C10 C19 . . 108.4(4) ?
    C11 C10 C9 . . 113.2(4) ?
    C18 C10 C9 . . 107.4(4) ?
    C19 C10 C9 . . 107.6(4) ?
    C12 C11 C10 . . 126.6(4) ?
    C12 C11 H11A . . 116.7 ?
    C10 C11 H11A . . 116.7 ?
    C11 C12 C13 . . 126.5(4) ?
    C11 C12 H12A . . 116.7 ?
    C13 C12 H12A . . 116.7 ?
    C12 C13 C20 . . 108.3(3) ?
    C12 C13 C14 . . 113.8(4) ?
    C20 C13 C14 . . 110.0(4) ?
    C12 C13 H13A . . 108.2 ?
    C20 C13 H13A . . 108.2 ?
    C14 C13 H13A . . 108.2 ?
    O2 C14 C13 . . 108.3(3) ?
    O2 C14 C15 . . 108.4(4) ?
    C13 C14 C15 . . 118.1(3) ?
    O2 C14 H14A . . 107.2 ?
    C13 C14 H14A . . 107.2 ?
    C15 C14 H14A . . 107.2 ?
    O3 C15 C1 . . 106.2(3) ?
    O3 C15 C4 . . 112.4(4) ?
    C1 C15 C4 . . 100.7(3) ?
    O3 C15 C14 . . 109.1(3) ?
    C1 C15 C14 . . 111.3(4) ?
    C4 C15 C14 . . 116.4(3) ?
    C2 C16 H16A . . 109.5 ?
    C2 C16 H16B . . 109.5 ?
    H16A C16 H16B . . 109.5 ?
    C2 C16 H16C . . 109.5 ?
    H16A C16 H16C . . 109.5 ?
    H16B C16 H16C . . 109.5 ?
    C6 C17 H17A . . 120.0 ?
    C6 C17 H17B . . 120.0 ?
    H17A C17 H17B . . 120.0 ?
    C10 C18 H18A . . 109.5 ?
    C10 C18 H18B . . 109.5 ?
    H18A C18 H18B . . 109.5 ?
    C10 C18 H18C . . 109.5 ?
    H18A C18 H18C . . 109.5 ?
    H18B C18 H18C . . 109.5 ?
    C10 C19 H19A . . 109.5 ?
    C10 C19 H19B . . 109.5 ?
    H19A C19 H19B . . 109.5 ?
    C10 C19 H19C . . 109.5 ?
    H19A C19 H19C . . 109.5 ?
    H19B C19 H19C . . 109.5 ?
    C13 C20 H20A . . 109.5 ?
    C13 C20 H20B . . 109.5 ?
    H20A C20 H20B . . 109.5 ?
    C13 C20 H20C . . 109.5 ?
    H20A C20 H20C . . 109.5 ?
    H20B C20 H20C . . 109.5 ?
    O13 C23 O12 . . 124.7(5) ?
    O13 C23 C24 . . 125.7(5) ?
    O12 C23 C24 . . 109.5(4) ?
    C23 C24 H24A . . 109.5 ?
    C23 C24 H24B . . 109.5 ?
    H24A C24 H24B . . 109.5 ?
    C23 C24 H24C . . 109.5 ?
    H24A C24 H24C . . 109.5 ?
    H24B C24 H24C . . 109.5 ?
    O4 C25 O5 . . 123.1(4) ?
    O4 C25 C26 . . 124.1(4) ?
    O5 C25 C26 . . 112.8(4) ?
    C31 C26 C27 . . 119.2(4) ?
    C31 C26 C25 . . 119.6(4) ?
    C27 C26 C25 . . 121.0(4) ?
    C28 C27 C26 . . 119.0(5) ?
    C28 C27 H27A . . 120.5 ?
    C26 C27 H27A . . 120.5 ?
    C27 C28 C29 . . 120.9(5) ?
    C27 C28 H28A . . 119.6 ?
    C29 C28 H28A . . 119.6 ?
    C28 C29 C30 . . 120.7(5) ?
    C28 C29 H29A . . 119.6 ?
    C30 C29 H29A . . 119.7 ?
    C31 C30 C29 . . 118.6(5) ?
    C31 C30 H30A . . 120.7 ?
    C29 C30 H30A . . 120.7 ?
    C30 C31 C26 . . 121.6(5) ?
    C30 C31 H31A . . 119.2 ?
    C26 C31 H31A . . 119.2 ?
    O11 C32 O10 . . 123.2(4) ?
    O11 C32 C33 . . 127.4(5) ?
    O10 C32 C33 . . 109.4(5) ?
    C35 C33 C34 . . 114.9(6) ?
    C35 C33 C32 . . 111.7(5) ?
    C34 C33 C32 . . 109.6(6) ?
    C35 C33 H33A . . 106.7 ?
    C34 C33 H33A . . 106.7 ?
    C32 C33 H33A . . 106.7 ?
    C33 C34 H34A . . 109.5 ?
    C33 C34 H34B . . 109.5 ?
    H34A C34 H34B . . 109.5 ?
    C33 C34 H34C . . 109.5 ?
    H34A C34 H34C . . 109.5 ?
    H34B C34 H34C . . 109.5 ?
    C33 C35 H35A . . 109.5 ?
    C33 C35 H35B . . 109.5 ?
    H35A C35 H35B . . 109.5 ?
    C33 C35 H35C . . 109.5 ?
    H35A C35 H35C . . 109.5 ?
    H35B C35 H35C . . 109.5 ?
    O7 C36 O6 . . 122.4(5) ?
    O7 C36 C37 . . 126.2(5) ?
    O6 C36 C37 . . 111.4(4) ?
    C36 C37 H37A . . 109.5 ?
    C36 C37 H37B . . 109.5 ?
    H37A C37 H37B . . 109.5 ?
    C36 C37 H37C . . 109.5 ?
    H37A C37 H37C . . 109.5 ?
    H37B C37 H37C . . 109.5 ?
    O9 C38 O8 . . 123.5(5) ?
    O9 C38 C39 . . 125.7(5) ?
    O8 C38 C39 . . 110.8(5) ?
    C38 C39 H39A . . 109.5 ?
    C38 C39 H39B . . 109.5 ?
    H39A C39 H39B . . 109.5 ?
    C38 C39 H39C . . 109.5 ?
    H39A C39 H39C . . 109.5 ?
    H39B C39 H39C . . 109.5 ?
    O1 C40 O2 . . 123.5(4) ?
    O1 C40 C41 . . 125.4(4) ?
    O2 C40 C41 . . 111.1(4) ?
    C42 C41 C46 . . 118.9(5) ?
    C42 C41 C40 . . 122.9(4) ?
    C46 C41 C40 . . 118.2(4) ?
    C43 C42 C41 . . 120.1(4) ?
    C43 C42 H42A . . 119.9 ?
    C41 C42 H42A . . 119.9 ?
    C44 C43 C42 . . 120.1(5) ?
    C44 C43 H43A . . 119.9 ?
    C42 C43 H43A . . 119.9 ?
    C43 C44 C45 . . 120.7(5) ?
    C43 C44 H44A . . 119.7 ?
    C45 C44 H44A . . 119.7 ?
    C46 C45 C44 . . 119.4(4) ?
    C46 C45 H45A . . 120.3 ?
    C44 C45 H45A . . 120.3 ?
    C45 C46 C41 . . 120.8(5) ?
    C45 C46 H46A . . 119.6 ?
    C41 C46 H46A . . 119.6 ?
    C21A O14A C2 . . 117.6(5) ?
    O15A C21A O14A . . 124.4(6) ?
    O15A C21A C22A . . 126.0(6) ?
    O14A C21A C22A . . 109.5(6) ?
    C21A C22A H22A . . 109.5 ?
    C21A C22A H22B . . 109.5 ?
    H22A C22A H22B . . 109.5 ?
    C21A C22A H22C . . 109.5 ?
    H22A C22A H22C . . 109.5 ?
    H22B C22A H22C . . 109.5 ?
    C2 O14B C21B . . 111(2) ?
    O15B C21B O14B . . 122(3) ?
    O15B C21B C22B . . 120(4) ?
    O14B C21B C22B . . 118(4) ?
    C21B C22B H22D . . 109.5 ?
    C21B C22B H22E . . 109.5 ?
    H22D C22B H22E . . 109.5 ?
    C21B C22B H22F . . 109.5 ?
    H22D C22B H22F . . 109.5 ?
    H22E C22B H22F . . 109.5 ?
loop_
    _geom_torsion_atom_site_label_1
    _geom_torsion_atom_site_label_2
    _geom_torsion_atom_site_label_3
    _geom_torsion_atom_site_label_4
    _geom_torsion_site_symmetry_1
    _geom_torsion_site_symmetry_2
    _geom_torsion_site_symmetry_3
    _geom_torsion_site_symmetry_4
    _geom_torsion
    _geom_torsion_publ_flag
    C15 C1 C2 O14B . . . . -156.8(15) ?
    C15 C1 C2 O14A . . . . -136.3(4) ?
    C15 C1 C2 C16 . . . . 102.2(5) ?
    C15 C1 C2 C3 . . . . -24.0(5) ?
    C23 O12 C3 C4 . . . . -125.1(4) ?
    C23 O12 C3 C2 . . . . 118.8(4) ?
    O14B C2 C3 O12 . . . . -106.0(13) ?
    O14A C2 C3 O12 . . . . -133.0(4) ?
    C16 C2 C3 O12 . . . . -5.0(5) ?
    C1 C2 C3 O12 . . . . 118.2(4) ?
    O14B C2 C3 C4 . . . . 134.2(13) ?
    O14A C2 C3 C4 . . . . 107.1(4) ?
    C16 C2 C3 C4 . . . . -124.9(4) ?
    C1 C2 C3 C4 . . . . -1.7(5) ?
    O12 C3 C4 C15 . . . . -93.2(4) ?
    C2 C3 C4 C15 . . . . 26.7(4) ?
    O12 C3 C4 C5 . . . . 41.4(5) ?
    C2 C3 C4 C5 . . . . 161.3(4) ?
    C25 O5 C5 C6 . . . . 79.4(4) ?
    C25 O5 C5 C4 . . . . -155.9(3) ?
    C15 C4 C5 O5 . . . . 54.8(5) ?
    C3 C4 C5 O5 . . . . -74.2(5) ?
    C15 C4 C5 C6 . . . . 178.7(4) ?
    C3 C4 C5 C6 . . . . 49.8(5) ?
    O5 C5 C6 C17 . . . . 7.8(6) ?
    C4 C5 C6 C17 . . . . -115.7(5) ?
    O5 C5 C6 C7 . . . . -168.1(3) ?
    C4 C5 C6 C7 . . . . 68.4(5) ?
    C32 O10 C7 C6 . . . . 97.3(4) ?
    C32 O10 C7 C8 . . . . -142.2(4) ?
    C17 C6 C7 O10 . . . . 36.6(6) ?
    C5 C6 C7 O10 . . . . -147.4(4) ?
    C17 C6 C7 C8 . . . . -83.7(5) ?
    C5 C6 C7 C8 . . . . 92.4(4) ?
    C36 O6 C8 C9 . . . . 93.3(5) ?
    C36 O6 C8 C7 . . . . -140.1(4) ?
    O10 C7 C8 O6 . . . . -30.8(5) ?
    C6 C7 C8 O6 . . . . 89.7(4) ?
    O10 C7 C8 C9 . . . . 92.3(4) ?
    C6 C7 C8 C9 . . . . -147.2(4) ?
    C38 O8 C9 C8 . . . . -123.8(4) ?
    C38 O8 C9 C10 . . . . 109.4(4) ?
    O6 C8 C9 O8 . . . . 80.8(4) ?
    C7 C8 C9 O8 . . . . -40.2(5) ?
    O6 C8 C9 C10 . . . . -156.1(4) ?
    C7 C8 C9 C10 . . . . 82.9(4) ?
    O8 C9 C10 C11 . . . . 60.7(5) ?
    C8 C9 C10 C11 . . . . -61.3(5) ?
    O8 C9 C10 C18 . . . . -174.6(4) ?
    C8 C9 C10 C18 . . . . 63.3(5) ?
    O8 C9 C10 C19 . . . . -58.2(5) ?
    C8 C9 C10 C19 . . . . 179.8(4) ?
    C18 C10 C11 C12 . . . . 6.6(7) ?
    C19 C10 C11 C12 . . . . -112.6(5) ?
    C9 C10 C11 C12 . . . . 128.5(5) ?
    C10 C11 C12 C13 . . . . 172.8(4) ?
    C11 C12 C13 C20 . . . . -105.5(5) ?
    C11 C12 C13 C14 . . . . 131.9(5) ?
    C40 O2 C14 C13 . . . . 116.5(4) ?
    C40 O2 C14 C15 . . . . -114.2(4) ?
    C12 C13 C14 O2 . . . . 34.6(4) ?
    C20 C13 C14 O2 . . . . -87.1(4) ?
    C12 C13 C14 C15 . . . . -89.0(4) ?
    C20 C13 C14 C15 . . . . 149.3(4) ?
    C2 C1 C15 O3 . . . . -77.5(4) ?
    C2 C1 C15 C4 . . . . 39.8(5) ?
    C2 C1 C15 C14 . . . . 163.9(4) ?
    C5 C4 C15 O3 . . . . -62.9(5) ?
    C3 C4 C15 O3 . . . . 71.6(4) ?
    C5 C4 C15 C1 . . . . -175.5(4) ?
    C3 C4 C15 C1 . . . . -41.1(4) ?
    C5 C4 C15 C14 . . . . 64.0(5) ?
    C3 C4 C15 C14 . . . . -161.6(4) ?
    O2 C14 C15 O3 . . . . 49.6(4) ?
    C13 C14 C15 O3 . . . . 173.1(3) ?
    O2 C14 C15 C1 . . . . 166.4(3) ?
    C13 C14 C15 C1 . . . . -70.0(5) ?
    O2 C14 C15 C4 . . . . -78.9(4) ?
    C13 C14 C15 C4 . . . . 44.7(5) ?
    C3 O12 C23 O13 . . . . 1.4(8) ?
    C3 O12 C23 C24 . . . . 177.8(4) ?
    C5 O5 C25 O4 . . . . 2.2(6) ?
    C5 O5 C25 C26 . . . . -176.2(3) ?
    O4 C25 C26 C31 . . . . 12.9(7) ?
    O5 C25 C26 C31 . . . . -168.7(4) ?
    O4 C25 C26 C27 . . . . -161.3(5) ?
    O5 C25 C26 C27 . . . . 17.0(6) ?
    C31 C26 C27 C28 . . . . 0.1(7) ?
    C25 C26 C27 C28 . . . . 174.4(5) ?
    C26 C27 C28 C29 . . . . -0.4(8) ?
    C27 C28 C29 C30 . . . . 1.5(9) ?
    C28 C29 C30 C31 . . . . -2.2(9) ?
    C29 C30 C31 C26 . . . . 1.9(8) ?
    C27 C26 C31 C30 . . . . -0.9(7) ?
    C25 C26 C31 C30 . . . . -175.2(4) ?
    C7 O10 C32 O11 . . . . 7.8(7) ?
    C7 O10 C32 C33 . . . . -169.2(4) ?
    O11 C32 C33 C35 . . . . 118.8(7) ?
    O10 C32 C33 C35 . . . . -64.4(7) ?
    O11 C32 C33 C34 . . . . -9.7(8) ?
    O10 C32 C33 C34 . . . . 167.1(5) ?
    C8 O6 C36 O7 . . . . -6.2(7) ?
    C8 O6 C36 C37 . . . . 175.0(4) ?
    C9 O8 C38 O9 . . . . -0.4(7) ?
    C9 O8 C38 C39 . . . . -179.1(4) ?
    C14 O2 C40 O1 . . . . 5.7(7) ?
    C14 O2 C40 C41 . . . . -175.4(3) ?
    O1 C40 C41 C42 . . . . -169.8(5) ?
    O2 C40 C41 C42 . . . . 11.3(6) ?
    O1 C40 C41 C46 . . . . 9.5(7) ?
    O2 C40 C41 C46 . . . . -169.4(4) ?
    C46 C41 C42 C43 . . . . 0.4(7) ?
    C40 C41 C42 C43 . . . . 179.7(4) ?
    C41 C42 C43 C44 . . . . 0.5(8) ?
    C42 C43 C44 C45 . . . . -0.4(8) ?
    C43 C44 C45 C46 . . . . -0.7(8) ?
    C44 C45 C46 C41 . . . . 1.7(7) ?
    C42 C41 C46 C45 . . . . -1.5(7) ?
    C40 C41 C46 C45 . . . . 179.1(4) ?
    C16 C2 O14A C21A . . . . -62.3(7) ?
    C3 C2 O14A C21A . . . . 67.0(7) ?
    C1 C2 O14A C21A . . . . 177.7(6) ?
    C2 O14A C21A O15A . . . . 3.8(11) ?
    C2 O14A C21A C22A . . . . -177.6(7) ?
    C16 C2 O14B C21B . . . . 179(2) ?
    C3 C2 O14B C21B . . . . -63(2) ?
    C1 C2 O14B C21B . . . . 65(3) ?
    C2 O14B C21B O15B . . . . -10(4) ?
    C2 O14B C21B C22B . . . . 161(3) ?
loop_
    _geom_hbond_atom_site_label_D
    _geom_hbond_atom_site_label_H
    _geom_hbond_atom_site_label_A
    _geom_hbond_site_symmetry_A
    _geom_hbond_distance_DH
    _geom_hbond_distance_HA
    _geom_hbond_distance_DA
    _geom_hbond_angle_DHA
    _geom_hbond_publ_flag
    O3 H3A O5 . 0.82 2.11 2.821(4) 144.9 yes
    C1 H1A O15B . 0.97 2.25 2.78(2) 113.0 yes
    C3 H3B O11 . 0.98 2.47 3.330(6) 146.5 yes
    C4 H4A O15B . 0.98 2.54 3.12(2) 118.3 yes
    C16 H16A O3 . 0.96 2.62 3.222(6) 120.7 yes
    C16 H16C O15A . 0.96 2.39 2.946(7) 116.2 yes
    C37 H37B O9 4_566 0.96 2.39 3.239(8) 146.8 yes
    C37 H37C O15B 1_655 0.96 2.19 2.92(2) 132.2 yes
_shelx_space_group_comment
;
The symmetry employed for this shelxl refinement is uniquely defined
by the following loop, which should always be used as a source of
symmetry information in preference to the above space-group names.
They are only intended as comments.
;
_shelx_estimated_absorpt_T_min     0.830
_shelx_estimated_absorpt_T_max     0.925
_shelx_hkl_file
;
   0   0  -2 884811. 2802.87   6
   0   0  -2 848432. 2694.50   4
   0   0  -3 942.365 166.306  29
   0   0  -3 734.187 167.167   4
   0   0  -4 3690.98 284.648  29
   0   0  -4 3719.64 313.481   4
   0   0  -4 3646.11 328.785   6
   0   0  -5 15.7927 225.135   4
   0   0  -5 60.9310 255.050   6
   0   0  -5 164.493 202.574  29
   0   0  -6 527367. 3832.00   6
   0   0  -6 522708. 3705.78   4
   0   0  -7 245.391 292.387   4
   0   0  -7-99.5051 333.148   6
   0   0  -8 3419.19 496.733   6
   0   0  -9 119.157 374.016   6
   0   0 -10-73.7405 412.047   6
   0   0 -11 110.841 423.156   6
   0   0 -12 1961.97 530.124   6
   0   0 -13-708.302 495.829   6
   0   0 -14 2539.31 659.769   6
   0   0 -15-2.13590 522.590   6
   0   0 -16 1377.20 622.065   6
   0   0 -17 73.6844 563.182   6
   0   0 -18 569.883 591.969  28
   0   0 -18 362.147 628.549   6
   0   0 -18 1712.27 715.144  26
   0   0 -19 421.274 608.548   6
   0   0 -19 525.200 628.068  28
   0   0 -19 439.896 558.491  26
   0   0 -19-711.208 575.090  13
   0   0 -20 8760.45 1190.97  26
   0   0 -20 11797.9 1449.44  28
   0   0 -20 10337.0 1288.38   6
   0   0 -21 528.545 611.886  28
   0   0 -21-81.0754 570.599  26
   0   0 -22 8322.74 1146.43  26
   0   0 -22 4793.12 1008.77  28
   0   0 -23-286.365 594.839  28
   0   0 -23-661.648 617.281  26
   0   0 -24 5380.72 920.619  26
   0   0 -24 5439.36 980.729  28
   0   0 -25-62.8536 491.411  28
   0   0 -25-351.176 602.334  26
   0   0 -26 2110.12 720.663  28
   0   0 -26 2214.92 757.787  26
   0   0 -27-191.999 537.340  26
   0   0 -28 370.617 456.774  26
   0   0 -29-153.278 430.203  26
   0   0 -30 895.045 337.299  26
   0   1  -2 233178. 1600.31  29
   0  -1  -2 232362. 1440.10   3
   0  -1  -2 235594. 1507.85   6
   0  -1  -3 184461. 1600.60   6
   0   1  -3 175615. 1612.36  29
   0  -1  -3 176968. 1532.37   3
   0  -1  -3 182869. 1495.26   4
   0   1  -4 57941.7 1047.68  29
   0  -1  -4 61607.4 1065.53   6
   0   1  -4 60716.4 1150.58   6
   0  -1  -4 57346.3 1005.27   3
   0  -1  -4 55298.5 969.013   4
   0  -1  -5 89925.2 1432.36   6
   0   1  -5 85338.8 1364.99  29
   0   1  -5 91276.0 1542.76   6
   0  -1  -5 84555.7 1360.11   4
   0  -1  -6 14625.8 657.060   4
   0  -1  -6 14093.8 685.563   6
   0   1  -6 12089.7 680.500   6
   0   1  -6 12468.6 631.304  29
   0  -1  -7 753.025 377.440   6
   0   1  -7 480.735 132.246   5
   0   1  -7 768.312 368.800   6
   0  -1  -7 557.053 313.483   4
   0   1  -7 582.809 305.258  29
   0   1  -8 7542.40 281.118   5
   0  -1  -8 8143.35 645.867   6
   0  -1  -8 7888.87 619.628   4
   0   1  -8 8611.89 688.309   6
   0  -1  -9 5990.26 626.776   6
   0   1  -9 4397.77 178.744   5
   0  -1  -9 6355.37 579.950   4
   0   1  -9 5922.79 635.636   6
   0  -1 -10 106377. 2280.60   6
   0   1 -10 100810. 2298.76   6
   0  -1 -11 283.684 442.150   6
   0   1 -11 760.443 493.422   6
   0   1 -12 17247.3 1139.21   6
   0  -1 -12 16781.1 1092.41   6
   0  -1 -13 51551.6 1891.09   6
   0   1 -13 53992.6 1994.93   6
   0   1 -14 28087.7 1563.61   6
   0  -1 -14 27374.9 1496.64   6
   0   1 -15-757.488 546.271   6
   0  -1 -15-692.172 575.575   6
   0   1 -16 2104.59 673.554   6
   0  -1 -16 2643.41 760.729   6
   0  -1 -17 7633.69 992.007   6
   0   1 -17 5929.56 959.621   6
   0   1 -18 8375.77 1194.69  17
   0  -1 -18 9114.44 1158.17  26
   0  -1 -18 9177.86 1202.42  28
   0   1 -18 8292.15 1235.79  28
   0   1 -18 8258.08 1125.89  26
   0  -1 -18 9236.14 1148.39   6
   0   1 -18 8727.57 1166.44   6
   0   1 -19 5245.26 950.591  13
   0  -1 -19 4378.52 924.229  28
   0   1 -19 6275.88 1063.83  26
   0   1 -19 5156.37 1045.20  28
   0  -1 -19 3791.76 839.149  26
   0   1 -19 4490.92 938.363   6
   0  -1 -19 2224.60 736.696   6
   0  -1 -20 38383.2 2390.45  28
   0  -1 -20 39052.7 2189.24  26
   0   1 -20 38711.7 2186.64  26
   0   1 -20 36343.3 2205.93   6
   0  -1 -20 37349.8 2209.31   6
   0   1 -20 35753.9 2263.02  28
   0   1 -20 40563.2 2125.39  13
   0   1 -21 13903.6 1536.79  28
   0   1 -21 12668.1 1334.20  13
   0   1 -21 10930.3 1256.21  26
   0  -1 -21 10210.9 1352.99  28
   0  -1 -21 10622.2 1241.11  26
   0  -1 -22 1285.77 737.329  26
   0   1 -22 257.627 607.519  28
   0  -1 -22 1856.65 802.226  28
   0   1 -22 714.838 619.897  26
   0  -1 -23 3366.43 830.548  28
   0  -1 -23 2974.41 794.424  26
   0   1 -23 3069.52 835.026  26
   0   1 -23 3738.74 870.515  28
   0   1 -24 223.280 614.101  28
   0  -1 -24 565.272 487.057  28
   0   1 -24-54.2028 602.038  26
   0  -1 -24 8.48955 530.383  26
   0   1 -25 6843.00 1099.94  28
   0   1 -25 6633.13 1007.73  26
   0  -1 -25 6068.81 980.873  26
   0  -1 -25 5444.32 1015.30  28
   0   1 -26 788.547 649.336  26
   0  -1 -26 76.7520 498.095  26
   0   1 -26 887.262 615.099  28
   0   1 -27 11725.1 1086.47  26
   0  -1 -27 11522.3 1125.55  26
   0  -1 -28-64.8838 473.414  26
   0   1 -28 213.978 455.207  26
   0   1 -29 1322.64 471.365  26
   0  -1 -29 1142.67 431.380  26
   0  -1 -30 1139.91 347.502  26
   0   1 -30 1311.17 354.120  26
   0  -2   0 103911. 1055.99   2
   0   2   0 105686. 960.846  29
   0  -2  -1 903479. 3135.20   6
   0   2  -1 891998. 3274.54  29
   0  -2  -2 545197. 2680.13   6
   0   2  -2 544321. 2881.93  29
   0   2  -3 185770. 1909.41  29
   0  -2  -3 191008. 1770.63   6
   0  -2  -3 188167. 1653.38   3
   0  -2  -4 345626. 2369.52   4
   0   2  -4 350135. 2816.37  29
   0   2   4 349352. 1503.37   5
   0  -2  -5 11930.7 533.065   4
   0   2  -5 11587.9 607.607  29
   0  -2  -5 12419.5 595.810   6
   0  -2  -5 11107.1 555.270   3
   0   2  -6 51376.9 1354.03   6
   0  -2  -6 53279.3 1187.40   4
   0  -2  -6 54930.1 1250.68   6
   0  -2  -6 54188.5 1227.75   3
   0   2  -6 53521.4 1285.59  29
   0   2  -7 235794. 2786.60  29
   0  -2  -7 243416. 2678.65   4
   0  -2  -7 235861. 2758.46   6
   0   2  -7 234734. 3040.97   6
   0   2  -8 139082. 2267.44  29
   0   2  -8 139785. 1555.79   5
   0   2  -8 142706. 2498.12   6
   0  -2  -8 140442. 2294.13   6
   0  -2  -8 142227. 2228.02   4
   0  -2  -9 82963.4 1888.72   6
   0   2  -9 80685.7 1159.81   5
   0   2  -9 79914.1 1993.42   6
   0  -2  -9 79533.6 1842.61   4
   0  -2 -10 3465.88 591.107   6
   0   2 -10 3658.46 258.177   5
   0  -2 -10 4016.70 534.333   4
   0   2 -10 3673.30 647.303   6
   0  -2 -11 33247.6 1405.06   6
   0   2 -11 34261.3 1493.05   6
   0  -2 -12 63233.5 1993.32   6
   0   2 -12 62943.6 2097.89   6
   0   2 -13 84887.3 2542.56   6
   0  -2 -13 80704.6 2352.67   6
   0   2 -14 8558.77 979.184   6
   0  -2 -14 8432.39 929.192   6
   0   2 -15 5431.33 840.272   6
   0  -2 -15 5384.66 819.248   6
   0  -2 -16 3832.49 750.757   6
   0   2 -16 2746.40 723.057   6
   0  -2 -17 5.00540 580.477   6
   0   2 -17 315.075 617.547   6
   0   2 -18 5235.83 988.969  26
   0   2 -18 7021.94 1062.65  14
   0  -2 -18 6685.17 1164.43  28
   0   2 -18 7339.07 1078.46   6
   0  -2 -18 7569.76 1087.56  26
   0   2 -18 6754.71 1038.93  17
   0  -2 -18 7382.12 1014.82   6
   0   2 -18 6785.49 1139.49  28
   0   2 -19-418.962 470.883  17
   0  -2 -19-879.252 724.487  28
   0   2 -19 490.357 587.341  28
   0   2 -19 766.108 635.125   6
   0   2 -19-121.576 513.736  26
   0  -2 -19 452.325 658.612  26
   0   2 -19 516.714 523.330  13
   0  -2 -19-372.006 578.935   6
   0   2 -20 5016.49 997.522   6
   0  -2 -20 4185.26 1020.76   6
   0   2 -20 4778.71 982.764  26
   0  -2 -20 4958.77 1037.19  28
   0  -2 -20 5291.23 963.684  26
   0   2 -20 4806.49 1028.42  13
   0   2 -20 4220.08 1035.39  28
   0  -2 -21 3249.49 816.748  26
   0   2 -21 2071.38 767.251  26
   0  -2 -21 2169.07 832.158  28
   0   2 -21 2183.78 760.642  13
   0   2 -21 3420.17 935.621  28
   0   2 -22 1038.74 624.927  13
   0  -2 -22 442.245 677.728  28
   0  -2 -22 807.300 624.733  26
   0   2 -22 300.074 573.712  28
   0   2 -22 678.056 526.600  26
   0  -2 -23 2938.99 813.884  26
   0   2 -23 2443.94 883.724  28
   0   2 -23 2339.26 824.239  26
   0  -2 -23 1900.78 707.400  28
   0   2 -24-84.9344 534.604  28
   0  -2 -24 442.687 672.093  26
   0   2 -24 588.202 680.930  26
   0  -2 -24-283.263 611.745  28
   0   2 -25 458.708 529.959  28
   0  -2 -25-86.2997 624.462  26
   0   2 -25 158.488 594.279  26
   0  -2 -25 31.7477 579.136  28
   0   2 -26 1803.02 708.137  28
   0  -2 -26 2478.41 770.157  26
   0   2 -26 2763.66 742.539  26
   0   2 -27-126.439 559.712  26
   0  -2 -27-196.514 539.600  26
   0   2 -28 216.888 433.466  26
   0  -2 -28-113.828 437.919  26
   0   2 -29-295.415 390.720  26
   0  -2 -29 596.873 407.896  26
   0   2 -30-208.975 276.000  26
   0  -2 -30-36.6885 276.004  26
   0   3   0 68.2880 162.012  29
   0  -3   0 346.001 180.987   2
   0   3   1 132927. 1154.45  29
   0  -3  -1 134574. 1386.28   2
   0  -3  -1 132791. 1222.01   1
   0   3  -1 129825. 1476.14  29
   0  -3  -1 127542. 1453.99   6
   0   3  -2 20785.4 675.156  29
   0  -3  -2 20240.2 571.416   3
   0   3   2 21577.0 394.350  29
   0  -3  -2 20292.4 619.046   6
   0  -3  -2 20318.4 505.124   1
   0  -3  -3 223941. 2100.95   6
   0  -3  -3 219668. 1963.36   3
   0  -3  -4 164495. 1817.39   3
   0  -3  -4 165937. 1933.51   6
   0  -3  -5 882490. 4575.84   3
   0   3   5 881963. 3070.76   5
   0  -3  -5 887202. 4754.13   6
   0  -3  -6 109905. 1676.90   4
   0  -3  -6 106511. 1775.92   3
   0   3  -6 109800. 1967.49  29
   0   3   6 104404. 914.480   5
   0  -3  -6 109570. 1813.88   6
   0  -3  -7 65348.8 1506.87   6
   0   3  -7 65777.3 1615.59  29
   0  -3  -7 67914.4 1433.53   4
   0  -3  -7 65079.5 1484.27   3
   0   3  -8 151444. 2514.97  29
   0  -3  -8 144361. 2368.12   6
   0  -3  -8 153163. 2297.47   4
   0   3  -8 143895. 2654.06   6
   0  -3  -9 344.216 299.255   4
   0   3  -9 312.250 466.028   6
   0   3  -9 104.144 361.154  29
   0   3  -9 561.023 221.443   5
   0  -3  -9 727.626 408.791   6
   0  -3 -10 5839.22 608.908   4
   0   3 -10 5642.05 398.747   5
   0  -3 -10 5630.65 657.594   6
   0   3 -10 5921.24 736.697   6
   0  -3 -11 1637.49 422.120   4
   0  -3 -11 2386.47 557.208   6
   0   3 -11 2119.31 553.176   6
   0  -3 -12 78152.2 2205.86   6
   0   3 -12 80062.6 2393.71   6
   0  -3 -13 1638.74 557.414   6
   0   3 -13 1951.95 622.395   6
   0  -3 -14 4310.85 726.045   6
   0   3 -14 4482.92 776.919   6
   0  -3 -15 441.156 452.994   6
   0   3 -15 159.661 568.873   6
   0   3 -16 803.703 592.125   6
   0  -3 -16 1040.62 580.072   6
   0  -3 -17 3727.76 818.848   6
   0   3 -17 3960.55 823.015   6
   0   3 -18 1470.08 682.477  13
   0   3 -18 1831.05 609.547  17
   0   3 -18 1408.01 727.584   6
   0  -3 -18 1421.90 703.057  28
   0  -3 -18 619.664 591.935   6
   0   3 -18 1212.88 746.668  28
   0   3 -18 2957.12 792.762  14
   0  -3 -18 2827.83 716.811  26
   0  -3 -19 26045.7 2004.85  28
   0   3 -19 29981.0 1850.28  13
   0   3 -19 28790.0 1993.79  28
   0   3 -19 28616.8 1940.37  14
   0  -3 -19 26280.6 1791.46  26
   0   3 -19 27819.8 1866.32  26
   0   3 -19 26186.5 1851.89   6
   0  -3 -19 28802.5 1890.24   6
   0   3 -19 26338.0 1919.65  17
   0   3 -20 1593.84 718.467  28
   0   3 -20 358.289 681.826  26
   0   3 -20 2565.33 836.419   6
   0  -3 -20 786.278 667.740  28
   0  -3 -20 1920.10 804.009  26
   0  -3 -20 2096.38 852.710   6
   0   3 -20 552.607 632.151  13
   0   3 -21 35270.1 2284.51  28
   0   3 -21 38637.0 2116.22  13
   0  -3  21 33627.2 2275.62  18
   0  -3 -21 37513.9 2222.48  26
   0  -3 -21 37696.8 2389.14  28
   0   3 -21 33946.3 2089.84  26
   0   3 -22 2435.32 820.449  28
   0   3 -22 790.305 701.401  26
   0  -3 -22 3323.64 851.671  28
   0   3 -22 2501.83 747.554  13
   0  -3 -22 3346.64 869.811  26
   0  -3 -23 1660.65 727.761  26
   0   3 -23 1627.58 829.920  28
   0   3 -23 2003.53 830.653  26
   0  -3 -23 1258.99 711.542  28
   0   3 -23 1122.45 611.984  13
   0  -3 -24-612.433 651.727  26
   0   3 -24-254.302 582.083  28
   0  -3 -24 400.989 655.437  28
   0   3 -24 30.9856 667.753  26
   0  -3 -25 722.514 630.102  26
   0   3 -25 1055.84 681.313  26
   0   3 -25 361.738 595.535  28
   0  -3 -25 145.067 536.759  28
   0  -3 -26 3142.05 798.907  26
   0   3 -26 3675.80 838.131  26
   0   3 -27 473.411 519.442  26
   0  -3 -27 127.305 517.447  26
   0  -3 -28 2754.81 620.065  26
   0   3 -28 2484.42 630.247  26
   0  -3 -29 21.8823 337.561  26
   0   3 -29-524.822 403.347  26
   0  -4   0 487296. 3219.90   2
   0   4   0 486359. 2926.84  29
   0   4  -1 64780.6 1182.93  29
   0  -4  -1 64963.6 1128.12   2
   0  -4  -1 64159.9 999.033   1
   0   4   1 67487.7 996.229  29
   0  -4  -2 167042. 1769.56   3
   0   4   2 169470. 1383.62  29
   0  -4  -2 168111. 1600.22   1
   0  -4  -2 165006. 1916.19   6
   0   4  -2 166581. 2024.19  29
   0   4  -3 28356.1 947.511  29
   0   4   3 27500.9 470.255  29
   0  -4  -3 28329.6 796.702   3
   0  -4  -3 28671.0 849.106   6
   0  -4  -4 6020.22 546.686   6
   0  -4  -4 5246.98 439.996   3
   0   4  -4 4856.05 519.067  29
   0   4  -5 27611.1 1067.95  29
   0   4   5 28169.7 714.946   5
   0  -4  -5 28825.3 969.428   6
   0  -4  -5 28608.8 903.498   3
   0   4   6 167.678 128.104   5
   0  -4  -6 156.151 331.420   6
   0  -4  -6 62.9865 260.009   3
   0   4  -6 104.450 371.380  29
   0   4   7 65853.0 876.207   5
   0  -4  -7 68671.6 1618.16   6
   0   4  -7 68788.7 1769.56  29
   0  -4  -7 70421.4 1462.79   4
   0  -4  -7 68242.8 1544.23   3
   0  -4  -8 38659.3 1300.27   6
   0  -4  -8 37737.2 1252.43   3
   0   4  -8 39667.1 1404.56  29
   0  -4  -8 38647.4 1194.68   4
   0   4  -9 36509.8 1524.36   6
   0  -4  -9 36801.9 1237.53   4
   0   4  -9 36044.3 1399.93  29
   0   4  -9 34934.6 1080.98   5
   0  -4  -9 31815.0 1265.26   6
   0  -4 -10 28212.6 1188.50   4
   0  -4 -10 28803.9 1281.88   6
   0   4 -10 31308.1 1013.26   5
   0   4 -10 29261.9 1451.90   6
   0   4 -11 42259.1 1159.82   5
   0  -4 -11 41939.3 1502.44   4
   0   4 -11 39687.2 1731.27   6
   0  -4 -11 39849.8 1549.33   6
   0   4 -12 6496.82 826.448   6
   0  -4 -12 6376.82 775.509   6
   0  -4 -12 6445.59 694.663   4
   0   4 -13 6808.07 891.022   6
   0  -4 -13 5853.77 757.025   6
   0   4 -14 630.035 562.064   6
   0  -4 -14 895.070 518.527   6
   0  -4 -15 37458.5 1844.01   6
   0   4 -15 39406.7 1993.72   6
   0  -4 -16 3217.26 773.604   6
   0   4 -16 1968.67 730.069   6
   0   4 -17 5947.97 945.840  14
   0  -4 -17 5862.07 918.523   6
   0   4 -17 6209.04 988.412   6
   0   4 -17 7159.44 1100.05  17
   0  -4 -18 25547.7 1724.49   6
   0  -4 -18 24414.8 1672.89  26
   0   4 -18 26527.3 1925.17  28
   0   4 -18 25737.1 1835.70   6
   0  -4 -18 24371.7 1887.75  28
   0   4 -18 20695.3 1685.15  17
   0   4 -18 26212.6 1837.64  14
   0   4 -18 24733.8 1685.85  13
   0  -4 -19 7668.07 1033.62  26
   0   4 -19 6447.57 1084.62  13
   0   4 -19 5134.30 1059.59  17
   0   4 -19 5758.68 1050.69  14
   0   4 -19 5840.61 1093.43   6
   0  -4 -19 5380.16 1057.13   6
   0  -4 -19 6294.31 1167.78  28
   0   4 -19 5726.34 1102.67  28
   0   4 -20 475.264 674.281  28
   0   4 -20 381.228 477.855  13
   0   4 -20 505.541 611.726  14
   0  -4 -20 1422.94 643.724  28
   0  -4  20 466.534 602.489  18
   0   4 -20 1523.82 757.596   6
   0  -4 -20 427.942 606.510  26
   0  -4 -20-298.449 634.796   6
   0   4 -20-236.017 748.451  26
   0  -4  21 1949.12 887.249  18
   0  -4 -21 2574.74 801.423  28
   0   4 -21 2709.11 799.496  26
   0  -4 -21 2275.31 725.657  26
   0   4 -21 1103.92 708.026  28
   0   4 -21 2282.22 756.975  13
   0  -4 -22 197.154 541.994  26
   0   4 -22-99.9303 660.699  26
   0   4 -22 836.733 702.533  13
   0   4 -22 410.308 573.362  28
   0  -4  22 1656.58 786.979  18
   0  -4 -22 225.707 622.559  28
   0  -4  23-53.0129 500.895  18
   0   4 -23 935.662 682.240  26
   0  -4 -23-297.310 548.093  28
   0  -4 -23 932.805 739.930  26
   0   4 -23-84.9507 521.337  28
   0   4 -23 1349.27 639.981  13
   0  -4 -24 440.152 568.342  28
   0  -4 -24 124.470 629.357  26
   0   4 -24 1305.58 615.953  28
   0   4 -24 469.322 674.607  26
   0   4 -25 980.807 708.080  26
   0   4 -25 209.016 521.024  28
   0  -4 -25 373.885 610.827  26
   0   4 -26-104.791 487.949  26
   0  -4 -26 780.849 637.483  26
   0  -4 -27 2557.06 702.143  26
   0   4 -27 3012.86 660.911  26
   0  -4 -28 1655.56 528.488  26
   0   4 -28 892.774 501.851  26
   0  -4 -29 1079.36 427.266  26
   0   4 -29-154.448 355.086  26
   0   5   0 188.460 257.585  29
   0  -5   0 308.723 282.133   2
   0   5  -1 422921. 3308.57  29
   0  -5  -1 429359. 3244.71   2
   0   5  -2 34472.0 1031.15  29
   0  -5  -2 32252.2 807.955   1
   0  -5  -2 32266.9 979.486   6
   0  -5  -2 31615.3 888.779   3
   0   5   2 32251.5 737.639  29
   0   5  -3 61769.6 1463.58  29
   0  -5  -3 62510.2 1268.67   3
   0   5   3 64058.0 888.394  29
   0  -5  -3 62234.4 1387.30   6
   0   5  -4 23918.2 1005.05  29
   0  -5  -4 26299.3 937.967   6
   0  -5  -4 24823.8 836.984   3
   0  -5  -5 18937.1 782.467   3
   0  -5  -5 20329.1 870.342   6
   0   5   5 19919.1 720.973   5
   0   5  -5 19476.9 960.165  29
   0   5  -6 119548. 2293.81  29
   0  -5  -6 123226. 2149.84   6
   0  -5  -6 120178. 2017.16   3
   0   5   6 123664. 1641.06   5
   0  -5  -7 4111.43 438.994   4
   0  -5  -7 4754.18 531.577   3
   0   5  -7 4699.94 609.786  29
   0  -5  -7 5004.22 582.400   6
   0   5   7 4406.68 320.680   5
   0  -5  -8 112109. 2163.94   3
   0  -5  -8 107919. 2199.66   6
   0   5   8 114525. 1294.10   5
   0   5  -8 108528. 2394.83  29
   0  -5  -8 112944. 2034.56   4
   0   5  -9 4597.55 660.247  29
   0  -5  -9 4619.72 639.528   6
   0  -5  -9 4202.40 549.738   3
   0  -5  -9 4420.12 506.918   4
   0   5 -10 4772.04 685.671  29
   0   5 -10 5056.19 507.076   5
   0   5 -10 4432.05 705.345   6
   0  -5 -10 3445.72 598.575   6
   0  -5 -10 5309.00 581.315   4
   0  -5 -11 146010. 2953.90   6
   0   5 -11 165121. 2558.02   5
   0   5 -11 149861. 3361.20   6
   0  -5 -11 157910. 2883.91   4
   0  -5 -12 85656.6 2380.91   6
   0  -5 -12 88922.3 2294.05   4
   0   5 -12 84655.6 2623.01   6
   0  -5 -13 9850.75 874.208   4
   0   5 -13 8282.54 951.612   6
   0  -5 -13 10760.0 984.570   6
   0  -5 -14 19505.4 1313.99   6
   0   5 -14 17807.3 1379.61   6
   0  -5 -15 1136.55 536.343   6
   0   5 -15 236.306 587.414   6
   0  -5 -16 18655.3 1412.85   6
   0   5 -16 19078.8 1515.17   6
   0   5 -17-570.715 562.823  17
   0   5 -17 516.136 640.622  14
   0  -5 -17 529.478 516.708  26
   0  -5 -17-896.884 584.488   6
   0   5 -17 350.965 559.639   6
   0  -5 -17 359.759 601.460  28
   0   5 -18 18131.2 1554.01   6
   0  -5 -18 13060.9 1291.04  26
   0   5 -18 17487.6 1513.05  13
   0  -5 -18 14162.8 1517.02  28
   0   5 -18 16528.3 1597.40  28
   0   5 -18 15377.2 1547.58  17
   0   5 -18 17011.5 1540.49  14
   0  -5 -18 16179.2 1439.61   6
   0   5 -19 29754.1 2064.60  17
   0   5 -19 28519.3 2003.74   6
   0   5 -19 27640.8 2003.20  28
   0  -5  19 25163.4 1910.51  18
   0  -5 -19 31374.9 1978.39   6
   0   5 -19 30524.9 1857.00  13
   0  -5 -19 30528.3 2128.10  28
   0  -5 -19 29356.6 1835.18  26
   0   5 -19 31826.1 2091.12  14
   0  -5  20-963.727 778.194  18
   0   5 -20 145.658 664.946  14
   0  -5 -20-413.048 679.739  28
   0   5 -20-857.086 709.503  28
   0   5 -20-1787.36 706.989  13
   0  -5 -20 124.636 543.317  26
   0   5 -20 665.178 591.482  17
   0   5 -21 1985.55 704.738  13
   0  -5 -21 762.308 640.454  28
   0   5 -21 480.494 599.148  28
   0  -5 -21 48.7820 601.416  26
   0  -5  21-1347.72 695.435  18
   0   5 -21 1939.46 765.687  14
   0   5 -21 1145.62 717.889  26
   0   5 -22 184.259 603.318  28
   0   5 -22 189.220 652.087  26
   0  -5 -22-362.399 596.561  26
   0  -5  22-1233.25 709.193  18
   0   5 -22-473.061 662.386  13
   0  -5 -22-580.342 641.187  28
   0  -5 -23 1579.96 703.833  28
   0   5 -23 1897.37 742.585  26
   0  -5  23 2829.62 865.431  18
   0   5 -23 3206.46 842.900  28
   0  -5 -23 2355.13 828.015  26
   0   5 -23 3039.46 759.314  13
   0  -5  24 5127.09 923.025  18
   0  -5 -24 5861.57 939.382  26
   0  -5 -24 6391.34 1049.52  28
   0   5 -24 8001.81 1006.12  13
   0   5 -24 6778.94 1014.67  26
   0   5 -24 6908.95 1038.73  28
   0   5 -25 707.082 572.499  28
   0   5 -25 491.793 547.537  26
   0  -5 -25 1124.60 673.177  26
   0   5 -26 991.295 615.216  26
   0  -5 -26 628.018 591.135  26
   0   5 -27 482.429 492.358  26
   0  -5 -27 475.848 470.180  26
   0   5 -28 786.677 451.801  26
   0  -5 -28 737.125 426.124  26
   0  -5 -29 6.65555 348.637  26
   0   5 -29 640.760 367.235  26
   0   6   0 123708. 1847.64  29
   0  -6   0 115937. 1942.80   2
   0   6   1 330971. 2814.33  29
   0  -6  -1 328549. 2823.13   1
   0  -6   1 317692. 3411.62   2
   0   6  -1 321624. 3135.74  29
   0  -6  -1 331507. 3148.98   2
   0   6   2 196929. 2013.30  29
   0  -6  -2 196591. 2141.75   1
   0   6  -2 190423. 2543.63  29
   0   6  -3 24213.4 1009.55  29
   0  -6  -3 24921.2 984.036   6
   0   6   3 24536.2 664.267  29
   0  -6  -3 26851.9 908.065   3
   0   6  -4 9978.14 724.614  29
   0  -6  -4 10221.9 623.435   3
   0  -6  -4 10694.8 703.685   6
   0   6   4 9562.94 358.012  29
   0  -6  -5 146194. 2370.17   6
   0   6   5 145893. 2103.59   5
   0  -6  -5 141254. 2200.32   3
   0   6  -5 142552. 2565.84  29
   0   6   6 52406.2 1229.65   5
   0  -6  -6 49408.8 1378.92   3
   0   6  -6 51562.4 1639.33  29
   0  -6  -6 50627.1 1466.24   6
   0   6   7 171.146 189.843   5
   0  -6  -7 574.323 381.848   6
   0  -6  -7 208.870 304.771   3
   0   6  -7 759.600 451.191  29
   0  -6  -8 84572.8 1983.55   3
   0   6  -8 88907.3 2268.06  29
   0  -6  -8 85327.4 2057.29   6
   0   6   8 92839.2 1427.53   5
   0  -6  -8 88182.1 1824.23   4
   0  -6  -9 379.996 424.186   6
   0   6  -9 29.9552 454.813  29
   0  -6  -9 446.624 311.211   4
   0  -6  -9 721.196 338.209   3
   0  -6 -10 13900.7 863.284   4
   0  -6 -10 12204.7 884.257   3
   0   6 -10 13877.1 1044.54  29
   0   6 -10 14667.4 870.297   5
   0  -6 -10 12565.6 963.419   6
   0  -6 -11 31195.5 1333.86   4
   0   6 -11 34965.5 1316.29   5
   0  -6 -11 29847.7 1420.69   6
   0   6 -11 30478.7 1629.42   6
   0  -6 -12 5562.77 746.331   6
   0   6 -12 6331.82 906.455   6
   0   6 -12 5974.42 576.329   5
   0  -6 -12 5485.08 647.125   4
   0  -6 -13 531.469 416.216   4
   0   6 -13-35.5126 537.940   6
   0  -6 -13 225.225 509.455   6
   0  -6 -14 8950.16 957.435   6
   0   6 -14 7021.67 985.735   6
   0   6 -15 475.735 522.590   6
   0  -6 -15 63.7061 509.925   6
   0   6 -16-720.295 713.455   6
   0  -6 -16-314.442 533.816   6
   0  -6 -17 12653.7 1247.28  26
   0   6 -17 11352.1 1324.22   6
   0   6 -17 10503.5 1321.53  17
   0  -6 -17 13123.2 1357.19  28
   0   6 -17 11614.0 1307.30  14
   0  -6 -17 12496.3 1316.69   6
   0   6 -17 14700.4 1340.71  13
   0  -6  18-380.219 551.275  18
   0  -6 -18 1435.10 698.914   6
   0   6 -18-879.794 735.658  14
   0   6 -18-1204.30 774.833   6
   0   6 -18 126.491 622.080  28
   0  -6 -18 747.154 619.831  28
   0   6 -18 140.419 512.156  13
   0  -6 -18-203.916 619.920  26
   0   6 -18 601.911 557.040  17
   0   6 -19 114.656 600.530  17
   0   6 -19-934.878 722.208  13
   0  -6 -19-558.672 614.233  28
   0  -6 -19 538.220 601.338  26
   0  -6 -19-181.412 554.894   6
   0   6 -19-177.881 520.982   6
   0   6 -19 1003.01 729.597  28
   0   6 -19-128.073 569.855  14
   0  -6  19-1224.56 699.670  18
   0  -6 -20 1835.82 773.166  28
   0   6 -20 1553.85 679.100  14
   0  -6 -20 1776.36 660.577  26
   0  -6  20 183.607 831.609  18
   0   6 -20 138.073 593.013  13
   0   6 -20 972.138 575.460  17
   0   6 -20 2254.29 809.281  28
   0   6 -21 2053.02 740.246  13
   0   6 -21 1354.85 678.049  14
   0   6 -21 2201.21 650.852  28
   0  -6  21 2913.77 857.031  18
   0   6 -21 2885.19 794.415  26
   0  -6 -21 3104.30 881.133  28
   0  -6 -21 1580.12 654.293  26
   0  -6  22 13487.4 1539.06  18
   0  -6 -22 12764.4 1306.02  26
   0   6 -22 12561.4 1339.22  26
   0  -6 -22 12877.4 1445.51  28
   0   6 -22 16291.5 1378.78  13
   0   6 -22 13113.6 1450.29  28
   0  -6 -23 6283.77 1097.50  28
   0  -6  23 4595.60 1041.52  18
   0   6 -23 4428.43 870.487  28
   0  -6 -23 5543.91 1003.17  26
   0   6 -23 4081.41 944.537  26
   0   6 -23 5777.48 911.249  13
   0   6 -24 2218.50 675.591  13
   0   6 -24 183.002 558.045  28
   0   6 -24 129.380 540.088  26
   0  -6 -24 145.532 696.002  26
   0  -6  24 1563.56 630.927  18
   0  -6  25 360.570 571.245  18
   0  -6 -25-121.684 566.542  26
   0   6 -25 47.8153 560.372  26
   0  -6 -26 130.630 501.531  26
   0   6 -26-12.5727 579.478  26
   0  -6 -27 434.194 496.825  26
   0   6 -27 567.120 419.252  26
   0  -6 -28 314.567 417.708  26
   0   6 -28-165.994 411.935  26
   0  -6 -29 451.791 310.520  26
   0   6 -29 114.124 295.715  26
   0  -7   0 145.685 338.770   2
   0   7   0 97.4532 287.870  29
   0   7  -1 178484. 2534.75  29
   0  -7   1 179623. 2755.92   2
   0  -7  -1 182810. 2303.91   1
   0  -7  -1 183398. 2566.60   2
   0   7   1 186772. 2336.94  29
   0   7  -2 20411.9 942.376  29
   0  -7   2 19315.7 1036.57   2
   0   7   2 21624.6 769.082  29
   0  -7  -2 20848.3 793.736   1
   0   7   3 1987.93 294.358  29
   0  -7  -3 2060.64 409.154   3
   0   7  -3 2328.15 487.341  29
   0  -7  -3 1924.40 330.298   1
   0  -7  -4 971.514 358.095   3
   0   7   4 1067.11 215.162  29
   0   7  -4 1122.44 475.595  29
   0  -7  -4 1382.15 479.077   6
   0  -7  -5 126174. 2364.20   6
   0  -7  -5 130594. 2209.43   3
   0   7  -5 127380. 2535.00  29
   0   7   5 128282. 2176.25   5
   0   7  -6 12747.5 934.290  29
   0  -7  -6 13453.9 877.824   6
   0   7   6 13307.9 731.705   5
   0  -7  -6 13678.8 796.893   3
   0  -7  -7 6994.15 630.132   3
   0   7  -7 6991.03 778.679  29
   0   7   7 6910.24 538.161   5
   0  -7  -7 6860.75 695.776   6
   0   7   8 32897.0 997.885   5
   0  -7  -8 32851.7 1159.64   4
   0  -7  -8 33693.3 1397.18   6
   0   7  -8 32309.1 1501.07  29
   0  -7  -8 31151.2 1267.55   3
   0   7  -9 19485.3 1217.72  29
   0  -7  -9 20005.8 1071.15   3
   0  -7  -9 19264.0 1121.22   6
   0   7  -9 20231.0 1088.95   5
   0  -7  -9 20485.5 978.227   4
   0  -7 -10 82058.4 2219.33   3
   0  -7 -10 87833.3 2087.51   4
   0  -7 -10 84611.2 2303.37   6
   0   7 -10 89889.7 2236.23   5
   0  -7 -11 594.380 394.687   4
   0   7 -11 621.268 344.813   5
   0  -7 -11 786.167 473.561   6
   0   7 -11 739.626 595.862   6
   0  -7 -12 17888.5 1096.36   4
   0   7 -12 18992.7 1074.15   5
   0   7 -12 18077.6 1389.33   6
   0  -7 -12 18023.6 1228.42   6
   0  -7 -13 975.636 592.901   6
   0  -7 -13 1410.58 477.345   4
   0   7 -13 1369.29 684.312   6
   0   7 -14 5802.44 960.068   6
   0  -7 -14 6619.94 935.893   6
   0   7 -15 1689.92 754.861   6
   0  -7 -15 3172.99 778.321   6
   0   7 -16 1087.75 617.622  17
   0  -7 -16 480.084 509.427   6
   0   7 -16 108.998 562.641  14
   0   7 -16 328.820 561.636   6
   0  -7 -16-605.780 644.728  26
   0  -7  16 454.966 585.721  18
   0   7 -17-1293.23 778.450   6
   0  -7  17-583.129 682.395  18
   0   7 -17-894.103 607.354  13
   0  -7 -17 140.348 564.672   6
   0  -7 -17-825.826 661.155  28
   0   7 -17 256.355 585.978  17
   0  -7 -17 553.483 719.444  25
   0  -7 -17 114.627 504.116  26
   0   7 -17-55.1048 530.592  14
   0   7 -18 203.113 751.421   6
   0   7 -18 824.289 653.010  13
   0  -7 -18 618.115 429.250  25
   0  -7  18 7.21994 651.200  18
   0  -7 -18 348.646 592.942  28
   0  -7 -18 1192.72 647.115  26
   0  -7 -18 257.885 514.677   6
   0   7 -18-59.9880 574.458  14
   0   7 -18 808.022 632.358  17
   0  -7 -19 2754.79 811.125   6
   0   7 -19 1535.58 823.967  14
   0   7 -19 2776.15 830.747   6
   0   7 -19 3086.51 836.293  17
   0  -7 -19 2685.22 827.067  28
   0  -7  19 1036.06 629.448  18
   0   7 -19 1607.28 763.690  13
   0  -7 -19 2530.14 760.852  26
   0   7 -20 7999.92 1168.23  14
   0   7 -20 9731.62 1266.49  28
   0  -7 -20 7202.50 1168.63  28
   0  -7 -20 7318.00 1118.68  26
   0   7 -20 7373.99 1050.95  13
   0   7 -20 7676.66 1133.60  17
   0  -7  20 6937.88 1162.49  18
   0  -7 -21 9282.42 1172.86  26
   0  -7 -21 9190.87 1250.48  28
   0  -7  21 10122.5 1376.37  18
   0   7 -21 10004.0 1373.03  28
   0   7 -21 9596.51 1220.81  14
   0   7 -21 10419.2 1206.74  13
   0   7 -22 2977.03 821.528  26
   0  -7  22 2901.37 796.269  18
   0  -7 -22 3139.30 791.646  26
   0   7 -22 1251.12 696.129  13
   0   7 -22 3019.76 860.807  28
   0  -7 -22 1731.56 750.831  28
   0   7 -23 1360.18 700.986  26
   0   7 -23 554.725 589.200  13
   0  -7 -23-55.1544 513.711  26
   0  -7  23-174.951 625.201  18
   0   7 -23 285.845 663.245  28
   0   7 -24 1631.47 639.301  13
   0   7 -24 104.359 553.582  26
   0  -7 -24 765.613 599.579  26
   0  -7  24 923.853 604.814  18
   0   7 -24-238.771 483.205  28
   0   7 -25 3168.75 762.861  26
   0  -7 -25 2711.54 750.883  26
   0  -7  25 3354.76 767.023  18
   0  -7  26 2150.66 558.362  18
   0   7 -26 1706.30 574.123  26
   0  -7 -26 605.149 521.690  26
   0  -7 -27 1537.07 527.001  26
   0   7 -27 1354.84 515.326  26
   0   7 -28 94.4169 393.961  26
   0  -7 -28 785.837 398.880  26
   0   8   0 77591.0 1716.79  29
   0  -8   0 79428.1 1883.60   2
   0  -8  -1 50090.0 1321.58   1
   0   8   1 50089.1 1318.36  29
   0  -8  -1 51370.2 1493.83   2
   0  -8   1 48371.1 1552.52   2
   0   8  -1 49192.6 1445.71  29
   0  -8  -2 77848.6 1608.71   1
   0   8  -2 78305.2 1896.20  29
   0  -8   2 81364.3 2094.52   2
   0   8   2 79869.0 1572.38  29
   0   8   3 69221.9 1347.03  29
   0   8  -3 65999.9 1799.90  29
   0  -8  -3 69269.3 1671.52   3
   0  -8   3 66914.3 1982.79   2
   0  -8  -3 69176.7 1508.36   1
   0   8  -4 14944.0 971.893  29
   0  -8  -4 14489.1 830.785   3
   0  -8  -5 4309.13 557.062   3
   0  -8  -5 5164.97 656.603   6
   0   8   5 4213.09 534.212   5
   0   8  -5 4448.20 684.067  29
   0   8  -6 719.481 467.517  29
   0  -8  -6 683.429 487.853   6
   0   8   6 533.162 294.526   5
   0  -8  -6 276.777 311.225   3
   0  -8  -7 95825.4 2341.23   6
   0  -8  -7 93568.9 2152.05   3
   0   8  -7 97408.3 2538.44  29
   0   8   7 98189.2 1990.68   5
   0   8   8 1020.35 291.802   5
   0  -8  -8 765.333 383.941   3
   0  -8  -8 1436.36 519.451   6
   0   8  -8 1175.15 562.849  29
   0   8  -9 28734.0 1356.05   5
   0  -8  -9 30928.3 1222.80   4
   0  -8  -9 28621.3 1401.55   6
   0  -8  -9 29680.5 1335.67   3
   0   8  -9 28507.1 1531.91  29
   0  -8 -10 1017.54 411.079   3
   0  -8 -10 758.078 490.086   6
   0  -8 -10-204.117 307.530   4
   0   8 -10 375.298 365.261   5
   0   8 -11 704.497 394.456   5
   0  -8 -11 124.026 488.615   6
   0  -8 -11 656.114 376.512   4
   0  -8 -11 1498.68 482.109   3
   0  -8 -12 4240.49 645.301   4
   0  -8 -12 5006.62 794.489   6
   0   8 -12 4453.31 619.052   5
   0   8 -12 5280.81 896.740   6
   0  -8 -13 15457.9 1078.17   4
   0   8 -13 11938.8 1252.87   6
   0  -8 -13 15055.4 1243.41   6
   0   8 -14 64.9370 598.260   6
   0  -8 -14 663.290 557.379   6
   0   8 -15 11144.3 1236.55  14
   0   8 -15 8750.38 1136.93   6
   0  -8 -15 11301.0 1166.45   6
   0  -8  16 1267.19 699.491  18
   0  -8 -16 1533.34 639.966  26
   0   8 -16-105.303 486.357  17
   0  -8 -16 3136.06 984.573  25
   0  -8 -16 2056.70 753.588  28
   0   8 -16 1827.74 802.240  14
   0   8 -16 1344.35 783.546   6
   0  -8 -16 1873.29 677.217   6
   0   8 -17 10358.2 1250.17  13
   0   8 -17 13033.9 1404.83  17
   0  -8  17 10406.6 1322.24  18
   0  -8 -17 9689.84 1275.73  28
   0  -8 -17 13871.0 1250.87  26
   0  -8 -17 13738.9 1603.04  25
   0   8 -17 14487.1 1448.28  14
   0  -8 -17 12178.6 1252.35   6
   0   8 -17 12159.0 1343.93   6
   0  -8 -18 938.314 698.126  28
   0   8 -18 1084.37 749.734   6
   0   8 -18 887.664 641.235  13
   0   8 -18 1063.46 693.536  14
   0  -8  18 2004.38 801.442  18
   0   8 -18 985.248 667.835  17
   0  -8 -18 109.411 724.495  25
   0  -8 -18 572.103 659.787  26
   0  -8  19 11982.3 1429.79  18
   0  -8 -19 19188.4 1723.22  25
   0  -8 -19 15070.9 1567.40  28
   0   8 -19 14661.5 1417.44  14
   0   8 -19 14425.3 1403.69  13
   0  -8 -19 16077.1 1414.97  26
   0   8 -19 15658.5 1473.70  17
   0   8 -20 6662.34 1089.38  14
   0  -8  20 6946.83 1132.77  18
   0   8 -20 7524.16 1133.77  17
   0   8 -20 7939.10 1114.54  13
   0  -8 -20 6855.33 1014.42  26
   0  -8 -20 7152.90 1173.05  28
   0  -8 -20 9485.73 1333.97  25
   0   8 -21 88.0190 569.962  13
   0  -8  21 2823.96 772.779  18
   0   8 -21 1768.59 745.304  14
   0  -8 -21 1207.78 665.092  26
   0   8 -22 3843.28 818.917  13
   0  -8 -22 2841.55 764.322  26
   0   8 -22 3067.85 776.554  26
   0  -8  22 2379.86 856.537  18
   0   8 -22 2880.16 775.542  14
   0   8 -23 740.666 712.764  26
   0  -8 -23 568.594 595.851  26
   0  -8  23 272.975 578.285  18
   0   8 -23 328.375 514.464  13
   0   8 -24 362.317 530.444  13
   0   8 -24 99.4294 567.516  26
   0  -8  24 1349.66 637.516  18
   0  -8 -24-121.652 503.337  26
   0  -8  25 1588.83 611.945  18
   0  -8 -25 2738.40 749.288  26
   0   8 -25 1307.79 623.441  26
   0  -8 -26-108.592 457.637  26
   0  -8  26-51.4293 463.420  18
   0   8 -26-498.236 532.031  26
   0  -8 -27-192.131 445.269  26
   0   8 -27-997.510 494.814  26
   0   8 -28 681.378 373.932  26
   0  -8 -28 1268.01 392.626  26
   0  -9   0 312.861 345.172   2
   0   9   0 269.871 347.883  29
   0   9  -1 32445.0 1259.67  29
   0   9   1 33819.1 1178.76  29
   0  -9  -1 33104.4 1295.34   2
   0  -9   1 32685.2 1358.51   2
   0  -9  -1 31307.2 1135.37   1
   0  -9   2 63747.1 1938.26   2
   0   9   2 65458.8 1522.80  29
   0   9  -2 63072.0 1785.71  29
   0  -9  -2 60715.8 1672.30   3
   0  -9  -2 62398.0 1537.75   1
   0  -9  -3 15781.5 800.516   1
   0  -9   3 14888.0 1063.54   2
   0  -9  -3 14510.6 876.194   3
   0   9  -3 15011.9 1003.55  29
   0   9   3 15213.6 733.923  29
   0  -9  -4 114128. 2320.16   3
   0   9   4 116180. 2490.24   5
   0   9  -4 117847. 2616.19  29
   0   9   5 328153. 4104.35   5
   0   9  -5 326390. 4489.89  29
   0  -9  -5 329114. 3967.74   3
   0  -9  -6 24389.9 1150.45   3
   0   9  -6 24604.0 1333.86  29
   0  -9  -6 25235.4 1282.49   6
   0   9   6 25559.9 1172.39   5
   0  -9  -7 1739.37 572.531   6
   0  -9  -7 1457.88 409.129   3
   0   9  -7 1995.49 602.330  29
   0   9   7 1724.55 439.764   5
   0   9   8 979.253 338.333   5
   0   9  -8 1399.50 499.762  29
   0  -9  -8 1068.55 510.013   6
   0  -9  -8 1761.11 444.411   3
   0  -9  -9 632.279 387.464   3
   0   9  -9 723.961 372.402   5
   0   9  -9 251.575 523.981  29
   0  -9  -9 48.0203 426.845   6
   0  -9  -9 637.110 289.029   4
   0   9 -10 21215.9 1259.04   5
   0  -9 -10 21479.4 1107.43   4
   0  -9 -10 19826.1 1290.16   6
   0  -9 -10 20010.7 1193.62   3
   0  -9 -11 95534.1 2364.27   4
   0   9 -11 102057. 2712.84   5
   0  -9 -11 93498.3 2713.61   6
   0  -9 -11 94045.1 2616.83   3
   0  -9 -12 30608.7 1668.19   6
   0   9 -12 34770.1 1615.05   5
   0  -9 -13 4427.10 788.949   6
   0   9 -13 4663.63 878.665   6
   0  -9 -14 6194.08 943.949   6
   0   9 -14 5563.24 1003.40   6
   0  -9 -15 2052.88 663.574   6
   0   9 -15 1879.52 725.387  17
   0   9 -15 1337.90 638.226  14
   0   9 -15 1383.48 632.093  12
   0  -9  15 1630.25 828.079  18
   0  -9 -15 2440.77 711.490  26
   0  -9 -15 1419.90 741.249  25
   0   9 -15 2412.35 856.000   6
   0   9 -16 3069.54 879.752  14
   0  -9 -16 3156.12 830.585   6
   0   9 -16 2523.02 687.325  12
   0   9 -16 1331.39 781.140   6
   0  -9 -16 1904.18 745.115  28
   0  -9 -16 1840.19 854.520  25
   0  -9 -16 3601.91 862.535  26
   0   9 -16 1532.28 690.586  17
   0  -9  16 3399.79 912.113  18
   0  -9 -17 4406.30 1037.42  25
   0  -9  17 3217.49 1043.03  18
   0   9 -17 2019.00 746.928  13
   0  -9 -17 3946.46 895.610  26
   0  -9 -17 2230.47 757.694   6
   0   9 -17 2008.78 801.564  14
   0   9 -17 3455.32 947.540   6
   0   9 -17 3217.85 1037.73  17
   0   9 -17 3378.69 878.165  12
   0  -9 -17 2878.28 814.311  28
   0  -9 -18-125.213 596.336  26
   0   9 -18 1179.89 672.422  12
   0   9 -18 927.772 1120.35  14
   0  -9 -18-296.184 612.403  28
   0   9 -18 1555.78 642.892  17
   0  -9  18 1194.03 771.278  18
   0   9 -18 983.026 674.969  13
   0  -9 -18 1153.47 703.401  25
   0  -9 -19 1406.82 722.186  25
   0  -9 -19 508.745 643.053  26
   0  -9  19 1165.43 741.477  18
   0   9 -19 744.597 587.769  14
   0   9 -19 2924.37 836.919  13
   0   9 -19 724.718 612.402  17
   0  -9 -19 1408.87 735.012  28
   0  -9 -20 1785.89 737.771  26
   0   9 -20 1473.57 699.424  13
   0   9 -20 1846.91 788.278  14
   0  -9 -20 3233.44 860.427  25
   0  -9  20 2101.50 792.886  18
   0  -9 -21 6948.59 1087.23  25
   0   9 -21 4795.88 903.286  13
   0   9 -21 5458.98 935.732  14
   0  -9  21 7811.33 1169.90  18
   0  -9 -21 6279.38 956.575  26
   0   9 -22 13246.9 1347.39  14
   0  -9  22 15196.1 1535.53  18
   0   9 -22 12023.9 1262.20  26
   0   9 -22 14809.4 1324.52  13
   0  -9 -22 13289.4 1291.17  26
   0  -9  23-27.9725 640.724  18
   0   9 -23-326.385 556.285  13
   0  -9 -23 1081.53 578.000  26
   0   9 -23-366.933 566.786  26
   0   9 -24 1768.35 612.036  13
   0   9 -24 1780.58 691.752  26
   0  -9  24 2348.49 808.031  18
   0  -9 -24 1629.77 621.521  26
   0  -9  25-281.008 556.856  18
   0   9 -25 412.376 497.547  26
   0  -9 -25-66.1645 560.703  26
   0   9 -26 641.902 461.745  26
   0  -9 -26 754.755 498.508  26
   0  -9  26 1380.50 578.913  18
   0  -9 -27 2565.33 524.504  26
   0   9 -27 232.924 446.074  26
   0   9 -28 366.534 283.063  26
   0 -10   0 3906.36 541.674   1
   0 -10   0 4272.41 645.916   2
   0  10   0 3854.87 581.439  29
   0 -10   1 60586.2 1910.62   2
   0  10   1 59620.9 1668.47  29
   0  10  -1 58624.1 1797.18  29
   0 -10  -1 60451.7 1661.43   1
   0 -10  -2 137492. 2422.71   1
   0 -10  -2 135212. 2645.42   3
   0 -10   2 138598. 2946.25   2
   0  10  -2 131790. 2748.13  29
   0  10   2 131927. 2318.20  29
   0 -10   3 78431.7 2347.03   2
   0 -10  -3 75241.0 1798.63   1
   0  10   3 76913.5 2180.23   5
   0 -10  -3 76701.0 2033.28   3
   0  10  -3 81292.0 2222.24  29
   0  10   4 164742. 3162.11   5
   0  10  -4 162205. 3245.94  29
   0 -10  -4 164771. 2965.26   3
   0 -10   4 163779. 3477.80   2
   0 -10   5 672.001 589.526   2
   0  10   5 963.986 389.602   5
   0 -10  -5 698.802 405.312   3
   0  10  -5 1034.34 567.337  29
   0  10   6 1719.00 459.097   5
   0 -10  -6 2109.21 477.538   3
   0  10  -6 2339.15 628.935  29
   0  10  -7 46275.6 1906.44  29
   0  10   7 44242.7 1589.83   5
   0 -10  -7 46746.0 1682.14   3
   0  10  -8 1308.29 503.779  29
   0  10  -8 1189.66 508.660   5
   0  10   8 1035.81 355.571   5
   0 -10  -8 1283.05 498.797   6
   0 -10  -8 1502.57 430.273   3
   0  10  -9 22120.5 1369.39   5
   0 -10  -9 18947.9 1265.12   6
   0 -10  -9 21653.0 1263.10   3
   0  10 -10 13897.2 1086.86   5
   0 -10 -10 13266.2 1122.29   6
   0 -10 -10 14713.1 1082.31   3
   0 -10 -11 732.785 574.484   6
   0 -10 -11 1038.48 489.654   3
   0  10 -11 1285.59 415.730   5
   0  10 -12-48.0550 437.987   5
   0 -10 -12-110.555 488.808   6
   0 -10 -13 2630.18 745.797   6
   0  10 -13 3014.82 877.148   6
   0  10 -14 4366.88 812.186  12
   0 -10 -14 5662.58 1091.31  25
   0 -10 -14 4605.18 883.215   6
   0 -10 -14 5588.94 917.762  26
   0 -10  14 4160.64 1006.21  16
   0  10 -14 3527.81 882.179   6
   0 -10  14 4924.42 1060.75  18
   0  10 -15 11297.8 1356.89   6
   0  10 -15 15269.9 1459.83  14
   0 -10 -15 13379.8 1327.89   6
   0 -10 -15 14632.5 1573.93  25
   0  10 -15 12492.1 1221.40  12
   0 -10 -15 12663.1 1257.11  26
   0 -10  15 14949.9 1530.43  16
   0 -10  15 11288.6 1395.05  18
   0  10 -15 16357.8 1521.36  17
   0 -10 -16-540.884 655.026   6
   0  10 -16-158.993 711.559  14
   0 -10 -16 1309.37 638.074  28
   0  10 -16-1086.74 527.180  12
   0 -10  16 516.123 738.432  18
   0  10 -16-232.474 606.489  17
   0 -10 -16 632.717 679.621  25
   0 -10  16 1856.92 633.418  16
   0 -10 -16 1028.42 613.548  26
   0  10 -16 447.071 769.889   6
   0  10 -17 2272.05 866.622  17
   0 -10 -17 2394.44 737.387   6
   0  10 -17 938.143 776.205   6
   0 -10 -17 2572.32 761.163  26
   0 -10 -17 1868.27 830.944  25
   0  10 -17 1507.76 738.309  14
   0  10 -17 4038.91 788.329  12
   0 -10  17 2217.82 899.624  18
   0  10 -18 627.665 601.413  17
   0 -10 -18-218.288 683.256  25
   0  10 -18 966.035 545.370  12
   0  10 -18-645.191 603.009  14
   0  10 -18-452.105 642.694  13
   0 -10 -18 108.939 561.486  26
   0 -10  18-585.524 659.454  18
   0 -10 -19 237.842 472.890  26
   0  10 -19-1229.31 587.086  12
   0  10 -19 209.544 602.175  17
   0 -10 -19 1606.31 752.929  25
   0  10 -19 2290.93 725.957  13
   0 -10  19 589.642 717.527  18
   0  10 -19 1021.81 735.644  14
   0 -10 -20 4955.45 1036.45  25
   0  10 -20 4512.04 948.134  14
   0  10 -20 4222.27 918.258  13
   0 -10 -20 3484.74 819.703  26
   0 -10  20 4810.84 1054.54  18
   0 -10  21 7321.52 1181.61  18
   0  10 -21 8672.34 1084.79  13
   0  10 -21 7222.07 1089.94  14
   0 -10 -21 7642.18 1159.91  25
   0 -10 -21 7377.78 1005.37  26
   0 -10 -22-868.302 643.345  25
   0 -10 -22-332.574 515.919  26
   0  10 -22 263.690 545.866  13
   0 -10  22-239.143 653.472  18
   0  10 -22 44.8804 476.339  14
   0  10 -23 755.189 628.503  26
   0  10 -23 621.584 541.665  13
   0 -10 -23 839.378 605.853  26
   0 -10  23 932.880 680.328  18
   0  10 -24 489.121 535.704  26
   0 -10 -24 44.9536 457.482  26
   0  10 -24 264.783 492.948  13
   0 -10  24 441.788 591.494  18
   0 -10 -25 658.336 458.094  26
   0  10 -25-243.150 415.262  26
   0 -10  25 124.168 505.425  18
   0 -10  26-559.728 457.899  18
   0  10 -26 108.017 406.578  26
   0 -10 -26 455.180 421.115  26
   0  10 -27 872.716 371.501  26
   0 -10 -27 421.053 345.504  26
   0  11   0-35.0676 337.033  29
   0 -11   0 58.3448 411.156   2
   0 -11   0 111.282 321.626   1
   0 -11  -1 6747.00 652.987   1
   0  11   1 7006.69 649.062  29
   0  11  -1 6486.39 722.971  29
   0 -11   1 7921.01 821.741   2
   0 -11  -2 16168.0 1012.52   3
   0  11   2 14836.1 1100.75   5
   0  11  -2 15495.0 1071.87  29
   0 -11  -2 15919.2 907.419   1
   0 -11   2 16557.3 1139.60   2
   0  11   3 8779.18 841.620   5
   0 -11   3 9367.85 928.816   2
   0  11  -3 8900.90 867.464  29
   0 -11  -3 9652.85 819.705   3
   0  11  -4 41015.8 1730.99  29
   0 -11   4 41892.8 1855.26   2
   0  11   4 39585.3 1673.34   5
   0 -11  -4 41781.3 1608.08   3
   0 -11   5 11768.5 1100.19   2
   0  11   5 11452.5 932.586   5
   0 -11  -5 13023.7 935.857   3
   0  11  -5 10777.4 968.072  29
   0  11  -6 3326.32 658.678   5
   0  11   6 3964.99 626.076   5
   0 -11   6 3276.32 732.264   2
   0  11  -6 3946.60 676.751  29
   0 -11  -6 3653.10 597.159   3
   0  11  -7 8699.71 951.682   5
   0 -11  -7 8426.79 818.103   3
   0  11   7 8472.67 821.498   5
   0  11  -7 8948.19 949.002  29
   0  11   8 4717.46 623.534   5
   0 -11  -8 5175.89 687.819   3
   0  11  -8 6758.60 862.315   5
   0  11  -9 3778.92 712.635   5
   0 -11  -9 3619.91 631.250   3
   0 -11 -10 37382.1 1743.65   3
   0 -11 -10 39124.2 1909.34   6
   0  11 -10 42849.8 1977.79   5
   0 -11 -11 23543.0 1549.98   6
   0 -11 -11 23720.7 1445.17   3
   0  11 -11 21666.2 1437.78   5
   0  11 -12 59153.1 2314.16   5
   0 -11 -12 52675.1 2307.89   6
   0 -11 -13 45589.0 2084.76  26
   0 -11 -13 47306.8 2668.52  25
   0  11 -13 46804.6 2319.85  12
   0 -11 -13 47885.7 2266.86   6
   0  11 -13 47561.9 2686.38  21
   0  11 -13 46786.4 2615.54  20
   0 -11  13 53859.7 2656.74  16
   0 -11  13 40541.6 2387.69  18
   0  11 -13 38036.1 2236.94   6
   0  11 -14 21595.7 1620.49  12
   0  11 -14 19412.9 1852.85  21
   0 -11  14 18010.7 1728.92  18
   0 -11 -14 21567.4 1596.44   6
   0  11 -14 20589.9 1787.73  20
   0 -11 -14 21109.3 1899.69  25
   0 -11  14 23365.3 1886.41  16
   0  11 -14 18844.5 1704.03   6
   0 -11 -14 20034.3 1471.10  26
   0 -11 -15 3880.04 836.722  26
   0 -11  15 2975.18 910.826  18
   0 -11 -15 3608.93 1018.87  25
   0  11 -15 3710.43 807.461  12
   0 -11 -15 3814.74 865.880   6
   0  11 -15 1314.78 859.126   6
   0  11 -15 4944.07 971.633  17
   0 -11  15 4034.44 1031.78  16
   0  11 -16 18058.2 1702.10  17
   0 -11  16 18002.9 1585.77  16
   0  11 -16 17680.8 1586.07  14
   0 -11 -16 19639.0 1884.50  25
   0 -11  16 16749.6 1709.03  18
   0  11 -16 19879.8 1606.65  12
   0  11 -16 16818.3 1630.46   6
   0 -11 -16 16415.0 1363.64  26
   0 -11 -16 18701.1 1567.32   6
   0 -11 -17 56247.2 2999.90  25
   0 -11 -17 53601.1 2370.82  26
   0  11 -17 59379.9 2779.40  17
   0 -11  17 45816.0 2662.00  18
   0  11 -17 48868.2 2486.05  14
   0  11 -17 53426.7 2509.31  12
   0 -11  17 54945.0 2727.32  16
   0  11 -18 201.865 588.564  17
   0 -11 -18-608.382 638.231  26
   0  11 -18-101.790 564.416  13
   0 -11  18 446.009 693.608  18
   0  11 -18 939.858 638.368  14
   0 -11 -18 1586.74 754.753  25
   0  11 -18 1348.53 570.118  12
   0  11 -19 9140.20 1138.87  13
   0  11 -19 7473.80 1154.42  14
   0 -11  19 9555.23 1334.67  18
   0 -11 -19 8010.60 1291.59  25
   0  11 -19 8422.39 1086.01  12
   0 -11 -19 6755.96 1006.92  26
   0 -11 -20 6574.63 1135.44  25
   0  11 -20 7294.17 1039.54  13
   0 -11 -20 7438.46 1038.93  26
   0 -11  20 5743.68 1067.88  18
   0  11 -20 7271.87 1054.82  14
   0  11 -21 191.230 563.676  14
   0 -11  21-142.378 532.732  18
   0 -11 -21 78.7114 594.410  25
   0 -11 -21-744.083 575.874  26
   0  11 -21 810.733 553.240  13
   0 -11 -22 1769.86 676.960  25
   0  11 -22 529.608 535.723  13
   0  11 -22 683.898 530.635  14
   0 -11  22 1435.39 809.138  18
   0 -11 -22 472.459 571.601  26
   0 -11  23 3359.51 811.653  18
   0 -11 -23 4762.84 788.184  26
   0  11 -23 4974.77 815.302  13
   0  11 -23 3628.61 798.165  26
   0  11 -24 855.976 527.421  26
   0 -11 -24 639.078 490.944  26
   0  11 -24 156.760 453.615  13
   0 -11  24 875.223 609.246  18
   0 -11 -25 846.354 502.940  26
   0  11 -25 95.1666 443.072  26
   0 -11  25 100.759 434.120  18
   0  11 -26 683.554 398.408  26
   0 -11  26-333.789 423.011  18
   0 -11 -26-591.605 388.908  26
   0  12   0 7589.69 875.426   5
   0 -12   0 8756.83 767.208   1
   0 -12  -1 33534.6 1531.97   3
   0 -12   1 39904.3 1739.68   2
   0  12   1 35024.7 1704.39   5
   0 -12  -1 38101.5 1485.30   1
   0  12  -1 35137.6 1741.26   5
   0 -12   1 39366.3 1586.83   1
   0  12  -2 11342.0 963.816  29
   0  12   2 11591.8 1026.72   5
   0 -12   2 11700.8 1043.27   2
   0  12  -2 11773.0 1068.19   5
   0 -12  -2 12414.6 867.327   1
   0 -12  -2 11940.3 970.006   3
   0  12  -3 101949. 2741.05  29
   0 -12   3 104600. 2880.65   2
   0 -12  -3 99925.3 2586.00   3
   0  12  -3 96070.2 2846.86   5
   0  12   3 95550.7 2743.19   5
   0  12   4 1074.69 470.561   5
   0 -12  -4 737.396 422.250   3
   0  12  -4 876.065 513.984  29
   0  12  -4 562.932 499.727   5
   0 -12   4 219.952 516.163   2
   0 -12   5 970.687 615.356   2
   0  12  -5 663.947 386.958   5
   0 -12  -5 455.713 349.641   3
   0  12   5-291.013 354.982   5
   0 -12   6 6804.30 917.890   2
   0  12   6 6551.33 779.998   5
   0 -12  -6 7126.68 803.524   3
   0  12  -6 5871.96 861.811   5
   0 -12   7 1253.57 601.098   2
   0 -12  -7 499.620 404.907   3
   0  12   7 1183.72 392.150   5
   0  12  -7 1543.74 600.126   5
   0 -12   8 362.805 575.314   2
   0 -12  -8 972.042 399.823   3
   0  12  -8 770.236 488.430   5
   0 -12  -9 8572.84 901.749   3
   0  12  -9 11160.1 1094.52   5
   0 -12 -10 9152.15 959.293   3
   0  12 -10 10499.9 1035.67   5
   0 -12 -11 867.584 501.610   3
   0 -12  11 2037.10 812.163  18
   0  12 -11-244.545 509.509   5
   0 -12 -11 918.246 677.569  25
   0  12 -11 947.140 639.039  20
   0 -12  12 66578.6 3049.68  18
   0 -12 -12 71424.7 2573.01  26
   0 -12  12 74198.3 3032.02  11
   0 -12 -12 71004.1 3291.26  25
   0  12 -12 73667.1 2886.02  12
   0  12 -12 79856.3 3465.96  21
   0 -12  12 75923.3 3159.06  16
   0  12 -12 81024.5 2813.55   5
   0  12 -12 75044.9 3239.82  20
   0 -12 -13 7088.14 995.478  26
   0  12 -13 5076.11 1039.63  21
   0  12 -13 5180.71 901.469  12
   0 -12  13 5861.25 1124.52  18
   0  12 -13 5530.27 1037.71  20
   0 -12  13 7371.75 1210.64  16
   0 -12  13 7181.66 1136.16  11
   0 -12 -13 5408.04 1162.04  25
   0  12 -13 5300.84 1081.63   6
   0  12 -14 383.316 472.298  12
   0  12 -14 2030.49 874.425   6
   0 -12 -14 968.334 625.774  26
   0 -12 -14 656.041 699.804  25
   0 -12 -14 2.86978 562.693   6
   0 -12  14 572.764 728.422  16
   0 -12  14-483.598 710.924  18
   0  12 -14 147.911 596.702  20
   0  12 -14 865.980 597.784  21
   0 -12  15 26435.5 1988.51  16
   0  12 -15 23461.4 1737.80  12
   0 -12 -15 23985.3 1785.71   6
   0 -12 -15 23117.5 2020.93  25
   0  12 -15 21555.0 1858.32   6
   0 -12 -15 22224.1 1583.10  26
   0 -12  15 24652.7 1950.72  18
   0 -12  16 4977.68 1025.45  16
   0 -12 -16 4758.24 1127.84  25
   0  12 -16 4155.87 844.819  12
   0  12 -16 4393.92 913.453  14
   0 -12  16 3424.61 933.681  18
   0 -12 -16 4330.62 889.009  26
   0 -12 -17 8630.29 1376.25  25
   0 -12 -17 10006.9 1152.50  26
   0  12 -17 12245.9 1299.39  17
   0 -12  17 8807.58 1306.21  18
   0 -12  17 11615.2 1347.02  16
   0  12 -17 8156.27 1188.97  14
   0  12 -17 9514.97 1148.41  12
   0  12 -18 4790.51 919.046  12
   0  12 -18 4401.94 941.250  14
   0 -12 -18 5659.32 931.894  26
   0 -12  18 3993.48 1057.61  18
   0 -12  18 4593.39 999.311  16
   0  12 -18 4113.68 862.624  13
   0  12 -18 3613.74 854.325  17
   0 -12 -18 3614.73 929.560  25
   0  12 -19 3498.38 810.608  12
   0  12 -19 4295.89 851.607  13
   0 -12  19 3784.59 908.372  18
   0 -12 -19 3793.01 849.293  26
   0 -12 -19 3810.11 1016.25  25
   0  12 -19 5229.56 976.921  14
   0 -12  20-299.414 548.974  18
   0  12 -20-822.351 631.372  13
   0  12 -20 279.298 534.370  14
   0 -12 -20-24.3525 562.845  25
   0 -12 -20 882.906 652.708  26
   0 -12 -21-857.982 574.456  26
   0 -12 -21 1319.18 662.083  25
   0 -12  21 161.536 547.689  18
   0  12 -21-126.668 612.711  14
   0  12 -21 825.743 577.083  13
   0  12 -22 444.337 545.971  26
   0  12 -22 1016.48 592.932  14
   0 -12  22-722.853 624.412  18
   0  12 -22 111.022 530.549  13
   0 -12 -22 273.986 502.221  26
   0 -12 -23-40.2995 442.784  26
   0 -12  23 193.552 573.442  18
   0  12 -23-21.7837 449.268  13
   0  12 -23-273.082 526.131  26
   0 -12 -24 3540.47 619.457  26
   0  12 -24 2788.00 643.983  26
   0 -12  24 3416.14 737.393  18
   0  12 -24 2437.64 546.083  13
   0 -12  25 658.026 487.847  18
   0  12 -25 326.052 383.425  26
   0 -12 -25 579.271 352.881  26
   0 -12  26-199.537 310.564  18
   0 -12 -26 442.644 316.178  26
   0  12 -26 212.939 317.092  26
   0  13   0-32.1101 456.214   5
   0 -13   0 117.738 360.694   1
   0 -13   1 634.752 418.240   1
   0  13  -1 552.518 426.778   5
   0 -13   1 458.770 495.243   2
   0 -13  -1 144.331 306.745   1
   0  13   1 695.314 484.174   5
   0 -13  -1 106.921 333.208   3
   0 -13   2 8604.69 855.346   1
   0  13  -2 7510.92 929.861   5
   0  13   2 6426.37 870.794   5
   0 -13  -2 8895.38 887.003   3
   0 -13  -2 7657.75 721.067   1
   0 -13   2 7859.27 921.730   2
   0  13   3 11836.7 1074.46   5
   0 -13  -3 12037.4 988.149   3
   0 -13   3 12188.3 1100.75   2
   0  13  -3 12398.2 1112.67   5
   0  13   4 2030.01 562.323   5
   0  13  -4 1452.19 559.786   5
   0 -13  -4 1300.30 452.209   3
   0 -13   4 2457.52 659.442   2
   0 -13   5 6158.36 911.287   2
   0 -13  -5 5667.26 743.118   3
   0  13  -5 6635.11 889.761   5
   0  13   5 6222.40 835.888   5
   0  13   6 51534.5 2104.44   5
   0 -13  -6 56422.8 2082.22   3
   0 -13   6 57411.0 2436.87   2
   0  13  -6 54009.0 2336.46   5
   0 -13  -7 379.899 446.839   3
   0  13   7-718.752 411.880   5
   0  13  -7 654.021 601.513   5
   0 -13   7 432.629 520.753   2
   0  13  -8-15.4405 458.041   5
   0 -13  -8 652.628 418.422   3
   0 -13   8 1295.33 737.685   2
   0 -13  -9-202.053 449.440   3
   0 -13   9 165.434 588.056   2
   0  13  -9-338.551 446.037   5
   0 -13  10 1854.89 811.136   2
   0  13 -10 2982.60 855.002  21
   0 -13  10 2738.98 888.665  11
   0  13 -10 2388.23 790.949  20
   0  13 -10 3531.36 703.727   5
   0  13 -10 2701.69 728.892  12
   0  13 -10 2305.39 749.142  22
   0 -13 -10 3489.89 626.901   3
   0 -13  10 3331.17 989.810  16
   0 -13  10 3509.28 919.064  18
   0 -13 -10 4101.66 1012.43  25
   0 -13  11 6403.43 1050.20   2
   0  13 -11 3217.25 894.175  20
   0 -13 -11 4606.95 1064.90  25
   0  13 -11 3193.73 846.079  12
   0  13 -11 5110.76 1061.33  22
   0 -13  11 5901.23 1049.06  16
   0 -13  11 5746.53 1025.27  18
   0 -13 -11 5399.18 805.975   3
   0 -13 -11 5169.71 891.059  26
   0  13 -11 4621.78 1063.28  21
   0  13 -11 4911.95 922.002   5
   0 -13  11 4034.89 910.386  11
   0 -13  12 355.285 548.625  18
   0  13 -12-69.7729 635.253  20
   0 -13  12 999.887 806.287  16
   0  13 -12-348.417 402.224   5
   0 -13  12 1109.57 734.596  11
   0 -13  12 20.8868 631.401   2
   0 -13 -12 229.241 762.871  25
   0 -13 -12 1259.41 685.458  26
   0  13 -12 73.4322 598.402  21
   0  13 -12 896.717 578.266  12
   0  13 -13 4568.54 1009.06  21
   0  13 -13 6913.06 1221.26   6
   0 -13 -13 5737.10 952.583  26
   0  13 -13 3949.90 864.175  12
   0 -13  13 4370.18 1042.34  18
   0  13 -13 4632.89 1026.42  20
   0 -13 -13 4735.81 1069.07  25
   0 -13  13 4234.21 924.131  11
   0 -13  13 4706.65 996.174  16
   0 -13  14-371.780 663.559  11
   0  13 -14-296.633 625.377  21
   0 -13  14-492.537 660.188  16
   0 -13 -14-522.082 590.674  26
   0  13 -14 901.411 729.880  20
   0  13 -14-1014.74 835.897   6
   0 -13  14 161.831 596.258  18
   0  13 -14-222.698 598.093  12
   0 -13 -14 2147.41 902.565  25
   0 -13  15 9833.99 1351.66  18
   0  13 -15 11396.6 1227.57  12
   0 -13 -15 11000.4 1524.75  25
   0 -13  15 12016.3 1388.23  16
   0 -13 -15 10517.7 1169.66  26
   0 -13 -16 2551.11 884.773  25
   0 -13  16 4072.49 989.077  16
   0  13 -16 3445.13 901.133  14
   0 -13  16 2176.87 860.213  18
   0 -13 -16 3349.73 778.372  26
   0  13 -16 2399.91 746.014  12
   0 -13  17 5571.14 1070.01  16
   0 -13 -17 4906.69 903.241  26
   0  13 -17 6967.04 999.878  12
   0  13 -17 4568.53 912.862  14
   0 -13 -17 5030.83 1100.16  25
   0 -13  17 4868.11 1077.98  18
   0  13 -18 1085.79 693.246  13
   0 -13 -18-417.942 657.160  25
   0 -13  18 2031.73 711.612  16
   0 -13 -18 958.232 652.247  26
   0  13 -18 2241.91 726.681  12
   0  13 -18 1007.38 632.934  14
   0 -13  18 1783.52 787.886  18
   0  13 -19 1853.02 698.762  14
   0 -13  19 1897.60 828.781  18
   0  13 -19 1463.92 663.866  13
   0  13 -19 686.821 538.348  12
   0 -13 -19 2380.87 712.399  26
   0 -13 -19 2189.26 791.095  25
   0 -13  19 1849.55 723.721  16
   0  13 -20 914.700 562.771  14
   0  13 -20 569.226 520.336  13
   0 -13 -20 1320.95 599.989  25
   0 -13 -20 1461.32 648.258  26
   0 -13  20 592.420 620.754  18
   0  13 -21 1851.95 691.826  14
   0 -13 -21 1694.45 582.910  26
   0 -13 -21 1925.25 794.186  25
   0  13 -21 2213.56 681.519  13
   0 -13  21 2339.50 774.906  18
   0  13 -22-1024.86 561.233  13
   0  13 -22 363.842 506.576  26
   0 -13  22 205.424 491.525  18
   0  13 -22-421.368 486.825  14
   0 -13 -22-206.289 492.446  26
   0  13 -23 2312.79 559.093  13
   0 -13  23 2424.22 688.175  18
   0 -13 -23 3461.76 621.660  26
   0  13 -23 2917.28 619.062  26
   0 -13  24 372.869 491.837  18
   0  13 -24-108.437 406.966  26
   0  13 -24-485.181 283.314  13
   0 -13 -24 477.055 400.530  26
   0 -13  25-144.592 387.799  18
   0  13 -25-321.878 334.063  26
   0  14   0 2004.50 602.020   5
   0 -14   0 1673.51 599.242   3
   0 -14  -1 11234.4 1033.66   3
   0 -14   1 7904.45 828.228   1
   0  14   1 8583.91 1017.45   5
   0  14  -1 8415.44 1006.46   5
   0 -14  -2 6690.24 799.027   3
   0  14  -2 6378.69 927.044   5
   0 -14   2 7837.89 874.775   1
   0 -14   2 7534.18 956.799   2
   0  14   2 6317.03 886.207   5
   0  14  -3 95.9742 507.873   5
   0  14   3 97.5854 441.070   5
   0 -14   3 379.639 443.743   1
   0 -14   3 202.930 470.180   2
   0 -14  -3-204.375 387.594   3
   0 -14   4 752.531 580.851   2
   0  14  -4 1554.02 587.606   5
   0  14   4 623.305 515.722   5
   0 -14  -4 1099.92 489.454   3
   0 -14  -5 3278.60 636.005   3
   0  14  -5 3652.38 765.884   5
   0 -14   5 2828.28 788.427   2
   0  14   5 4023.49 754.708   5
   0  14  -6 1676.85 629.723   5
   0  14   6 2073.50 547.140   5
   0 -14   6 2297.31 732.263   2
   0 -14  -6 1488.15 553.790   3
   0 -14   7 927.974 541.929   2
   0 -14  -7-331.392 382.703   3
   0  14  -7-271.759 444.348   5
   0  14  -8 1059.69 678.769  20
   0  14  -8 502.113 578.957   5
   0 -14   8 316.952 751.639  11
   0 -14  -8 273.401 438.759   3
   0 -14  -8 1031.54 740.255  25
   0  14  -8 795.254 660.230  21
   0 -14   8-511.957 624.413  18
   0  14  -8 1924.05 596.462  12
   0 -14   8 365.571 587.851  16
   0 -14   8-18.0701 525.284   2
   0 -14  -9-1022.72 591.218  26
   0 -14  -9 625.262 484.105   3
   0 -14   9 122.535 638.769  16
   0  14  -9-616.879 503.294  22
   0  14  -9 2588.62 632.796  12
   0 -14   9 402.284 619.242   2
   0  14  -9-176.754 614.037  21
   0  14  -9 801.964 699.848  20
   0 -14   9 2070.45 805.074  18
   0 -14   9-398.898 758.125  11
   0 -14  -9 863.892 691.160  25
   0  14  -9 406.396 483.189   5
   0  14 -10 7272.75 1093.27  12
   0 -14 -10 6027.47 940.182  26
   0  14 -10 7951.55 1189.79  20
   0 -14  10 6810.82 1182.71  18
   0 -14  10 7103.59 1184.81  11
   0 -14 -10 6278.88 1220.29  25
   0 -14  10 5842.53 1042.27   2
   0  14 -10 4963.50 851.409   5
   0  14 -10 9024.03 1241.03  22
   0 -14  10 7445.87 1215.26  16
   0  14 -10 6303.24 1095.11  21
   0 -14  11 3810.04 921.660  18
   0  14 -11 3487.28 918.135  20
   0  14 -11 2856.49 808.737  12
   0  14 -11 2757.03 847.063  21
   0 -14  11 2455.10 859.175  11
   0 -14  11 3296.05 988.233  16
   0 -14  11 2411.92 821.211   2
   0  14 -11 2494.31 645.579   5
   0 -14 -11 4997.01 1131.14  25
   0 -14 -11 2358.57 725.940  26
   0 -14  12 7009.42 1173.99  16
   0 -14  12 7654.93 1171.53   2
   0  14 -12 9377.28 1088.37   5
   0 -14  12 9577.20 1258.15  11
   0  14 -12 8144.15 1262.11  21
   0 -14 -12 9407.74 1095.07  26
   0  14 -12 8017.28 1122.76  12
   0 -14 -12 10590.3 1468.08  25
   0  14 -12 7581.11 1222.65  20
   0 -14  12 6866.15 1202.78  18
   0  14 -13 174.044 510.761  12
   0  14 -13 1270.04 636.461  20
   0 -14  13 382.398 750.167  11
   0 -14 -13 112.219 595.393  25
   0  14 -13 717.910 703.527  21
   0 -14 -13-373.252 617.463  26
   0 -14  13 1129.13 631.798   2
   0  14 -13-237.557 650.241   6
   0 -14  13 621.938 726.349  18
   0 -14  13-108.256 740.617  16
   0 -14 -14 34732.6 2404.82  25
   0 -14  14 36613.1 2301.81  16
   0 -14 -14 36436.1 1981.99  26
   0  14 -14 35758.6 2414.57  21
   0  14 -14 35212.5 2114.86  12
   0 -14  14 35855.2 2318.69  18
   0 -14  14 36646.0 2264.42  11
   0 -14  15 14468.3 1471.32  16
   0  14 -15 12578.9 1301.01  12
   0  14 -15 12132.0 1311.61  14
   0 -14  15 16370.9 1443.32  11
   0 -14  15 13163.0 1511.35  18
   0 -14 -15 11956.8 1213.31  26
   0 -14 -15 11720.5 1488.58  25
   0 -14  16 12883.3 1567.74  18
   0  14 -16 13843.7 1353.56  12
   0  14 -16 11286.7 1306.90  14
   0 -14 -16 13705.0 1532.18  25
   0 -14 -16 14148.4 1316.38  26
   0 -14  16 14062.4 1519.65  16
   0 -14 -17 5567.20 927.590  26
   0  14 -17 4672.61 913.056  14
   0 -14 -17 5692.86 1109.97  25
   0  14 -17 5266.85 920.236  12
   0 -14  17 4722.90 936.235  16
   0 -14  17 6196.00 1110.78  18
   0 -14 -18 2680.91 678.242  26
   0  14 -18 2378.10 728.420  12
   0 -14  18 3795.47 898.951  18
   0 -14 -18 2242.74 788.693  25
   0  14 -18 2610.02 691.886  13
   0 -14  18 3942.44 855.544  16
   0  14 -18 2821.26 798.388  14
   0 -14 -19 624.713 618.041  25
   0 -14  19 1900.41 784.656  18
   0  14 -19 1473.35 663.456  13
   0  14 -19 682.422 610.983  14
   0  14 -19 1951.69 616.162  12
   0 -14 -19 1576.03 620.268  26
   0 -14  20 4779.80 924.353  18
   0  14 -20 3872.52 782.548  14
   0 -14 -20 5698.44 823.108  26
   0  14 -20 4637.29 794.310  13
   0 -14 -20 3614.10 865.804  25
   0 -14 -21 5501.81 945.669  25
   0 -14  21 6417.01 1003.62  18
   0  14 -21 4206.14 759.606  14
   0  14 -21 5874.04 837.425  13
   0 -14 -21 6549.75 859.816  26
   0 -14  22 3711.04 779.593  18
   0  14 -22 3082.89 577.808  13
   0 -14 -22 1758.83 551.209  26
   0  14 -22 3208.85 660.052  26
   0  14 -23-536.945 425.694  13
   0  14 -23-265.238 440.359  26
   0 -14  23 278.135 482.582  18
   0  14 -24 265.524 374.195  26
   0 -14  24 1059.49 503.782  18
   0 -14  25 363.568 331.977  18
   0  15   0-1296.31 636.677   5
   0 -15   0-453.821 454.412   3
   0 -15  -1 560.272 437.799   3
   0  15   1-662.426 477.251   5
   0  15  -1 634.208 468.375   5
   0 -15   1 527.485 479.294   3
   0 -15  -2 2922.96 594.345   3
   0  15  -2 2301.19 689.471   5
   0  15   2 2594.15 662.650   5
   0  15   3 24598.5 1689.37   5
   0 -15   3 29185.6 1738.23   2
   0 -15  -3 29467.2 1656.83   3
   0  15  -3 24414.4 1669.34   5
   0  15  -4-188.181 424.647   5
   0 -15   4 428.882 426.965   2
   0  15   4 698.956 468.216   5
   0 -15   4 1773.28 747.885   9
   0 -15   4 1207.43 514.520   1
   0 -15   4 701.641 710.063  11
   0 -15  -4 319.694 463.854   3
   0 -15   5 217.224 717.592  16
   0 -15   5 337.083 606.506   9
   0 -15   5 566.078 603.268  11
   0 -15   5 728.107 546.808   2
   0 -15  -5 1111.25 497.430   3
   0  15  -5 54.7720 456.771   5
   0  15   5 472.115 495.466   5
   0  15   6 921.805 547.785   5
   0 -15   6 459.235 603.503   9
   0 -15   6-734.847 734.491  18
   0 -15   6-180.381 552.316  16
   0  15  -6 344.269 520.923   5
   0  15  -6 1155.30 579.798  20
   0 -15  -6 27.7933 366.019   3
   0 -15  -6-113.581 587.335  25
   0  15  -6 1046.50 379.265  22
   0 -15   6 62.5675 551.697   2
   0 -15   6 804.022 715.859  11
   0 -15  -7 1696.41 750.153  25
   0 -15   7 778.721 639.231  11
   0  15  -7 1397.87 612.591   5
   0 -15   7 1532.96 655.958   2
   0  15  -7 3301.79 869.862  20
   0  15  -7 2736.79 814.500  22
   0 -15   7 1425.68 865.007  18
   0 -15   7 905.545 706.175  16
   0  15  -7 1157.93 568.218  12
   0  15  -8 119.176 404.007   5
   0 -15   8-831.852 656.783  11
   0 -15   8-268.891 594.901  16
   0  15  -8 690.508 665.300  20
   0  15  -8 713.252 638.325  21
   0 -15   8 227.519 574.960  18
   0  15  -8 599.097 551.245  12
   0 -15  -8 1008.56 770.925  25
   0 -15   8 201.652 569.781   2
   0  15  -8 346.750 388.854  22
   0 -15   9 11349.8 1370.00  18
   0 -15   9 9671.89 1257.29  11
   0  15  -9 8884.56 1313.53  20
   0  15  -9 8120.06 1320.36  21
   0 -15  -9 11342.9 1457.09  25
   0  15  -9 11854.2 1211.86   5
   0  15  -9 9919.10 1301.30  22
   0 -15   9 10457.2 1262.37   2
   0 -15   9 9412.27 1297.94  16
   0  15  -9 9088.04 1121.76  12
   0 -15  10 18745.7 1789.81  11
   0 -15  10 17159.3 1682.04  16
   0 -15 -10 18534.4 1826.33  25
   0  15 -10 16880.4 1534.38  12
   0 -15  10 15066.5 1557.77  18
   0  15 -10 18595.6 1809.59  21
   0  15 -10 20188.5 1831.71  22
   0  15 -10 18484.0 1787.73  20
   0 -15  10 19279.2 1708.11   2
   0  15 -10 19767.5 1573.94   5
   0 -15 -10 19361.0 1448.79  26
   0 -15  11 10026.8 1268.95  18
   0 -15 -11 9950.84 1182.04  26
   0  15 -11 11191.5 1415.44  20
   0  15 -11 10626.1 1447.07  21
   0  15 -11 12633.6 1261.64   5
   0  15 -11 10378.8 1233.59  12
   0 -15  11 11537.3 1480.22  11
   0 -15  11 10838.0 1361.75   2
   0 -15  11 11029.0 1385.76  16
   0 -15 -11 9962.91 1435.52  25
   0  15 -12 1052.07 586.801  12
   0 -15  12 208.478 593.242  18
   0 -15  12 695.795 742.768  11
   0 -15 -12-171.488 697.519  25
   0 -15  12 369.286 684.000  16
   0  15 -12 3.83841 596.949  20
   0 -15 -12-407.005 737.925  26
   0  15 -12 696.907 633.308  21
   0  15 -13 1531.75 786.897  21
   0 -15  13-459.751 666.033  18
   0 -15  13 639.892 640.484  11
   0 -15 -13 476.859 514.872  26
   0  15 -13 371.536 553.338  20
   0  15 -13 902.363 561.152  12
   0 -15 -13 893.761 770.780  25
   0 -15  13 840.611 703.590  16
   0 -15 -14 377.032 579.997  26
   0  15 -14 1011.55 584.103  12
   0  15 -14 622.740 717.504  21
   0 -15  14-79.3677 596.842  16
   0 -15 -14 207.383 590.413  25
   0 -15  14 709.749 724.691  18
   0 -15  14 788.160 622.065  11
   0 -15  15 1410.39 793.266  16
   0 -15 -15 305.355 570.018  26
   0 -15  15 881.222 565.907  11
   0 -15 -15-715.925 732.589  25
   0  15 -15 1260.67 692.414  14
   0 -15  15 68.2336 660.220  18
   0  15 -15-306.198 562.557  12
   0 -15 -16 3158.61 716.391  26
   0  15 -16 2788.16 744.569  14
   0  15 -16 3827.96 816.892  12
   0 -15 -16 4173.49 960.454  25
   0 -15  16 3654.28 908.531  16
   0 -15  16 3411.42 906.079  18
   0  15 -17 1954.07 642.630  12
   0 -15  17 1283.22 727.459  16
   0 -15  17-78.1659 623.826  18
   0 -15 -17 845.703 606.367  26
   0 -15 -17 291.547 629.050  25
   0  15 -17-331.419 574.493  14
   0 -15  18 3075.81 824.145  16
   0  15 -18 2068.47 661.391  12
   0  15 -18 2276.65 663.823  14
   0 -15 -18 2711.91 682.255  26
   0  15 -18 2927.38 743.264  13
   0 -15  18 1557.21 780.761  18
   0 -15 -18 1991.27 793.754  25
   0 -15 -19 3182.31 864.027  25
   0  15 -19 1774.88 678.698  14
   0 -15 -19 3073.30 710.834  26
   0  15 -19 2560.75 738.464  13
   0  15 -19 3015.33 728.583  12
   0 -15  19 2450.34 706.374  18
   0 -15 -20-324.943 490.922  26
   0 -15  20 307.432 602.383  18
   0  15 -20 81.7451 481.203  13
   0  15 -20-455.686 498.066  14
   0 -15 -20 601.891 572.500  25
   0  15 -21 444.715 478.470  14
   0  15 -21-1.81431 450.300  13
   0 -15  21 133.321 531.250  18
   0  15 -22 1281.88 497.118  26
   0 -15  22 2436.26 659.222  18
   0  15 -22 1834.08 486.476  13
   0 -15  23 346.631 443.845  18
   0  15 -23-697.330 371.111  13
   0  15 -23-459.619 374.267  26
   0 -15  24 591.787 341.442  18
   0 -16   0-309.463 432.231   3
   0  16   0-448.249 471.304   5
   0 -16   0 427.582 687.738  16
   0 -16   0 571.240 639.897   9
   0 -16   0 1526.80 641.277  11
   0 -16  -1 207.175 667.700  11
   0 -16  -1 581.378 664.240   9
   0 -16   1 1029.91 523.530   3
   0 -16  -1 109.598 400.896   3
   0 -16   1 193.868 703.332  11
   0 -16   1 1500.00 790.964   9
   0  16  -1 338.837 509.133   5
   0 -16   1 494.733 619.701  16
   0  16   1 423.309 522.754   5
   0 -16  -2 1063.01 591.909   9
   0 -16  -2 286.139 651.028  11
   0  16  -2 343.422 516.548   5
   0 -16   2 1240.68 599.125   3
   0  16   2 159.615 415.445   5
   0 -16  -2 515.879 481.748   3
   0 -16   2 655.283 665.604   9
   0 -16   2-410.977 611.682  16
   0 -16   2-166.214 574.998  11
   0  16   3 613.592 602.646   5
   0 -16  -3 1128.10 578.299   3
   0 -16   3 1323.81 736.193   9
   0 -16  -3 2484.14 740.330  11
   0 -16   3 340.548 526.910  11
   0 -16   3-37.6088 634.377  16
   0 -16  -3 3259.59 965.478   9
   0  16  -3 742.434 571.946   5
   0 -16   3 483.220 569.022  18
   0 -16   4 1279.91 754.012  18
   0  16  -4 1104.81 586.188   5
   0  16  -4 2656.01 710.291  22
   0 -16   4 1327.51 690.666  11
   0 -16   4 285.047 621.130  16
   0 -16   4 1502.76 681.189   2
   0  16   4 1508.39 633.464   5
   0 -16  -4 1805.97 651.508  25
   0 -16   4 2006.63 740.674   9
   0 -16  -5 225.858 736.216  25
   0 -16   5-515.144 727.085  18
   0 -16   5-290.889 617.461  16
   0  16  -5-148.843 348.462  22
   0 -16   5-219.301 639.306   9
   0  16  -5 60.4583 673.804  20
   0  16   5-356.593 255.366   5
   0 -16   5 1791.03 735.949  11
   0  16  -5 375.354 451.892   5
   0 -16   5 821.644 602.989   2
   0  16  -6 6727.72 1124.51  22
   0 -16   6 8283.63 1235.65  18
   0 -16   6 6584.95 1062.63  11
   0 -16   6 6297.08 1105.21  16
   0  16  -6 7647.14 1206.36  20
   0 -16   6 6255.86 1007.39   2
   0  16  -6 6079.01 958.127  12
   0  16  -6 6666.07 1005.08   5
   0 -16  -6 6430.87 1188.01  25
   0  16  -7 779.935 623.193  12
   0 -16  -7 792.462 769.025  25
   0 -16   7-165.045 628.022  11
   0 -16   7 874.858 758.412  16
   0  16  -7-584.649 401.930   5
   0 -16   7 188.962 548.815   2
   0  16  -7 2409.07 812.452  20
   0 -16   7 270.531 596.453  18
   0  16  -7 1121.36 658.240  22
   0  16  -8 3644.10 729.474   5
   0 -16   8 4206.39 1033.84  11
   0  16  -8 3504.87 786.816  12
   0  16  -8 3624.72 1005.45  21
   0 -16  -8 3824.65 1019.97  25
   0 -16   8 2780.75 977.874  18
   0 -16   8 2789.82 835.225   2
   0 -16   8 3418.99 906.339  16
   0  16  -8 3644.86 947.364  22
   0  16  -8 2787.12 907.529  20
   0  16  -9 2977.89 940.019  22
   0 -16  -9 1544.61 770.469  25
   0  16  -9 1726.19 715.822  12
   0 -16   9 2998.78 872.919  11
   0 -16   9 2529.97 831.336  16
   0  16  -9 4038.71 856.327   5
   0  16  -9 352.917 691.175  21
   0 -16   9 1280.88 723.015  18
   0 -16   9 2459.85 846.579   2
   0  16  -9 2441.15 820.189  20
   0 -16  10 7036.55 1155.32  18
   0 -16 -10 5071.43 1101.12  25
   0  16 -10 6479.56 1138.39  21
   0 -16  10 6465.26 1107.47  16
   0  16 -10 8679.17 1130.19  12
   0 -16  10 6047.62 1171.91  11
   0  16 -10 5643.22 1192.43  20
   0  16 -10 8672.41 1397.62  22
   0  16 -11 6590.49 1226.73  21
   0 -16  11 6349.91 1089.34  11
   0  16 -11 6259.45 1116.17  20
   0 -16 -11 6639.30 1229.83  25
   0 -16  11 6129.90 1121.03  18
   0  16 -11 7077.83 1057.10  12
   0 -16  11 5714.91 1107.39  16
   0  16 -12 1615.85 724.706  20
   0  16 -12 1508.21 725.409  21
   0 -16 -12 1550.68 844.587  25
   0 -16  12 1050.87 656.057  11
   0 -16  12 1319.69 687.506  18
   0 -16  12 1599.05 800.917  16
   0  16 -12 1689.15 731.782  12
   0  16 -13 8073.68 1336.58  21
   0 -16  13 5774.90 1076.32  18
   0 -16 -13 7883.44 1265.36  25
   0 -16  13 7664.98 1110.63  11
   0  16 -13 7363.69 1177.13  20
   0 -16  13 6135.81 1063.70  16
   0  16 -13 6961.14 1056.93  12
   0  16 -14 980.685 517.005  12
   0 -16  14 198.391 712.046  16
   0 -16 -14 217.592 577.986  25
   0 -16  14 295.498 616.246  18
   0 -16  14 512.217 628.671  11
   0 -16  15 844.122 740.646  18
   0 -16  15 1051.22 676.067  11
   0 -16  15 1487.31 761.486  16
   0  16 -15 262.545 508.443  12
   0  16 -15 321.269 578.391  14
   0 -16 -15 803.958 642.522  25
   0  16 -16 4401.09 883.053  12
   0 -16 -16 4202.09 980.665  25
   0  16 -16 2632.66 773.559  14
   0 -16  16 4252.85 885.786  16
   0 -16  16 1884.88 778.697  18
   0 -16 -17 2002.86 810.053  25
   0 -16  17 2363.95 775.005  18
   0  16 -17 1666.47 679.933  14
   0  16 -17 1997.11 680.817  12
   0 -16  17 2376.11 783.036  16
   0 -16  18 990.910 681.064  18
   0  16 -18 1226.01 590.017  12
   0  16 -18 1225.72 619.110  14
   0  16 -18 1692.11 425.939  23
   0  16 -18 698.827 568.043  13
   0 -16 -18 1192.91 659.770  25
   0 -16  19-30.0847 536.047  18
   0  16 -19 69.0337 481.652  14
   0 -16 -19-410.599 559.975  25
   0  16 -19-358.231 530.843  13
   0  16 -20 847.406 475.688  13
   0  16 -20 961.482 485.262  14
   0 -16  20 1665.87 657.207  18
   0 -16 -20 1482.66 640.270  25
   0  16 -21 203.854 399.084  13
   0  16 -21 172.789 414.753  14
   0 -16  21 909.566 531.204  18
   0  16 -21 889.080 474.515  26
   0  16 -22 3150.62 489.388  13
   0  16 -22 2378.09 482.882  26
   0 -16  22 3183.82 663.302  18
   0 -16  23 174.260 369.842  18
   0  17   0-381.043 383.300   5
   0 -17   0-852.069 705.990  16
   0 -17   0 319.764 703.260  11
   0 -17   0 262.395 446.291   9
   0 -17  -1 2146.88 768.362   9
   0  17   1 1337.88 682.620   5
   0  17  -1 976.835 478.113   5
   0 -17   1 2221.93 789.562   9
   0 -17  -1 695.777 706.338  11
   0 -17   1 2890.41 827.258  16
   0 -17   1 2628.08 785.493  11
   0  17  -2 20143.9 1600.16   5
   0 -17  -2 19904.9 1717.21  11
   0 -17   2 16937.4 1423.22   3
   0 -17  -2 19072.4 1692.58   9
   0 -17   2 18823.7 1695.70  11
   0 -17   2 18601.3 1692.69  16
   0 -17   2 21463.3 1754.45   9
   0  17   2 19592.9 1589.85   5
   0  17  -3 67.2530 416.309   5
   0 -17   3 1501.55 733.440  18
   0  17   3 908.700 500.332   5
   0 -17   3 159.461 633.765  11
   0 -17   3-511.295 437.825   3
   0 -17  -3-368.748 730.431  11
   0 -17   3 496.883 531.460  16
   0  17  -3 1083.24 558.955  22
   0  17   4 3033.82 679.331   5
   0  17  -4 3507.33 824.679  12
   0  17  -4 4951.95 1058.83  20
   0 -17   4 2503.14 927.398  11
   0 -17   4 3364.16 829.782  18
   0  17  -4 3940.30 831.188   5
   0  17  -4 2299.67 694.042  22
   0 -17   4 4009.91 899.929  16
   0 -17  -4 2640.49 978.493  25
   0  17   5 408.203 293.785   5
   0 -17   5 809.212 753.100  16
   0  17  -5-1363.74 783.670  20
   0  17  -5-418.461 626.322  22
   0  17  -5-248.881 400.802   5
   0  17  -5 820.926 523.950  12
   0 -17  -5-256.164 713.579  25
   0 -17   5 314.217 556.162  11
   0 -17   5 233.746 628.039  18
   0 -17   6 6355.40 1175.17  11
   0  17  -6 7108.58 1014.67   5
   0 -17   6 8332.30 1226.40  18
   0 -17   6 6635.32 1079.78   2
   0  17  -6 8487.00 1250.16  20
   0  17  -6 8575.11 1293.22  22
   0 -17   6 5997.90 1080.39  16
   0 -17  -6 7187.77 1170.15  25
   0  17  -6 6297.97 1106.12  12
   0 -17  -6 9145.31 1189.43  10
   0 -17   7 65.5170 556.568   2
   0  17  -7-952.253 813.828  21
   0 -17   7-25.4944 632.321  11
   0 -17   7-282.162 716.170  18
   0  17  -7 510.845 681.898  20
   0  17  -7 162.580 518.104  12
   0 -17  -7 1021.85 787.317  25
   0 -17   7 470.900 681.670  16
   0  17  -7 409.141 350.859   5
   0  17  -7 779.411 649.746  22
   0  17  -8 3233.06 919.080  22
   0  17  -8 325.945 774.716  21
   0 -17   8 1131.04 736.050  16
   0 -17   8 1654.31 839.368  11
   0 -17  -8 591.793 756.524  25
   0 -17   8 1127.88 752.365  18
   0  17  -8 2099.23 667.894  12
   0  17  -8 1225.86 744.394  20
   0 -17   9 2852.79 871.327  16
   0  17  -9 1695.60 755.530  20
   0 -17   9 2240.59 824.366  18
   0  17  -9 3240.93 827.762  12
   0  17  -9 1360.24 704.575  21
   0  17  -9 2640.84 881.323  22
   0 -17  -9 2001.20 911.418  25
   0 -17   9 2185.99 827.955  11
   0  17 -10 378.838 588.187  12
   0 -17  10 172.994 620.868  18
   0 -17  10 585.698 599.815  16
   0  17 -10 981.332 715.490  21
   0  17 -10 338.488 619.077  20
   0 -17  10 784.596 777.832  11
   0 -17 -10 286.330 650.228  25
   0  17 -11 2543.34 912.308  21
   0 -17  11 1903.26 827.282  11
   0 -17  11 2737.77 835.861  18
   0 -17 -11 2874.19 1022.25  25
   0 -17  11 2857.01 855.821  16
   0  17 -11 2940.44 911.226  20
   0  17 -11 2587.14 792.645  12
   0 -17  12 1489.22 775.455  11
   0 -17  12 1972.78 725.903  18
   0 -17 -12 1896.93 777.345  25
   0  17 -12 1989.80 746.273  21
   0  17 -12 1857.31 718.178  12
   0  17 -12 1499.45 822.578  20
   0 -17  12 1695.67 730.373  16
   0  17 -13-482.526 652.950  21
   0 -17  13-517.990 489.379  11
   0 -17 -13 685.992 592.937  25
   0 -17  13 455.853 678.043  16
   0 -17  13 333.331 619.936  18
   0  17 -13-33.2989 543.210  20
   0  17 -13-3.05584 473.419  12
   0 -17  14 772.451 633.007  16
   0 -17  14 339.180 596.724  18
   0  17 -14 1274.56 639.828  14
   0 -17 -14 1087.48 676.672  25
   0 -17  14 1456.93 742.057  11
   0  17 -14 250.784 508.066  12
   0  17 -15 486.591 596.626  12
   0  17 -15 1174.31 658.337  14
   0 -17 -15-153.787 629.057  25
   0 -17  15 198.588 444.186  18
   0 -17  15 1030.92 647.252  16
   0  17 -16 304.075 446.826  12
   0 -17  16 455.981 650.026  16
   0 -17  16 21.4268 628.125  18
   0  17 -16 104.195 545.861  14
   0 -17 -16 855.592 712.735  25
   0 -17  17 680.398 633.187  18
   0  17 -17 1326.40 586.199  14
   0  17 -17 644.334 510.364  12
   0 -17 -17 636.506 516.901  25
   0  17 -18 720.644 535.094  13
   0 -17 -18 595.956 546.812  25
   0 -17  18 1004.69 600.003  18
   0  17 -18 665.011 363.430  23
   0  17 -18 803.558 490.447  12
   0  17 -18-174.366 474.357  14
   0 -17 -19 10143.7 1156.10  25
   0 -17  19 10149.8 1093.33  18
   0  17 -19 10052.4 954.091  13
   0  17 -20 1373.26 501.308  13
   0  17 -20 41.3297 412.105  14
   0 -17  20 1110.78 556.311  18
   0  17 -21 98.7063 358.884  26
   0 -17  21-627.414 468.432  18
   0  17 -21-115.024 351.855  13
   0 -17  22 152.327 400.480  18
   0  18   0 22134.5 1602.68  12
   0 -18   0 22047.9 1771.01  11
   0  18   0 23508.4 1782.21   5
   0 -18   1 1670.91 748.359  11
   0  18  -1-95.9581 433.085   5
   0 -18   1 2373.39 816.773  16
   0 -18  -1 1579.35 777.314  11
   0  18  -1 1182.72 611.571  12
   0  18   1 2091.38 621.663   5
   0 -18  -2 792.884 661.416  11
   0  18   2 213.383 384.317   5
   0  18  -2 921.647 539.715  12
   0 -18   2 1245.02 719.831  11
   0 -18   2 1119.53 657.661  16
   0  18  -2-233.506 422.360   5
   0 -18   3 5542.04 999.982  18
   0 -18   3 4604.62 967.245  11
   0  18   3 4172.79 877.577   5
   0 -18   3 2756.37 888.774  16
   0 -18  -3 4889.92 974.333  11
   0  18  -3 4855.02 1033.85  20
   0  18  -3 3770.02 883.884  12
   0 -18  -4 81.4250 592.193  11
   0 -18   4 1102.42 660.352  16
   0 -18   4 1871.71 762.140  18
   0 -18   4 43.3324 630.158  11
   0  18  -4 2040.88 730.698  22
   0  18  -4 1109.02 753.187  20
   0  18  -4 1175.71 601.345  12
   0  18  -5 10104.8 1343.95  22
   0  18  -5 7450.54 1293.28  20
   0 -18  -5 7967.97 1228.67  25
   0  18  -5 8656.42 1126.62  12
   0 -18   5 9272.89 1258.01  16
   0 -18  -5 9943.05 1314.66  10
   0 -18   5 11021.4 1231.98  18
   0 -18   5 8743.77 1259.89  11
   0 -18   6 4452.78 1019.80  11
   0  18  -6 2578.36 901.266  20
   0  18  -6 3994.00 858.450  12
   0 -18   6 4566.13 1025.28  18
   0 -18  -6 2415.91 863.570  25
   0 -18  -6 2693.64 819.708  10
   0  18  -6 3587.08 910.465  22
   0 -18   6 2484.87 920.247  16
   0  18  -6 2529.84 946.549  21
   0  18  -7 3345.88 867.751  12
   0 -18  -7 3522.53 941.992  25
   0 -18   7 2976.13 855.381  18
   0  18  -7 2785.95 766.128  22
   0 -18   7 3307.31 939.627  11
   0  18  -7 3705.43 967.557  20
   0 -18   7 2751.51 841.844  16
   0  18  -7 2568.07 937.955  21
   0 -18   8 7294.79 1263.91  11
   0  18  -8 6722.37 1214.41  21
   0  18  -8 6899.79 1136.08  20
   0 -18  -8 6608.99 1173.82  25
   0  18  -8 8036.09 1142.17  12
   0  18  -8 7962.88 1210.73  22
   0 -18   8 7712.81 1107.64  18
   0 -18   9-421.650 730.173  11
   0  18  -9 213.901 643.336  21
   0 -18   9 987.121 748.559  16
   0 -18   9-330.851 680.085  18
   0  18  -9-248.330 540.876  20
   0 -18  -9 164.050 546.629  25
   0  18  -9 79.6306 516.908  12
   0 -18  10 2089.11 762.506  18
   0  18 -10 2063.03 764.083  20
   0 -18 -10 2778.48 938.433  25
   0 -18  10 655.576 738.541  11
   0 -18  10 2455.27 786.360  16
   0  18 -10 2226.24 725.238  12
   0  18 -10 2370.62 861.060  21
   0  18 -11 1850.42 754.174  12
   0 -18  11 2548.39 808.251  18
   0 -18 -11 2237.80 821.508  25
   0  18 -11 2329.60 829.958  20
   0 -18  11 2485.83 860.473  16
   0  18 -11 2964.96 849.828  21
   0 -18  11 1170.17 687.137  11
   0 -18  12-246.995 568.034  18
   0  18 -12 1130.42 693.182  20
   0 -18 -12 142.194 595.008  25
   0  18 -12 244.109 578.320  21
   0 -18  12-97.4466 639.578  16
   0 -18  12 576.831 591.225  11
   0  18 -12-108.756 730.778  12
   0 -18  13-649.539 578.719  18
   0  18 -13 332.345 555.426  12
   0 -18  13 1213.94 586.476  10
   0 -18  13 84.5367 614.862  16
   0 -18 -13 715.981 657.730  25
   0 -18  13-27.3952 532.692  11
   0  18 -13-121.091 542.730  21
   0 -18  14 6816.09 1083.52  16
   0 -18 -14 5489.70 1049.49  25
   0 -18  14 5638.10 1006.18  18
   0  18 -14 7359.07 1024.71  12
   0  18 -14 5070.35 844.094  14
   0  18 -15 2596.87 721.654  12
   0 -18  15 1733.12 740.614  18
   0 -18 -15 1227.92 731.040  25
   0  18 -15 1860.53 697.119  14
   0 -18 -16 228.807 577.759  25
   0  18 -16-409.875 487.334  12
   0  18 -16 998.022 551.871  14
   0 -18  16 550.432 533.599  18
   0  18 -17 497.374 479.107  12
   0 -18 -17 1102.81 648.461  25
   0  18 -17 708.933 526.656  13
   0  18 -17 949.968 400.644  23
   0  18 -17 764.407 585.031  14
   0 -18  17 479.671 552.990  18
   0  18 -18 433.924 461.697  13
   0 -18 -18 592.667 523.783  25
   0  18 -18 576.965 291.962  23
   0 -18  18 1011.19 569.041  18
   0  18 -18 249.599 476.043  14
   0  18 -19 475.040 433.592  14
   0 -18  19 1632.81 572.980  18
   0  18 -19 1180.23 473.864  13
   0  18 -20 135.869 365.702  13
   0 -18  20-286.307 417.623  18
   0  18 -20 48.2217 329.582  26
   0 -18  21-575.558 397.801  18
   0  18 -21-559.326 331.702  13
   0 -18  22 1284.84 350.573  18
   0 -19   0 82.0307 582.757  11
   0  19   0 809.496 608.589  12
   0 -19   1 2970.15 831.988  11
   0 -19  -1 1827.15 743.566  11
   0  19  -1 2301.77 743.505  12
   0 -19   2-470.364 551.233  11
   0  19  -2-1143.91 599.119  12
   0  19  -2 824.311 672.193  20
   0 -19   2 845.454 665.276  16
   0 -19  -2-288.092 647.748  11
   0 -19   3 1340.06 783.800  18
   0  19  -3 790.246 610.841  12
   0 -19  -3 974.824 535.451  11
   0 -19   3 478.195 608.271  16
   0  19  -3 759.659 663.483  20
   0 -19   3 651.196 637.620  11
   0  19  -4 537.781 591.655  12
   0 -19   4 1870.36 765.622  18
   0 -19  -4 2730.69 804.083  10
   0 -19   4 775.179 650.161  11
   0 -19   4 1964.54 734.466  16
   0  19  -4 1657.60 813.513  20
   0 -19  -4 3154.25 797.161  11
   0 -19   5 7690.24 1130.11  18
   0 -19  -5 6024.67 1088.18  25
   0  19  -5 6637.12 1072.84  12
   0 -19  -5 7113.31 1141.52  10
   0 -19   5 5546.65 1010.63  16
   0  19  -5 8948.31 1212.06  22
   0  19  -5 3977.66 1031.17  20
   0 -19   5 4398.99 1012.96  11
   0 -19  -6 4897.16 1038.03  10
   0  19  -6 5654.56 1032.43  22
   0  19  -6 4478.89 875.218  12
   0 -19   6 4465.80 982.007  18
   0  19  -6 3693.98 1005.69  21
   0 -19  -6 5863.66 1094.77  25
   0 -19   6 3365.70 859.611  16
   0 -19   6 3560.88 875.692  11
   0  19  -6 3493.77 951.241  20
   0  19  -7 6149.79 1235.19  21
   0  19  -7 10608.5 1335.70  22
   0 -19   7 8238.64 1149.58  18
   0 -19   7 8690.12 1244.49  16
   0  19  -7 8530.96 1184.13  12
   0 -19  -7 8424.48 1255.07  25
   0  19  -7 8211.07 1272.28  20
   0 -19   7 7867.07 1183.86  11
   0  19  -8 4542.86 887.585  12
   0 -19  -8 4315.48 1052.41  25
   0 -19   8 4215.77 1006.50  11
   0 -19   8 5071.83 954.555  18
   0 -19   8 4103.51 882.194  16
   0  19  -8 4640.74 994.101  20
   0  19  -8 5124.71 1122.98  21
   0 -19   9 9362.43 1244.53  16
   0 -19   9 8427.52 1274.62  11
   0  19  -9 8377.83 1295.45  21
   0 -19   9 9373.75 1207.42  18
   0 -19  -9 8062.32 1195.29  25
   0  19  -9 8206.37 1219.98  20
   0  19  -9 9017.61 1175.87  12
   0 -19  10 95.2199 576.515  11
   0 -19  10 111.784 554.644  18
   0  19 -10 181.600 625.457  21
   0 -19 -10-1226.14 731.006  25
   0 -19  10-1015.32 724.920  16
   0  19 -10 1211.43 657.904  20
   0  19 -10 226.509 543.373  12
   0  19 -11-167.897 563.274  21
   0  19 -11-412.105 621.231  20
   0 -19  11-9.36016 573.125  16
   0 -19  11 611.678 650.659  18
   0 -19 -11-681.486 666.325  25
   0 -19  11-601.534 623.334  11
   0  19 -11 208.869 553.771  12
   0  19 -12-255.415 528.796  12
   0 -19  12 632.235 630.541  11
   0  19 -12 389.900 561.624  21
   0 -19  12-1017.98 709.053  10
   0 -19 -12 803.354 650.483  25
   0 -19  12 105.277 522.726  16
   0 -19  12-286.996 517.836  18
   0 -19  13-699.036 567.857  10
   0 -19 -13-607.112 618.973  25
   0  19 -13-1772.62 636.809  14
   0  19 -13 500.951 548.496  12
   0 -19  13 931.910 515.853  18
   0 -19 -14-639.023 593.790  25
   0  19 -14-318.134 472.615  14
   0 -19  14 371.988 523.327  18
   0 -19  14 389.926 447.664  10
   0  19 -14 410.743 513.666  12
   0  19 -15-137.160 509.987  14
   0 -19 -15 76.0808 496.296  25
   0  19 -15 795.861 497.976  12
   0 -19  15 76.6189 455.289  18
   0  19 -16 401.942 487.686  14
   0  19 -16 1191.76 443.152  23
   0 -19 -16 1119.77 605.887  25
   0  19 -16 673.223 547.113  12
   0 -19  16 492.090 526.695  18
   0  19 -17-444.749 492.479  13
   0  19 -17-451.223 435.546  14
   0 -19  17 381.467 505.201  18
   0  19 -17 94.3318 324.869  23
   0  19 -17-5.75734 398.832  12
   0  19 -18 394.063 156.159  23
   0  19 -18-365.055 394.092  14
   0  19 -18 316.260 379.879  13
   0 -19  18 38.0487 444.096  18
   0 -19  19 1470.54 495.247  18
   0  19 -19 1215.59 446.143  13
   0 -19  20 877.391 362.914  18
   0  19 -20 1141.03 329.580  13
   0  20   0 559.569 517.055  12
   0 -20   0 1219.89 699.962  11
   0  20   0 2001.94 743.697  20
   0 -20   1-885.278 645.533  11
   0 -20  -1-846.528 585.956  11
   0  20  -1-689.959 591.773  12
   0 -20  -2 322.346 466.995  10
   0  20  -2-1130.22 562.369  12
   0 -20  -2-375.427 441.957  11
   0  20  -2-1189.16 707.108  20
   0 -20   2-777.248 685.627  11
   0  20  -3 574.668 643.557  20
   0 -20  -3-1686.62 743.424  10
   0 -20   3-1370.65 628.259  11
   0  20  -3 366.044 496.657  12
   0 -20  -3-373.879 559.485  11
   0  20  -4 3374.07 756.405  12
   0 -20  -4 3171.15 863.067  11
   0 -20   4 2727.49 797.936  18
   0  20  -4 4197.14 926.582  20
   0 -20   4 3672.92 910.032  11
   0 -20  -4 2518.68 792.851  10
   0 -20  -5 3096.27 926.128  10
   0 -20   5 2727.46 779.849  18
   0  20  -5 2162.42 687.092  12
   0  20  -5 3974.99 975.310  20
   0  20  -5 1826.75 841.123  21
   0 -20   5 2067.36 704.872  11
   0  20  -6-354.937 654.462  20
   0  20  -6-62.3455 487.891  12
   0 -20   6 171.230 468.117  18
   0 -20   6 540.210 569.659  16
   0 -20  -6 189.905 553.843  25
   0 -20   6 185.097 633.573  11
   0  20  -6-560.559 591.264  21
   0 -20  -6 24.1424 593.763  10
   0 -20   7 10582.3 1289.63  16
   0 -20   7 10076.1 1256.96  11
   0  20  -7 10453.0 1338.03  20
   0  20  -7 11938.4 1428.60  21
   0 -20  -7 12749.2 1338.88  25
   0 -20   7 15859.0 1446.96  18
   0  20  -7 11554.1 1298.70  12
   0 -20   8 4638.62 957.315  11
   0 -20   8 3491.61 878.356  16
   0  20  -8 4860.95 888.963  12
   0  20  -8 6348.18 1063.33  20
   0 -20  -8 4889.08 972.631  25
   0  20  -8 4693.22 1086.35  21
   0 -20   8 4971.88 866.395  18
   0  20  -9 1180.79 711.586  20
   0  20  -9 2674.14 896.140  21
   0 -20   9 970.627 709.789  18
   0  20  -9 1316.70 652.743  12
   0 -20  -9 1599.70 736.983  25
   0 -20   9 1367.01 666.655  11
   0  20 -10 289.139 556.732  12
   0  20 -10 68.4077 545.615  21
   0 -20 -10-15.8129 476.161  25
   0 -20  10-178.736 569.181  18
   0 -20  10-285.912 622.487  10
   0  20 -10-115.700 526.395  20
   0 -20  10-132.745 584.410  11
   0 -20  11 3364.34 803.982  11
   0  20 -11 3331.69 830.852  12
   0  20 -11 2888.91 810.625  21
   0 -20 -11 2051.06 768.118  25
   0 -20  11 3102.11 763.644  18
   0  20 -11 1850.94 789.434  20
   0 -20  11 2922.35 801.702  10
   0  20 -12 1385.88 692.054  12
   0 -20 -12 666.389 603.339  25
   0 -20  12 1483.94 675.382  10
   0  20 -12 873.264 566.743  14
   0 -20  12 1570.08 627.967  18
   0  20 -12 1394.15 709.668  21
   0 -20 -13 1183.04 624.047  25
   0 -20  13-731.614 539.754  10
   0  20 -13-51.1969 492.818  12
   0  20 -13 865.403 499.975  14
   0 -20  13-482.711 567.106  18
   0 -20  14-741.907 477.986  10
   0  20 -14-145.068 518.093  12
   0 -20 -14 652.885 550.621  25
   0 -20  14 395.037 454.036  18
   0  20 -14 504.687 451.696  14
   0  20 -15 1132.32 541.679  12
   0 -20 -15 2140.09 641.368  25
   0 -20  15 1117.19 597.349  18
   0  20 -15 1380.36 533.764  14
   0  20 -16 840.765 469.838  12
   0  20 -16 264.703 445.099  13
   0 -20  16 371.173 450.815  18
   0  20 -16-64.4618 407.022  14
   0  20 -16 449.398 286.943  23
   0  20 -17 233.779 270.451  23
   0 -20  17-424.958 441.234  18
   0  20 -17-140.883 340.597  14
   0  20 -17-784.668 452.257  13
   0  20 -18-203.975 356.242  13
   0 -20  18 263.965 388.269  18
   0 -20  19 365.853 322.047  18
   0  21   0 639.472 709.037  20
   0 -21   0-342.036 602.086  11
   0 -21   0-349.079 628.354  10
   0  21  -1 3300.22 843.204  20
   0 -21   1 3503.13 924.601  10
   0  21   1 2449.56 839.093  20
   0 -21  -1 2954.77 850.072  10
   0  21  -1 4089.54 775.694  12
   0 -21   1 3619.44 912.803  11
   0 -21  -1 3537.91 814.954  11
   0 -21   2 2870.85 764.187  11
   0 -21  -2 753.492 670.069  10
   0 -21  -2 1467.49 598.975  11
   0  21  -2 2805.40 722.900  12
   0  21   2 2847.65 803.983  20
   0  21  -2 1657.89 718.076  20
   0 -21   2 617.666 674.569  10
   0 -21   3 1394.00 684.953  10
   0  21   3 637.240 527.530  20
   0  21  -3 960.983 522.691  12
   0 -21  -3 1683.95 707.180  10
   0  21  -3 1642.25 690.919  20
   0  21  -3 1240.81 802.149  21
   0 -21   3 594.168 542.149  11
   0 -21  -4 481.158 528.059  10
   0 -21   4 236.818 583.373  11
   0  21  -4-83.8710 363.537  12
   0  21  -4 327.660 699.956  21
   0  21  -4-254.521 565.422  20
   0 -21   5-75.0800 559.521  10
   0  21  -5-462.130 656.837  20
   0  21  -5 234.689 500.178  12
   0 -21  -5 254.622 470.284  10
   0 -21   5-147.470 506.469  18
   0 -21   5-200.643 559.394  11
   0  21  -5-224.854 701.608  21
   0  21  -6 469.152 678.878  21
   0  21  -6 155.672 547.487  12
   0 -21  -6-742.641 627.550  10
   0 -21   6 389.421 641.652  11
   0  21  -6-269.077 574.742  20
   0 -21   6-1140.99 751.971  10
   0 -21   6-133.071 489.938  18
   0  21  -7-506.990 599.754  20
   0 -21   7 508.308 641.077  10
   0 -21   7 93.7780 565.663  11
   0  21  -7-669.147 695.211  21
   0  21  -7 195.285 451.619  12
   0 -21  -7-384.161 624.216  25
   0 -21   7 1345.99 601.947  18
   0  21  -8 1863.98 643.384  12
   0 -21   8 686.941 631.268  11
   0 -21   8 920.614 637.952  10
   0 -21  -8 1352.62 587.924  25
   0 -21   8 2513.43 702.880  18
   0  21  -8 885.555 598.168  20
   0  21  -8 1708.41 799.999  21
   0 -21   9 32.8119 540.825  10
   0  21  -9-20.8421 496.292  12
   0  21  -9 426.595 590.117  20
   0  21  -9-231.658 559.892  21
   0 -21  -9-2.78821 545.383  25
   0 -21   9 50.7664 506.483  11
   0 -21   9 1443.27 611.359  18
   0 -21  10-3.07595 514.367  10
   0  21 -10 337.177 495.040  14
   0  21 -10 397.642 488.675  12
   0 -21  10-114.778 464.889  18
   0  21 -10 64.9211 528.081  21
   0  21 -10-100.798 517.547  20
   0 -21 -10 1057.99 579.482  25
   0 -21  11 10915.3 1241.11  10
   0  21 -11 13282.4 1236.27  12
   0 -21  11 12764.3 1154.22  18
   0 -21 -11 12049.7 1241.32  25
   0  21 -11 13418.1 1380.83  21
   0 -21  12 2.52746 443.134  10
   0 -21 -12 1145.01 605.934  25
   0  21 -12-511.771 441.330  14
   0  21 -12 143.104 443.373  12
   0 -21  12-157.139 440.124  18
   0 -21  13 308.496 419.998  18
   0 -21  13 110.502 401.752  10
   0  21 -13-217.589 421.009  14
   0  21 -13-33.8253 399.458  12
   0  21 -14 23.1949 386.120  12
   0 -21  14-362.245 446.650  18
   0  21 -14 185.463 402.026  14
   0 -21  15 1631.36 492.703  18
   0  21 -15 1815.83 558.337  12
   0  21 -15 2713.98 491.362  23
   0  21 -16-435.361 419.990  13
   0 -21  16-296.697 404.117  18
   0  21 -16 213.421 270.887  23
   0 -21  17 337.287 344.753  18
   0  21 -17 70.4216 315.282  13
   0 -21  18 364.590 292.311  18
   0 -22   0 1081.77 631.919  10
   0  22   0 1669.25 800.399  20
   0  22   1 9611.87 1219.64  20
   0 -22   1 9846.75 1170.43  11
   0 -22   1 9930.11 1253.53  10
   0 -22  -1 9109.08 1205.89  10
   0  22  -1 10979.5 1320.10  20
   0  22  -1 9897.89 1062.62  12
   0 -22   2 1634.97 698.625  10
   0  22  -2 1468.07 597.223  12
   0 -22   2 219.517 548.553  11
   0  22  -2 1558.86 766.852  21
   0 -22  -2 1040.45 671.220  10
   0  22  -2 1019.20 679.303  20
   0  22   2 2033.57 667.393  20
   0 -22  -3 1736.07 705.383  10
   0 -22   3 1078.48 663.390  10
   0  22  -3 1134.28 553.843  12
   0  22  -3 2721.57 871.985  21
   0 -22   3 2920.62 783.126  11
   0  22  -3 1151.70 653.056  20
   0 -22  -4 103.964 461.022  10
   0 -22   4-358.989 605.532  10
   0  22  -4-182.622 574.639  21
   0  22  -4 360.551 575.577  12
   0 -22   4-262.136 532.423  11
   0  22  -4 22.0445 476.563  20
   0 -22   5 2034.12 726.993  10
   0  22  -5 1665.38 804.053  21
   0  22  -5 2483.31 669.300  12
   0 -22   5 1776.09 669.582  11
   0 -22  -5 1655.09 677.497  10
   0  22  -5 1350.99 636.555  20
   0 -22   6 3712.21 856.804  10
   0  22  -6 3710.05 832.306  20
   0 -22   6 3304.35 790.258  11
   0 -22  -6 2864.74 745.732  10
   0  22  -6 4124.51 787.951  12
   0 -22   6 3245.84 691.313  18
   0  22  -6 3470.03 874.850  21
   0 -22   7 674.114 632.268  10
   0 -22   7-71.1725 430.786  18
   0  22  -7 797.255 524.439  12
   0  22  -7 557.578 700.215  21
   0  22  -7 309.888 555.063  20
   0 -22   8-466.545 505.654  18
   0  22  -8-689.665 494.099  12
   0 -22   8 183.071 545.309  10
   0  22  -8-106.628 567.217  20
   0  22  -8 976.811 675.236  21
   0  22  -9 101.540 521.417  21
   0 -22   9 2.81707 509.085  10
   0 -22   9-763.781 478.261  18
   0  22  -9 9.03162 450.951  12
   0 -22  10-132.302 445.326  10
   0  22 -10-95.6285 590.105  21
   0 -22  10-44.1192 450.172  18
   0  22 -10 400.141 459.935  12
   0 -22  11 1629.49 579.772  10
   0 -22  11 2098.43 594.241  18
   0  22 -11 2640.57 648.811  12
   0 -22  12-168.627 383.264  10
   0 -22  12-95.0008 380.633  18
   0  22 -12-179.049 458.722  12
   0 -22  13-338.190 372.472  18
   0 -22  13-565.095 408.660  10
   0  22 -13-52.2379 344.662  12
   0  22 -13 148.036 358.000  23
   0 -22  14 4507.68 620.016  18
   0  22 -14 6215.44 667.675  23
   0  22 -14 5662.80 688.880  12
   0 -22  15 1603.23 399.437  18
   0  22 -15 1353.79 449.146  13
   0  22 -15 2210.73 401.006  23
   0  22 -16-173.696 306.272  13
   0  23   0 1135.90 604.165  20
   0  23   0-862.603 651.176  21
   0 -23   0 53.5378 469.454  10
   0 -23  -1 600.842 530.761  10
   0  23   1 645.203 523.025  20
   0  23   1 294.809 651.560  21
   0  23  -1 324.081 482.520  20
   0 -23   1 216.393 514.171  10
   0  23  -1 184.356 610.609  21
   0  23  -2 4067.22 938.730  21
   0  23  -2 6730.16 1000.06  20
   0 -23   2 4986.58 965.499  10
   0  23  -2 6267.28 776.098  12
   0 -23  -2 5373.16 892.960  10
   0  23  -3 1608.96 476.890  12
   0  23  -3 1076.72 597.434  20
   0 -23   3 1481.03 663.666  10
   0 -23  -3 1240.99 653.656  10
   0  23  -3 279.218 615.557  21
   0  23  -4 2952.04 575.693  12
   0 -23   4 2201.68 713.110  10
   0  23  -4 2732.94 725.972  20
   0 -23  -4 1742.36 582.230  10
   0  23  -4 1591.73 737.416  21
   0 -23  -5-781.043 473.553  10
   0 -23   5-207.104 504.387  10
   0  23  -5 47.2125 460.561  20
   0  23  -5-99.7152 536.418  21
   0  23  -5-66.1485 424.725  12
   0 -23   6 1186.12 614.629  10
   0  23  -6 582.691 464.576  20
   0  23  -6 286.266 438.356  12
   0  23  -6-5.83603 615.644  21
   0 -23   7 598.801 494.250  10
   0  23  -7 501.788 488.898  12
   0  23  -7 128.613 501.319  21
   0  23  -7 567.463 492.877  20
   0  23  -8 246.360 453.253  12
   0 -23   8 775.640 221.509  18
   0  23  -8 870.502 569.730  21
   0 -23   8 602.419 519.642  10
   0  23  -9 2494.02 671.730  21
   0 -23   9 1399.38 540.271  10
   0  23  -9 2679.73 639.337  12
   0 -23  10 1148.72 364.401  18
   0 -23  10 1092.99 518.197  10
   0  23 -10 1898.63 533.967  12
   0 -23  11-191.522 399.378  10
   0 -23  11 769.223 382.995  18
   0  23 -11-29.3837 401.615  12
   0 -23  12 38.4346 293.718  18
   0 -23  12-44.0600 324.893  10
   0  23 -12 202.606 312.360  23
   0  23 -12 123.519 328.711  12
   0 -23  13 1706.44 367.723  18
   0  23 -13 3082.08 474.525  23
   0  23 -14 436.748 244.947  23
   0  23 -14-244.024 302.730  13
   0  24   0 957.415 440.376  20
   0 -24   0 870.315 465.459  10
   0  24   0 366.297 600.407  21
   0 -24   1 702.455 509.065  10
   0 -24  -1 806.925 535.496  10
   0  24  -1 1408.56 645.334  21
   0  24  -1 316.418 383.035  20
   0  24   1 272.508 535.425  21
   0 -24   2 538.197 541.830  10
   0  24  -2 918.703 582.448  21
   0 -24  -2 866.646 479.100  10
   0  24   2 708.710 519.527  21
   0  24  -2 480.637 469.386  20
   0  24  -3-573.724 469.513  20
   0  24   3 387.823 476.998  21
   0 -24   3-233.676 435.052  10
   0  24  -3 592.308 578.731  21
   0 -24  -3-718.471 432.644  10
   0  24  -4 895.331 411.915  12
   0  24   4 404.702 506.528  21
   0  24  -4 637.659 409.630  20
   0  24  -4 986.518 583.666  21
   0 -24   4 858.764 498.650  10
   0 -24  -4 791.299 457.470  10
   0 -24   5-574.938 491.683  10
   0  24  -5 227.102 478.431  21
   0  24  -5 71.4921 402.013  12
   0  24   5 277.865 491.085  21
   0  24  -6 1458.20 633.067  21
   0  24  -6 817.871 442.328  12
   0  24   6 443.167 419.053  21
   0 -24   6 433.253 448.277  10
   0  24   7 1710.58 502.179  21
   0  24  -7 3843.79 590.158  12
   0 -24   7 3199.52 649.590  10
   0  24  -7 3298.18 707.007  21
   0  24  -8 1171.12 496.752  12
   0 -24   8 1939.73 539.428  10
   0  24   8 359.622 372.698  21
   0 -24   9 4041.75 648.613  10
   0  24  -9 3766.36 566.184  12
   0  24 -10 3049.51 485.293  23
   0 -24  10 2687.56 525.226  10
   0  24 -10 2057.29 435.344  12
   0  24 -11-363.410 283.627  23
   0  24 -12 962.845 345.550  13
   0  24 -12 905.986 304.942  23
   0 -25   0-489.906 402.665  10
   0  25   0-303.383 480.348  21
   0  25  -1-227.881 436.757  21
   0  25   1-827.087 507.826  21
   0 -25   1 152.649 390.572  10
   0 -25  -1-81.1304 369.651  10
   0  25   2 309.677 467.713  21
   0 -25   2 743.215 460.413  10
   0 -25  -2 682.803 364.977  10
   0  25  -2 751.719 493.523  21
   0  25  -3-146.488 426.455  21
   0 -25   3 392.501 415.183  10
   0  25   3-260.258 429.560  21
   0 -25   4 139.114 393.352  10
   0  25  -4 267.680 410.509  21
   0  25   4 105.937 383.930  21
   0  25  -5-53.6124 441.837  21
   0 -25   5 876.605 440.349  10
   0  25   5 26.0665 392.943  21
   0 -25   6 340.386 372.405  10
   0  25  -6 626.082 328.136  23
   0  25  -6-8.74425 390.323  21
   0  25  -7 668.212 331.249  23
   0 -25   7 529.953 369.528  10
   0  25  -8-177.338 273.967  23
   0 -25   8 452.852 318.716  10
   0  25  -9 3321.00 420.008  23
   0  26  -1 569.320 284.753  21
   0 -26   2 226.882 301.975  10
   0  26  -2 420.849 351.072  21
   0 -26   3 715.476 348.198  10
   0 -26   4 349.577 286.322  10
   1   0   0 166.041 95.3626   1
   1   0  -1 51431.8 665.290   3
  -1   0  -1 52657.1 535.495   6
   1   0  -1 53025.1 801.102  29
   1   0  -2 134733. 1313.82  29
   1   0  -2 137103. 1042.63   6
  -1   0  -2 140477. 1180.65   6
   1   0  -2 138025. 1286.31   3
  -1   0  -3 838033. 3459.31   6
   1   0  -3 799704. 3380.36  29
   1   0  -3 801713. 3581.10   3
   1   0  -3 834703. 3218.37   6
   1   0  -4 27670.5 786.894   4
   1   0  -4 27430.9 705.809  29
   1   0  -4 26640.1 760.875   3
  -1   0  -4 27713.8 749.675   6
   1   0  -4 28206.6 728.653   6
   1   0  -5 114957. 1740.34   4
  -1   0  -5 118724. 1699.14   6
   1   0  -5 116350. 1606.97   6
   1   0  -6 33540.1 1030.69   4
  -1   0  -6 32991.5 1021.13   6
   1   0  -6 33826.3 1001.08   6
   1   0  -6 30938.3 868.517  29
   1   0  -7 13117.4 636.593  29
   1   0  -7 14426.7 752.174   6
  -1   0  -7 14027.1 761.753   6
   1   0  -7 13633.6 777.269   4
   1   0  -8 156707. 2436.40   6
   1   0  -8 161131. 2543.11   4
  -1   0  -8 155783. 2480.09   6
   1   0  -9 6463.88 635.512   4
   1   0  -9 6025.29 506.374  29
   1   0  -9 6814.03 657.243   6
  -1   0  -9 5323.69 598.747   6
  -1   0 -10 18571.8 1038.03   6
   1   0 -10 18048.1 842.619  29
   1   0 -10 19559.1 1055.57   4
   1   0 -10 17761.8 998.230   6
  -1   0 -11 6656.40 738.849   6
   1   0 -11 7362.49 593.361  29
   1   0 -11 5972.57 678.557   6
   1   0 -11 5907.84 697.499   4
   1   0 -12 87431.8 2338.73   6
  -1   0 -12 84338.0 2320.21   6
   1   0 -13 96200.9 2587.13   6
  -1   0 -13 100691. 2665.61   6
  -1   0 -14 12928.3 1093.93   6
   1   0 -14 13304.1 1099.51   6
  -1   0 -15 1183.98 548.382   6
   1   0 -15 1152.57 582.988   6
   1   0 -16 2393.66 701.818   6
  -1   0 -16 918.364 608.630   6
  -1   0 -17 13245.9 1269.37   6
   1   0 -17 12065.5 1216.38   6
   1   0 -18 6666.33 1122.57  28
   1   0 -18 8307.69 1109.93  26
  -1   0 -18 5544.81 988.649  28
  -1   0 -18 6253.51 966.873  26
   1   0 -18 7015.69 1043.57   6
  -1   0 -18 5855.47 989.759   6
  -1   0 -18 6934.44 1096.53  17
   1   0 -18 7131.57 1016.16  13
   1   0 -19 6437.27 1017.82  13
  -1   0 -19 8021.55 1192.87  28
  -1   0 -19 5842.85 1030.51  26
  -1   0 -19 7079.10 1156.96  17
   1   0 -19 8135.23 1225.16  28
   1   0 -19 9151.17 1117.31   6
   1   0 -19 7027.41 1053.99  26
  -1   0 -19 7056.18 1077.31   6
   1   0 -20 8774.03 1143.96  26
  -1   0 -20 7880.17 1174.90   6
  -1   0 -20 7862.50 1225.17  28
   1   0 -20 8280.59 1295.65  28
   1   0 -20 8522.03 1144.45  13
  -1   0 -20 7188.31 1112.02  26
  -1   0 -20 7877.24 1116.72  17
   1   0 -20 6586.47 1087.78   6
  -1   0 -21 14367.3 1552.87  28
   1   0 -21 13882.1 1519.17  28
  -1   0 -21 14926.6 1444.24  26
   1   0 -21 13972.1 1376.06  13
   1   0 -21 13419.9 1403.63  26
   1   0 -22 10068.6 1231.85  13
  -1   0 -22 8608.02 1269.25  28
   1   0 -22 7143.45 1138.22  28
  -1   0 -22 8023.25 1141.73  26
   1   0 -22 10235.2 1231.82  26
   1   0 -23 164.918 610.760  28
   1   0 -23-513.314 588.254  26
   1   0 -23-1711.64 716.224  13
  -1   0 -23-321.779 641.252  26
  -1   0 -23-424.021 596.088  28
  -1   0 -24 909.011 693.547  28
   1   0 -24-872.512 719.337  26
  -1   0 -24 377.344 689.312  26
   1   0 -24-412.474 558.576  13
   1   0 -25 712.057 650.980  26
   1   0 -25 291.543 560.978  13
  -1   0 -25 90.9952 573.074  26
  -1   0 -25-53.0923 558.879  28
   1   0 -26 2212.78 753.576  26
  -1   0 -26 2579.88 740.265  26
  -1   0 -26 2591.52 745.705  28
   1   0 -26 2772.69 679.116  13
   1   0 -27 2069.01 644.535  26
  -1   0 -27 1894.74 657.572  28
  -1   0 -27 1545.60 592.040  26
   1   0 -28 723.516 504.936  26
  -1   0 -28 936.898 456.351  26
   1   0 -29 395.228 398.198  26
  -1   0 -29 160.747 349.960  26
  -1  -1 -29 522.879 376.303  26
   1   1 -29 509.556 439.542  26
   1   1 -28 174.279 446.197  26
  -1  -1 -28 496.828 452.750  26
  -1  -1 -27 966.135 532.553  28
  -1  -1 -27 729.008 531.672  26
   1   1 -27 1041.43 571.392  26
  -1  -1 -26 1538.86 645.163  28
   1   1 -26 1687.20 601.600  26
  -1  -1 -26 2094.61 644.641  26
   1   1 -26 1691.99 606.419  13
  -1  -1 -25 1599.32 670.809  26
   1   1 -25 1319.07 620.663  13
  -1  -1 -25 1252.03 728.308  28
   1   1 -25 1243.06 612.698  26
  -1  -1 -24 5277.29 986.882  28
   1   1 -24 4640.73 939.924  26
   1   1 -24 4913.65 879.852  13
  -1  -1 -24 6048.79 1035.57  26
  -1  -1 -23 2283.47 818.784  28
   1   1 -23 1862.61 725.598  28
  -1  -1 -23 1709.92 755.457  26
   1   1 -23 1814.89 686.698  13
   1   1 -23 785.506 732.506  26
   1   1 -22 2250.48 746.364  13
  -1  -1 -22 3517.70 854.412  28
  -1  -1 -22 3243.52 871.386  26
   1   1 -22 3615.32 900.214  28
   1   1 -22 2489.68 774.565  26
   1   1 -21 1439.28 724.181  13
  -1  -1 -21 1902.41 758.421  26
   1   1 -21 2834.43 838.744  26
  -1  -1 -21 2562.43 863.097  28
   1   1 -21 3693.74 981.024  28
  -1  -1 -20 8977.66 1195.25  26
   1   1 -20 9822.07 1273.20  28
   1   1 -20 8071.22 1184.64  13
  -1  -1 -20 9717.21 1358.25  28
  -1  -1 -20 9150.43 1235.61   6
   1   1 -20 9747.73 1244.11  26
   1   1 -20 10469.4 1263.57   6
   1   1 -19 2389.05 832.782  13
   1   1 -19 1816.70 711.599   6
   1   1 -19 1952.50 765.255  26
   1   1 -19 295.893 529.054  28
  -1  -1 -19 796.203 627.733   6
  -1  -1 -19 2593.37 790.032  17
  -1  -1 -19 3133.10 830.402  28
  -1  -1 -19 1276.61 662.087  26
  -1  -1 -18 2613.25 811.304  28
   1   1 -18 1991.97 776.930   6
  -1  -1 -18 1289.82 690.242   6
   1   1 -18 1328.00 719.175  13
   1   1 -18 1143.34 643.876  26
   1   1 -18 882.930 627.948  28
  -1  -1 -18 19.3954 402.377  17
  -1  -1 -18 483.236 531.859  26
   1   1 -17 13203.2 1280.58   6
  -1  -1 -17 12670.4 1262.90   6
  -1  -1 -16 21064.9 1454.31   6
   1   1 -16 22448.7 1535.11   6
   1   1 -15 10800.0 1069.06   6
  -1  -1 -15 9734.33 1006.26   6
  -1  -1 -14 6782.80 872.153   6
   1   1 -14 7795.65 896.504   6
  -1  -1 -13 20384.9 1262.52   6
   1   1 -13 20272.1 1285.34   6
  -1  -1 -12 72622.6 2146.98   6
   1   1 -12 77533.3 1947.10  29
   1   1 -12 72617.4 2169.55   6
   1   1 -11 47316.5 1671.56   6
  -1  -1 -11 47352.3 1651.82   6
   1   1 -11 47893.3 1498.56  29
   1   1 -10 86128.4 1903.62  29
  -1  -1 -10 82386.5 2040.23   6
   1   1 -10 85882.5 2117.33   6
   1   1 -10 87312.7 2139.91   4
   1   1  -9 34059.4 1277.53   6
  -1  -1  -9 32642.7 1234.21   6
   1   1  -9 31068.1 1283.87   4
   1   1  -9 34256.0 1164.04  29
   1   1  -8 13245.0 722.066  29
  -1  -1  -8 13140.0 782.547   6
   1   1  -8 13932.5 824.352   6
   1   1  -8 13118.2 793.836   4
   1   1  -7 18536.3 797.299  29
   1   1  -7 19837.5 872.916   6
   1   1  -7 20738.8 907.801   4
  -1  -1  -7 18981.9 851.594   6
   1   1  -6 81246.5 1496.57  29
   1   1  -6 84138.2 1664.89   4
  -1  -1  -6 84001.6 1555.43   6
   1   1  -6 83849.9 1576.12   6
   1   1  -5 167048. 2003.32  29
   1   1  -5 166731. 2116.40   4
   1   1  -5 166127. 2002.34   6
  -1  -1  -5 172163. 2008.82   6
  -1  -1  -4 453087. 2891.64   6
   1   1  -4 444932. 3080.57   4
   1   1  -4 442444. 3036.78  29
  -1  -1  -3 135695. 1391.41   6
   1   1  -3 136205. 1433.69   6
   1   1  -2 104045. 1306.79  29
   1   1  -2 103963. 1172.85   4
  -1  -1  -1 166171. 1040.82   6
  -1   1   1 164731. 1433.36   5
   1   1   0 529900. 2677.09  29
  -1   1   0 538142. 2578.87   5
   1  -1   0 531970. 2556.24   1
   1  -1   0 533926. 2437.33   2
   1   1   1 170675. 881.879   1
  -1   1  -1 169148. 1470.87   5
   1  -1  -1 174889. 1429.98   3
   1  -1  -1 176959. 1524.97   1
   1  -1  -2 110275. 1042.07   6
   1  -1  -2 112221. 1089.80  29
  -1   1  -2 109802. 1201.56   5
  -1   1  -3 128498. 1320.65   5
   1  -1  -3 129084. 1326.63   6
   1  -1  -3 125632. 1481.74   3
   1  -1  -3 128273. 1209.08  29
   1  -1  -4 450165. 2790.13   6
  -1   1  -4 463298. 3197.63   6
   1  -1  -4 436370. 2389.54  29
  -1   1  -4 455968. 2491.47   5
   1  -1  -4 438978. 3050.63   3
   1  -1  -5 164231. 1922.96   6
  -1   1  -5 172281. 1565.59   5
  -1   1  -5 170464. 2145.43   6
   1  -1  -5 169284. 2075.09   3
   1  -1  -5 162669. 1606.59  29
   1  -1  -6 79211.5 1482.10   6
   1  -1  -6 79208.8 1586.39   4
  -1   1  -6 80499.1 1610.08   6
   1  -1  -6 80255.1 1569.87   3
   1  -1  -6 76132.6 1188.31  29
   1  -1  -7 19618.6 879.610   4
  -1   1  -7 17430.4 855.594   6
   1  -1  -7 18968.6 823.784   6
  -1   1  -7 19991.3 546.529   5
   1  -1  -7 18433.8 649.748  29
   1  -1  -8 13292.0 597.293  29
  -1   1  -8 14344.3 846.475   6
   1  -1  -8 14663.7 804.271   6
   1  -1  -8 13518.2 807.462   4
   1  -1  -9 34201.9 976.080  29
  -1   1  -9 33220.6 1290.38   6
   1  -1  -9 33993.2 1232.75   6
   1  -1  -9 32940.4 1287.49   4
   1  -1 -10 89332.2 2144.24   4
   1  -1 -10 91218.3 1634.51  29
   1  -1 -10 88850.3 2078.01   6
  -1   1 -10 88634.8 2184.39   6
   1  -1 -11 48068.0 1643.50   6
  -1   1 -11 49282.4 1751.30   6
   1  -1 -11 50554.1 1712.75   4
   1  -1 -12 67813.8 2065.46   6
   1  -1 -12 71409.3 2140.89   4
  -1   1 -12 68854.7 2165.28   6
  -1   1 -13 18923.2 1253.87   6
   1  -1 -13 19907.9 1236.88   6
  -1   1 -14 6590.22 897.844   6
   1  -1 -14 8159.06 891.272   6
  -1   1 -15 11139.2 1073.60   6
   1  -1 -15 9783.67 1012.02   6
   1  -1 -16 21652.6 1479.24   6
  -1   1 -16 20084.4 1456.62   6
  -1   1 -17 13551.8 1301.45   6
   1  -1 -17 11515.6 1207.16   6
   1  -1 -18 1002.38 668.850  26
  -1   1 -18 2586.40 816.773  17
   1  -1 -18 1686.16 742.478  28
  -1   1 -18 285.406 619.250  26
   1  -1 -18 105.879 646.803   6
  -1   1 -18 1297.31 774.128  14
   1  -1 -18 306.693 633.527  13
  -1   1 -18 1682.65 799.919  28
  -1   1 -18-126.452 629.326   6
  -1   1 -19 2189.25 702.810  17
   1  -1 -19 1730.35 732.331  13
  -1   1 -19 2390.61 809.598  28
   1  -1 -19 2640.15 866.387  28
   1  -1 -19 2430.74 762.743   6
   1  -1 -19 2548.45 816.234  26
  -1   1 -19 756.294 700.874   6
  -1   1 -19 1538.84 688.167  26
   1  -1 -20 8701.53 1109.34  26
   1  -1 -20 10882.6 1251.13  13
   1  -1 -20 7932.54 1163.71   6
  -1   1 -20 10062.5 1300.85   6
  -1   1 -20 9443.73 1325.47  28
  -1   1 -20 8557.45 1184.30  26
  -1   1 -20 9311.76 1264.51  17
   1  -1 -20 9940.44 1363.64  28
   1  -1 -21 2386.40 835.430  26
  -1   1 -21 3167.78 832.280  28
   1  -1 -21 2117.26 750.678  13
   1  -1 -21 2338.14 865.694  28
  -1   1 -21 1354.31 690.977  26
  -1   1 -22 3617.87 852.138  28
   1  -1 -22 2842.73 902.204  13
   1  -1 -22 3601.39 892.046  28
  -1   1 -22 2100.75 774.507  26
   1  -1 -22 3833.35 867.246  26
  -1   1 -23 892.138 660.845  26
   1  -1 -23 2685.66 739.847  13
  -1   1 -23 2058.77 795.467  28
   1  -1 -23 1560.80 717.149  28
   1  -1 -23 1600.91 734.579  26
  -1   1 -24 4065.71 902.441  28
   1  -1 -24 5748.94 950.474  13
  -1   1 -24 3663.87 837.775  26
   1  -1 -24 5159.02 984.664  26
   1  -1 -25 841.468 622.624  13
  -1   1 -25 805.998 667.801  28
   1  -1 -25 839.148 645.625  26
  -1   1 -25 1007.45 565.439  26
   1  -1 -26 1936.93 698.052  26
  -1   1 -26 1446.97 673.575  28
  -1   1 -26 1412.81 678.780  26
  -1   1 -27 986.651 587.529  26
   1  -1 -27 593.882 531.807  26
  -1   1 -27 418.141 477.684  28
  -1   1 -28 134.464 475.731  26
   1  -1 -28 809.731 513.814  26
  -1   1 -29 301.491 386.417  26
   1  -1 -29 396.333 393.141  26
   1   2 -29 1444.05 460.198  26
  -1  -2 -29 903.087 390.922  26
  -1  -2 -28 1562.47 515.665  26
   1   2 -28 1282.18 513.977  26
  -1  -2 -27-25.5579 469.524  26
   1   2 -27 464.960 552.521  26
  -1  -2 -27 621.753 539.721  28
  -1  -2 -26 3720.45 807.852  26
  -1  -2 -26 2557.68 759.281  28
   1   2 -26 2953.00 672.813  13
   1   2 -26 2909.35 742.723  26
  -1  -2 -25 8740.56 1203.41  28
   1   2 -25 9058.47 1069.26  13
   1   2 -25 9064.18 1144.84  26
  -1  -2 -25 8529.04 1080.11  26
   1  -2  24 1541.55 706.120  18
  -1  -2 -24 973.356 658.879  28
   1   2 -24-38.8709 607.527  26
  -1  -2 -24 904.225 645.236  26
   1   2 -24 121.571 586.745  13
   1   2 -23 2986.20 708.146  13
   1   2 -23 3275.28 880.227  28
  -1  -2 -23 2793.07 883.006  28
  -1  -2 -23 1894.98 752.782  26
   1   2 -23 3133.61 883.213  26
  -1  -2 -22 2705.49 914.827  28
   1   2 -22 4203.42 973.386  28
  -1  -2 -22 2978.64 796.321  26
   1   2 -22 3450.20 869.542  26
   1   2 -22 1980.02 785.379  13
   1   2 -21 8241.11 1136.31  13
  -1  -2 -21 6060.16 971.997  26
   1   2 -21 7669.93 1155.55  26
   1   2 -21 5036.56 1033.37  28
  -1  -2 -21 7354.24 1196.47  28
   1   2 -20 3936.06 1033.19  28
  -1  -2 -20 3283.64 918.099  28
  -1  -2 -20 2635.13 835.238   6
   1   2 -20 2959.91 875.366  13
  -1  -2 -20 3823.87 856.938  26
   1   2 -20 3306.89 866.158  26
   1   2 -20 3116.36 776.911   6
   1   2 -19 1032.19 742.420  28
   1   2 -19 2292.97 769.388  26
   1   2 -19 924.114 714.365   6
  -1  -2 -19 2647.24 748.126   6
  -1  -2 -19 2752.23 797.885  26
  -1  -2 -19 2344.96 821.814  28
   1   2 -19 2005.84 798.345  13
  -1  -2 -18 29277.7 1827.38   6
   1   2 -18 29537.8 2027.47  28
  -1  -2 -18 28374.8 1940.87  17
  -1  -2 -18 29257.3 2029.62  28
   1   2 -18 28992.8 1876.89   6
  -1  -2 -18 26048.8 1763.26  26
   1   2 -18 28066.9 1822.77  13
   1   2 -18 28019.1 1828.03  26
  -1  -2 -18 32787.6 2103.79  15
  -1  -2 -17 18192.0 1425.41   6
   1   2 -17 17786.4 1469.95   6
  -1  -2 -16 2173.30 679.825   6
   1   2 -16 2410.12 766.020   6
  -1  -2 -15 1439.37 572.059   6
   1   2 -15 1413.01 582.129   6
   1   2 -14 4930.80 798.613   6
  -1  -2 -14 4553.48 737.957   6
  -1  -2 -13 118.174 473.156   6
   1   2 -13 109.994 519.024   6
  -1  -2 -12 4168.73 665.256   6
   1   2 -12 3674.62 567.859  29
   1   2 -12 3677.44 687.046   6
   1   2 -11 100357. 2280.80  29
  -1  -2 -11 101478. 2368.39   6
   1   2 -11 99711.4 2463.66   6
   1   2 -10 75518.5 2025.12   6
   1   2 -10 73490.5 1871.36  29
  -1  -2 -10 72986.7 1919.12   6
  -1  -2  -9 22100.8 1038.64   6
   1   2  -9 22416.3 1103.49   6
   1   2  -9 21805.2 1014.29  29
   1   2  -8 697.682 359.739   6
   1   2  -8 787.862 355.100  29
  -1  -2  -8 965.171 390.239   6
  -1  -2  -7 1285.43 379.341   6
   1   2  -7 1152.70 371.731  29
   1   2  -7 1437.52 391.350   4
   1   2  -7 1086.92 413.432   6
   1   2  -6 36888.7 1145.50   6
   1   2  -6 38955.1 1152.16   4
   1   2  -6 36714.0 1116.89  29
  -1  -2  -6 37573.1 1074.02   6
  -1  -2  -5 60805.4 1237.06   6
   1   2  -5 59739.8 1322.06  29
   1   2  -5 60053.2 1329.82   6
   1   2  -4 409342. 3033.47   4
   1   2  -4 402779. 3176.36  29
   1   2  -3 18575.3 618.790   4
   1   2  -3 19861.9 702.082  29
  -1   2   3 19235.7 545.243   5
  -1  -2  -3 19911.3 595.466   6
  -1  -2  -2 188331. 1555.45   6
  -1   2   2 183787. 1647.17   5
   1   2  -2 175196. 1866.81  29
   1   2  -2 174583. 1586.09   4
   1   2  -1 30819.2 747.873  29
  -1  -2  -1 31382.5 592.948   6
  -1   2   1 31087.5 698.115   5
   1  -2   1 30884.3 796.530   2
   1   2  -1 30826.0 560.412   4
  -1   2   0 59913.0 970.019   5
   1  -2   0 58722.6 990.876   2
   1   2   0 58917.0 561.691   4
  -1   2  -1 32541.1 749.239   5
   1  -2  -1 32249.0 758.941   1
   1   2   1 31288.9 704.014  29
  -1   2  -2 185935. 1756.34   5
   1  -2  -2 183362. 1781.17   3
   1  -2  -3 19668.2 439.618  29
   1  -2  -3 18911.3 592.357   6
   1  -2  -3 18553.2 639.801   3
  -1   2  -3 20298.2 619.270   5
   1  -2  -4 403750. 2806.83   6
   1  -2  -4 402976. 1967.21  29
  -1   2  -4 404983. 2687.78   5
  -1   2  -5 61031.3 1079.79   5
   1  -2  -5 60969.6 847.184  29
   1  -2  -5 60098.2 1311.16   3
   1  -2  -5 62067.4 1249.46   6
   1  -2  -6 36408.5 705.570  29
   1  -2  -6 36881.0 1118.26   3
  -1   2  -6 37882.9 1212.97   6
   1  -2  -6 39688.4 1085.62   6
  -1   2  -6 38005.3 865.414   5
   1  -2  -7 1594.67 388.723   3
   1  -2  -7 1021.09 356.993   4
  -1   2  -7 1519.55 450.100   6
  -1   2  -7 1374.52 223.635   5
   1  -2  -7 1497.63 389.207   6
   1  -2  -7 1279.87 211.661  29
   1  -2  -8 1162.70 392.668   4
   1  -2  -8 756.763 378.336   6
  -1   2  -8 1257.45 438.506   6
   1  -2  -8 884.737 216.073  29
  -1   2  -8 1364.22 213.204   5
   1  -2  -9 24421.2 1092.20   4
   1  -2  -9 23563.8 1057.54   6
  -1   2  -9 21886.6 1117.63   6
  -1   2  -9 24484.5 688.671   5
   1  -2 -10 74033.5 1922.16   6
  -1   2 -10 77919.5 1166.46   5
   1  -2 -10 75474.9 1974.02   4
   1  -2 -11 98437.4 2434.22   4
   1  -2 -11 99237.4 2330.07   6
  -1   2 -11 99744.9 2504.75   6
  -1   2 -12 2880.52 616.110   6
   1  -2 -12 3165.94 601.261   6
   1  -2 -12 3424.60 595.180   4
   1  -2 -13 6.86964 440.659   6
  -1   2 -13 246.903 543.058   6
   1  -2 -13 173.265 394.648   4
   1  -2 -14 4050.03 685.549   6
  -1   2 -14 4050.33 763.936   6
   1  -2 -15 1076.91 560.108   6
  -1   2 -15 633.167 476.578   6
   1  -2 -16 1743.59 641.320   6
  -1   2 -16 2180.72 687.964   6
  -1   2 -17 17865.9 1481.20   6
   1  -2 -17 17273.5 1393.90   6
   1  -2 -18 28168.0 1822.41  26
   1  -2 -18 26770.3 1762.66   6
   1  -2 -18 30195.3 1806.03  13
   1  -2 -18 30677.6 2115.23  28
  -1   2 -18 27693.9 1956.89  17
  -1   2 -18 29456.1 1922.25  14
  -1   2 -18 27186.5 1844.68   6
   1  -2 -19 1275.67 705.488   6
  -1   2 -19 794.251 610.561  17
   1  -2 -19 1959.85 729.271  13
  -1   2 -19 3233.91 852.573  28
  -1   2 -19 1603.93 715.483   6
  -1   2 -19 2040.93 708.067  14
   1  -2 -19 1128.89 658.954  26
   1  -2 -19 2734.78 900.238  28
   1  -2 -20 3129.96 807.644   6
   1  -2 -20 2551.13 795.796  13
   1  -2 -20 4066.86 914.110  26
   1  -2 -20 3990.90 984.402  28
  -1   2 -20 4307.72 899.266  17
  -1   2 -20 4204.78 905.800   6
  -1   2 -20 2753.76 865.468  28
  -1   2 -20 3690.79 985.705  26
  -1   2 -21 6952.06 1126.35  17
  -1   2 -21 5675.07 1079.68  26
  -1   2 -21 6792.71 1114.28  28
   1  -2 -21 6047.86 1019.19  26
   1  -2 -21 6185.57 1137.66  28
   1  -2 -21 6434.73 1026.82  13
  -1   2 -22 2940.42 906.593  28
   1  -2 -22 2950.78 849.178  26
   1  -2 -22 3596.80 909.087  28
  -1   2 -22 2894.69 841.730  26
   1  -2 -22 2337.78 767.151  13
   1  -2 -23 2064.31 859.020  28
   1  -2 -23 2366.86 796.904  26
  -1   2 -23 2113.19 791.851  28
  -1   2 -23 3159.48 872.201  26
   1  -2 -23 2384.74 781.580  13
   1  -2 -24-86.2098 627.797  26
   1  -2 -24 859.741 609.822  13
  -1   2 -24 264.301 636.192  26
  -1   2 -24 489.351 637.212  28
  -1   2 -25 8958.43 1130.85  26
   1  -2 -25 9212.39 985.486  13
   1  -2 -25 8608.41 1151.09  26
  -1   2 -25 8445.89 1138.91  28
  -1   2 -26 2894.06 762.438  26
  -1   2 -26 3243.66 800.956  28
   1  -2 -26 3247.95 818.005  26
   1  -2 -27 223.355 498.755  26
  -1   2 -27 288.512 500.813  26
  -1   2 -27 530.636 545.714  28
  -1   2 -28 867.625 499.327  26
   1  -2 -28 1593.54 574.786  26
   1  -2 -29 378.990 388.445  26
  -1   2 -29 440.424 375.328  26
   1   3 -29 198.156 367.992  26
  -1  -3 -29-217.337 362.169  26
  -1  -3 -28 81.9452 391.316  26
   1   3 -28 229.047 479.033  26
   1   3 -27 1515.13 411.591  13
  -1  -3 -27 2163.88 636.659  26
   1   3 -27 865.825 511.838  26
  -1  -3 -26 1265.83 659.905  26
   1   3 -26 2109.02 690.826  26
  -1  -3 -26 1943.12 718.956  28
   1   3 -26 1027.86 515.173  13
  -1  -3 -25 1072.08 617.176  28
   1   3 -25 1250.28 713.301  26
   1   3 -25 1357.45 602.337  13
  -1  -3 -25 612.595 575.179  26
   1  -3  25 417.665 472.090  18
  -1  -3 -24 224.341 614.015  26
   1  -3  24 229.311 661.819  18
   1   3 -24 268.040 593.491  13
   1   3 -24 613.898 647.881  26
  -1  -3 -24 303.382 504.585  28
   1   3 -23 2096.80 729.765  28
  -1  -3 -23 2715.62 791.938  26
  -1  -3 -23 2314.59 850.752  28
   1   3 -23 2623.26 761.137  13
   1   3 -23 1700.48 724.045  26
   1   3 -22 3551.32 889.495  28
   1   3 -22 4544.10 934.117  13
  -1  -3 -22 4761.23 963.143  28
   1   3 -22 3176.45 900.845  26
  -1  -3 -22 4760.97 914.090  26
   1   3 -21-351.643 596.579  26
  -1  -3 -21 150.768 546.770  28
  -1  -3 -21 523.383 523.766  26
   1   3 -21-111.157 615.034  28
   1   3 -21-314.874 564.775  13
   1   3 -20 6233.40 1114.60   6
   1   3 -20 6271.16 1104.45  28
   1   3 -20 6617.42 1078.01  13
   1   3 -20 5558.75 1013.22  26
  -1  -3 -20 5945.09 962.243   6
  -1  -3 -20 5446.27 1138.56  28
  -1  -3 -20 4052.55 915.801  26
   1   3 -19-64.3454 647.619   6
   1   3 -19 2073.79 687.598  13
   1   3 -19 1774.80 858.394  28
  -1  -3 -19 1556.37 710.523   6
   1   3 -19 1434.56 638.094  26
  -1  -3 -19 1460.94 728.715  28
  -1  -3 -19 825.524 643.553  26
   1   3 -18 8886.13 1160.97   6
  -1  -3 -18 9284.81 1305.00  28
  -1  -3 -18 10684.5 1356.80  15
  -1  -3 -18 8481.69 1145.69   6
   1   3 -18 10771.7 1185.34  13
   1   3 -18 7008.39 1147.43  28
   1   3 -18 8479.87 1144.40  26
  -1  -3 -18 7431.21 1010.10  26
   1   3 -17 9391.16 1174.37  14
  -1  -3 -17 7359.08 1012.11   6
   1   3 -17 8753.83 1110.77   6
  -1  -3 -16 13599.9 1207.27   6
   1   3 -16 13599.4 1263.81   6
   1   3 -15 24211.5 1558.80   6
  -1  -3 -15 22202.5 1418.44   6
  -1  -3 -14 22425.9 1375.31   6
   1   3 -14 25453.4 1516.22   6
  -1  -3 -13 6578.35 810.985   6
   1   3 -13 5658.67 819.517   6
   1   3 -13 5511.39 693.754  29
  -1  -3 -12 25914.8 1327.31   6
   1   3 -12 27766.4 1346.84  29
   1   3 -12 28569.3 1467.57   6
   1   3 -11 25962.1 1350.63   6
  -1  -3 -11 25986.9 1256.88   6
   1   3 -11 26725.7 1266.74  29
  -1  -3 -10 13515.2 897.745   6
   1   3 -10 14504.0 989.319   6
   1   3 -10 16368.4 971.636  29
   1   3  -9 82300.6 1994.12  29
   1   3  -9 81222.3 2063.97   6
  -1  -3  -9 79229.5 1887.24   6
   1   3  -8 60246.5 1711.70   6
  -1  -3  -8 57623.0 1529.59   6
   1   3  -8 58198.1 1620.58  29
   1   3  -7 18417.4 957.962   6
  -1  -3  -7 18897.4 865.102   6
   1   3  -7 19503.8 928.575  29
  -1  -3  -6 101473. 1773.86   6
   1   3  -6 101899. 1917.98  29
   1   3  -5 470184. 3907.90  29
  -1  -3  -5 471883. 3516.19   6
  -1   3   5 481859. 2847.08   5
  -1  -3  -4 29446.4 694.350   3
  -1   3   4 30887.0 755.890   5
   1   3  -4 31957.5 1002.96  29
  -1  -3  -4 30684.7 865.311   6
  -1  -3  -3 275200. 1774.83   3
  -1  -3  -3 275501. 2310.83   6
  -1   3   3 271138. 2208.32   5
   1   3  -3 267945. 2669.16  29
  -1  -3  -2 136188. 1523.65   6
   1   3  -2 135734. 1785.16  29
  -1   3   2 138369. 1608.99   5
  -1  -3  -2 136726. 1061.46   3
  -1  -3  -1 265805. 2049.79   6
  -1   3   1 272750. 2300.77   5
  -1  -3  -1 273773. 1359.14   3
   1   3  -1 260448. 2379.79  29
   1  -3   1 263500. 2560.66   2
   1  -3   0 1290.51 279.293   2
   1   3   0 1335.09 264.416  29
  -1   3   0 1457.18 273.608   5
  -1   3  -1 274110. 2397.44   5
   1  -3  -1 275453. 2412.49   2
   1  -3  -1 269210. 2333.62   1
   1   3   1 266399. 2162.67  29
   1  -3  -2 139655. 1724.75   3
  -1   3  -2 141824. 1764.20   5
   1  -3  -2 143566. 1736.60   1
   1   3   2 138595. 1502.68  29
   1   3   3 274284. 2089.00  29
  -1   3  -3 276827. 2487.33   5
   1  -3  -3 272699. 2340.56   6
   1  -3  -4 28009.1 902.046   3
  -1   3  -4 29933.5 868.665   5
   1  -3  -4 29186.9 460.223  29
   1  -3  -4 29667.2 876.035   6
   1  -3  -5 478011. 3733.13   3
   1  -3  -5 487476. 3575.67   6
  -1   3  -5 485350. 3384.31   5
   1  -3  -6 96354.0 1856.12   3
   1  -3  -6 96470.3 1743.45   6
   1  -3  -7 20850.4 894.765   6
   1  -3  -7 19647.1 902.721   3
  -1   3  -7 22082.1 768.355   5
  -1   3  -8 55504.5 1695.73   6
   1  -3  -8 58826.7 1597.29   3
  -1   3  -8 58752.6 1222.45   5
   1  -3  -8 59225.0 1556.58   4
   1  -3  -8 57230.4 1525.14   6
   1  -3  -9 80231.5 1973.79   3
   1  -3  -9 76448.5 1901.87   4
   1  -3  -9 79328.6 1896.10   6
  -1   3  -9 79244.9 2114.96   6
  -1   3 -10 13492.5 997.165   6
   1  -3 -10 15154.8 940.709   4
  -1   3 -10 16233.0 657.290   5
   1  -3 -10 14095.8 917.951   6
   1  -3 -11 28632.4 1320.89   4
  -1   3 -11 25712.2 1359.93   6
   1  -3 -11 25356.8 1247.51   6
  -1   3 -12 30037.8 1533.82   6
   1  -3 -12 28092.7 1377.04   6
   1  -3 -12 31239.1 1451.29   4
  -1   3 -13 6180.64 824.506   6
   1  -3 -13 6269.91 770.944   6
   1  -3 -13 5046.91 748.632   4
   1  -3 -14 24123.3 1413.08   6
  -1   3 -14 25448.7 1546.17   6
   1  -3 -14 26834.3 1491.53   4
   1  -3 -15 23369.6 1472.97   6
  -1   3 -15 22349.8 1518.83   6
   1  -3 -16 14552.7 1217.80   6
  -1   3 -16 14463.8 1313.16   6
   1  -3 -17 10142.1 1252.58  28
   1  -3 -17 8486.18 1065.13   6
  -1   3 -17 7762.91 1087.32   6
  -1   3 -17 7098.85 1042.75  17
   1  -3 -17 7668.09 1020.96  26
  -1   3 -18 9820.50 1249.21   6
   1  -3 -18 10074.9 1182.47   6
   1  -3 -18 7637.62 1156.91  28
   1  -3 -18 9275.33 1152.12  26
  -1   3 -18 8525.21 1166.78  17
  -1   3 -18 10435.8 1195.86  14
   1  -3 -18 10297.7 1184.72  13
   1  -3 -19 236.833 630.321  13
  -1   3 -19 1625.99 717.636  14
   1  -3 -19 1998.47 786.046  26
  -1   3 -19 2370.68 774.202   6
   1  -3 -19 2341.69 850.865  28
  -1   3 -19 3052.54 827.194  17
   1  -3 -19 1784.14 709.152   6
  -1   3 -19 2516.78 815.170  28
  -1   3 -20 5329.93 1003.35  17
  -1   3 -20 5548.75 1012.31   6
  -1   3 -20 6092.62 1099.68  28
   1  -3 -20 5414.50 958.783  26
   1  -3 -20 4969.46 1006.94   6
   1  -3 -20 4736.81 1045.29  28
  -1   3 -20 4868.69 1000.96  26
   1  -3 -20 6643.57 990.501  13
  -1   3 -20 5469.64 1011.16  14
   1  -3 -21 1394.06 638.620  13
   1  -3 -21 901.746 744.474  28
  -1   3 -21 502.132 636.718  26
   1  -3 -21 354.349 606.293  26
  -1   3 -21 1314.68 693.939  17
  -1   3 -21-250.370 635.779  28
   1  -3 -22 4068.94 936.162  26
   1  -3 -22 3948.04 1032.85  28
  -1   3 -22 3852.76 883.513  26
   1  -3 -22 4813.09 907.732  13
  -1   3 -22 4143.75 1019.87  28
   1  -3 -23 1173.29 677.945  26
  -1   3 -23 810.813 695.205  26
  -1   3 -23 2632.81 751.664  28
   1  -3 -23 2063.65 663.071  13
   1  -3 -24 556.500 618.831  13
   1  -3 -24 497.970 696.111  26
  -1   3 -24 433.491 620.631  26
  -1   3 -24 435.543 581.011  28
  -1   3 -25-36.0786 582.708  26
  -1   3 -25 253.350 583.624  28
   1  -3 -25 879.069 657.190  26
  -1   3 -26 1599.80 617.566  28
  -1   3 -26 575.660 579.190  26
   1  -3 -26 981.346 605.013  26
  -1   3 -27 1756.35 570.711  28
   1  -3 -27 705.349 536.595  26
  -1   3 -27 1489.78 565.805  26
   1  -3 -28 692.931 487.687  26
  -1   3 -28 215.870 437.565  26
  -1   3 -29 278.499 364.308  26
   1  -3 -29 595.478 400.876  26
   1   4 -29 810.813 353.601  26
  -1  -4 -29 883.625 355.067  26
  -1  -4 -28 1820.03 537.717  26
   1   4 -28 1482.36 493.275  26
  -1  -4 -27 1567.18 574.562  26
   1   4 -27 1306.35 559.811  26
   1   4 -27 476.557 336.918  13
   1   4 -26 1128.44 623.113  26
   1   4 -26 628.808 570.167  13
  -1  -4 -26 1603.50 630.652  26
  -1  -4 -26 824.373 605.431  28
   1  -4  26 814.774 569.868  18
   1  -4  25-1384.07 661.697  18
   1   4 -25 676.377 648.459  13
   1   4 -25-388.420 568.006  26
  -1  -4 -25-82.5984 599.281  28
  -1  -4 -25-1129.21 635.651  26
   1   4 -24 1231.24 683.264  26
   1   4 -24 930.725 673.245  13
  -1  -4 -24 1349.20 603.437  28
   1  -4  24 239.857 604.263  18
  -1  -4 -24 257.549 587.238  26
   1   4 -23 5568.63 968.538  26
  -1  -4 -23 5636.87 950.330  26
  -1  -4 -23 4901.94 1020.66  28
   1  -4  23 6195.26 997.071  18
   1   4 -23 4681.33 1014.46  28
   1   4 -23 5483.48 968.593  13
   1   4 -22 313.749 736.918  26
   1   4 -22 283.810 586.759  28
   1   4 -22-122.526 642.077  13
  -1  -4 -22 377.814 637.243  26
  -1  -4 -22 1236.79 708.892  28
  -1  -4 -21 6898.75 1104.47  28
   1   4 -21 8466.54 1158.22  26
   1   4 -21 7477.85 1043.93  13
   1   4 -21 6827.62 1073.56  28
  -1  -4 -21 7917.52 1145.50  26
   1   4 -20 6364.01 1124.08   6
   1   4 -20 5379.21 958.423  13
  -1  -4 -20 4933.80 1041.87   6
   1   4 -20 6366.86 1098.48  28
  -1  -4 -20 5790.36 1111.56  28
  -1  -4 -20 7404.98 1042.93  26
   1   4 -20 6220.99 1033.75  26
   1   4 -19 40448.4 2287.46   6
   1   4 -19 40740.5 2392.69  28
  -1  -4 -19 39534.3 2148.44  26
   1   4 -19 38605.2 2159.63  13
  -1  -4 -19 40391.9 2220.80   6
  -1  -4 -19 41019.2 2446.54  28
   1   4 -19 39512.1 2211.11  26
   1   4 -18 10764.3 1231.48  13
  -1  -4 -18 9002.23 1097.68   6
   1   4 -18 10668.1 1245.11  14
  -1  -4 -18 11402.3 1326.16  15
  -1  -4 -18 8944.53 1237.33  28
  -1  -4 -18 9208.48 1105.18  26
   1   4 -18 10287.6 1202.85   6
   1   4 -18 11367.0 1292.53  28
  -1  -4 -17 12985.2 1255.44   6
  -1  -4 -17 12828.4 1357.14  28
   1   4 -17 14083.6 1359.86   6
   1   4 -17 14553.6 1389.96  14
  -1  -4 -17 15659.7 1552.72  15
  -1  -4 -16 17286.5 1342.04   6
   1   4 -16 18402.3 1468.85   6
   1   4 -15 8848.16 1051.89   6
  -1  -4 -15 8438.80 953.712   6
  -1  -4 -14 17663.8 1252.68   6
   1   4 -14 16456.3 1285.69   6
   1   4 -13 17059.5 1245.73   6
  -1  -4 -13 17941.1 1184.46   6
   1   4 -13 18358.7 1183.18  29
   1   4 -12 26604.3 1378.02  29
  -1  -4 -12 28048.6 1394.78   6
   1   4 -12 25828.5 1447.25   6
   1   4 -11 16649.4 1167.43   6
   1   4 -11 18900.0 1156.94  29
  -1  -4 -11 16831.9 1046.99   6
   1   4 -10 103084. 2443.45  29
  -1  -4 -10 98977.6 2281.03   6
   1   4 -10 97884.9 2495.06   6
   1   4  -9 23806.3 1236.18   6
   1   4  -9 26032.9 1215.91  29
  -1  -4  -9 23191.1 1086.35   6
   1   4  -8 142334. 2615.37  29
  -1  -4  -8 144715. 2455.56   6
  -1  -4  -7 159744. 1995.12   4
  -1  -4  -7 164469. 2489.23   6
   1   4  -7 160123. 2652.22  29
  -1  -4  -6 5625.78 386.924   4
  -1  -4  -6 6304.23 544.430   6
   1   4  -6 6296.12 610.897  29
  -1   4   6 6672.01 403.816   5
  -1  -4  -5 604347. 3034.94   4
   1   4  -5 595058. 4654.03  29
  -1   4   5 596327. 3539.55   5
  -1  -4  -5 612256. 3628.39   3
  -1  -4  -5 609456. 4230.09   6
  -1  -4  -4 81456.9 1480.34   6
  -1  -4  -4 81589.7 1199.57   3
  -1   4   4 79896.0 1332.10   5
  -1  -4  -4 80076.7 927.891   4
  -1  -4  -3 573840. 3673.48   6
  -1   4   3 570616. 3597.90   5
   1   4  -3 567471. 4127.63  29
   1   4  -2 206351. 2408.46  29
  -1  -4  -2 207760. 2154.98   6
  -1  -4  -2 214131. 1597.31   3
  -1   4   2 212238. 2238.54   5
  -1   4   1 66957.5 1298.29   5
   1  -4   1 66098.8 1449.90   2
   1   4  -1 64656.8 1285.57  29
  -1   4   0 814064. 4616.80   5
   1   4   0 822424. 4299.93  29
   1  -4   0 818768. 4668.56   2
  -1   4  -1 68189.3 1352.14   5
   1  -4  -1 65716.2 1284.85   1
   1   4   1 67496.1 1191.29  29
   1  -4  -1 66032.0 1335.21   2
   1  -4  -2 211877. 2321.16   3
   1  -4  -2 215702. 2294.11   1
   1   4   2 215689. 2022.34  29
  -1   4  -3 579273. 4039.85   5
   1  -4  -3 557423. 3766.03   6
   1   4   3 583664. 3204.44  29
   1  -4  -3 566710. 3948.30   3
   1   4   4 80566.2 1193.31  29
   1  -4  -4 77221.9 1470.73   6
  -1   4  -4 77442.1 1519.49   5
   1  -4  -4 76407.1 1514.42   3
   1  -4  -5 591037. 4237.00   6
   1   4   5 596299. 3190.41  29
   1  -4  -5 587926. 4360.19   3
  -1   4  -6 6918.94 525.282   5
   1  -4  -6 6669.51 576.601   6
   1  -4  -6 6032.10 587.287   3
   1   4   6 6149.45 374.486  29
   1  -4  -7 162888. 2556.63   3
   1  -4  -7 164005. 2488.34   6
  -1   4  -7 164935. 2273.88   5
   1   4   7 158574. 1712.21  29
   1  -4  -8 140845. 2439.41   6
  -1   4  -8 146662. 2149.98   5
   1  -4  -8 146672. 2477.79   4
   1  -4  -9 23929.6 1087.10   4
   1  -4  -9 22434.3 1103.04   3
  -1   4  -9 24223.4 900.064   5
  -1   4  -9 21075.5 1216.81   6
   1  -4  -9 22802.0 1090.16   6
   1  -4 -10 100982. 2388.56   3
  -1   4 -10 109167. 1859.80   5
   1  -4 -10 102355. 2331.07   6
   1  -4 -10 107990. 2378.90   4
  -1   4 -10 98280.7 2568.46   6
   1  -4 -11 17794.9 1089.37   6
   1  -4 -11 20257.3 1122.82   4
  -1   4 -11 19542.6 802.233   5
   1  -4 -12 26835.5 1362.36   4
  -1   4 -12 26498.6 1475.89   6
   1  -4 -12 26071.4 1331.68   6
   1  -4 -13 17896.5 1199.27   6
  -1   4 -13 17355.9 1296.56   6
   1  -4 -14 16337.4 1190.93   4
  -1   4 -14 15751.9 1289.53   6
   1  -4 -14 16435.6 1199.41   6
   1  -4 -15 8438.73 908.007   4
   1  -4 -15 8995.35 998.334   6
  -1   4 -15 8118.43 1060.68   6
  -1   4 -16 16437.7 1402.13   6
   1  -4 -16 16109.6 1314.67   6
  -1   4 -17 13463.3 1386.04  14
   1  -4 -17 14015.0 1526.32  28
  -1   4 -17 11984.6 1288.43   6
  -1   4 -17 10735.6 1280.92  17
   1  -4 -17 12347.1 1225.74   6
   1  -4 -17 14271.0 1328.74  26
   1  -4 -18 9312.02 1104.39  13
   1  -4 -18 9592.40 1101.46  26
   1  -4 -18 9121.35 1247.09  28
  -1   4 -18 9887.83 1239.46  17
  -1   4 -18 9254.45 1247.51  14
  -1   4 -18 9373.38 1253.35   6
   1  -4 -18 11493.1 1258.65   6
  -1   4 -19 39814.2 2312.88   6
   1  -4 -19 41164.2 2462.91  28
  -1   4 -19 39439.1 2374.59  17
   1  -4 -19 39498.2 2189.66   6
   1  -4 -19 42382.8 2129.52  13
   1  -4 -19 39700.8 2164.81  26
  -1   4 -19 40401.9 2299.55  14
  -1   4 -19 41653.5 2390.95  28
   1  -4 -20 7492.51 1063.23   6
   1  -4 -20 6120.29 955.246  13
  -1   4 -20 7065.41 1083.37  14
  -1   4 -20 5344.23 1016.90  17
   1  -4 -20 6678.96 1171.43  28
  -1   4 -20 6021.80 1136.95   6
  -1   4 -20 5844.14 1066.16  28
   1  -4 -20 6325.35 1013.33  26
  -1   4 -21 7946.88 1135.62  28
   1  -4 -21 6296.64 1032.02  28
   1  -4 -21 8350.16 1183.11  26
  -1   4 -21 7586.68 1118.24  14
   1  -4 -21 9040.01 1152.63  13
  -1   4 -21 7602.53 1149.29  17
  -1   4 -21 6257.82 1033.53  26
   1  -4 -22 476.351 639.147  26
  -1   4 -22 515.700 676.962  26
  -1   4 -22 1563.33 702.497  28
   1  -4 -22 869.794 691.129  28
   1  -4 -22 1112.97 635.519  13
   1  -4 -23 6247.66 987.928  26
  -1   4 -23 5470.93 996.224  26
  -1   4 -23 4494.28 932.247  28
   1  -4 -23 4675.73 881.113  13
   1  -4 -24 403.141 720.310  26
  -1   4 -24-69.1219 625.699  26
  -1   4 -24 261.094 549.883  28
   1  -4 -25 297.966 595.466  26
  -1   4 -25 205.251 534.191  26
  -1   4 -25 239.922 574.964  28
  -1   4 -26 913.997 532.850  28
   1  -4 -26 1655.20 674.488  26
  -1   4 -26 1542.19 610.010  26
   1  -4 -27 1738.31 589.839  26
  -1   4 -27 1441.46 551.756  28
  -1   4 -27 1785.96 589.933  26
  -1   4 -28 1242.83 534.659  26
   1  -4 -28 1629.22 517.498  26
  -1   4 -29 688.930 384.908  26
   1  -4 -29 298.264 364.966  26
   1   5 -29 370.370 299.918  26
  -1  -5 -28 928.748 409.398  26
   1   5 -28 812.033 443.772  26
   1   5 -27 617.465 496.565  26
   1   5 -27-431.527 314.847  13
  -1  -5 -26 970.322 530.207  26
   1  -5  26 660.496 561.777  18
   1   5 -26 1714.23 625.936  26
   1   5 -26 596.596 540.261  13
   1  -5  25 893.782 641.901  18
   1   5 -25 1457.49 634.973  13
  -1  -5 -25 1429.20 617.677  26
  -1  -5 -25 721.370 618.830  28
   1   5 -25 993.525 601.714  26
  -1  -5 -24-879.527 518.267  28
   1   5 -24-91.4694 471.139  13
  -1  -5 -24-168.752 569.688  26
   1  -5  24-352.299 628.882  18
   1   5 -24-170.061 627.315  26
  -1  -5 -23 3437.34 877.975  28
   1  -5  23 4739.49 935.672  18
   1   5 -23 4402.27 855.351  13
  -1  -5 -23 4605.59 902.049  26
   1   5 -23 5458.63 935.741  26
   1  -5  22 1870.57 773.084  18
  -1  -5 -22 1650.61 683.018  28
   1   5 -22 506.320 656.827  13
   1   5 -22 241.487 657.937  28
   1   5 -22 655.309 662.937  26
  -1  -5 -22 2015.25 769.606  26
   1   5 -21 681.090 621.436  13
  -1  -5 -21 388.883 639.268  28
   1   5 -21 536.628 648.819  26
  -1  -5 -21-484.980 656.554  26
   1   5 -21 1392.97 752.616  28
   1   5 -20 2559.29 768.875  13
  -1  -5 -20 1484.59 720.745  26
   1   5 -20 218.510 601.270  28
   1   5 -20 1323.46 707.423  26
  -1  -5 -20 1238.26 754.508  28
   1   5 -19-390.356 690.260   6
   1   5 -19 81.9842 692.103  26
  -1  -5 -19 1232.45 731.192   6
   1   5 -19 700.937 685.780  28
  -1  -5 -19 1266.05 673.111  26
  -1  -5 -19 347.830 626.339  28
   1   5 -19 1349.29 626.184  14
  -1  -5 -18 7890.84 1199.84  15
   1   5 -18 8015.63 1182.32  13
   1   5 -18 8121.22 1139.87  14
  -1  -5 -18 6715.83 986.941   6
   1   5 -18 7857.17 1183.92  28
  -1  -5 -18 6791.11 1146.09  28
   1   5 -18 4711.17 969.902   6
  -1  -5 -18 7729.44 1083.23  26
  -1  -5 -17 6059.17 937.161  26
  -1  -5 -17 5157.29 999.801  15
  -1  -5 -17 4969.06 922.877  28
   1   5 -17 5840.23 1028.79   6
   1   5 -17 7277.28 1059.30  14
  -1  -5 -17 6087.84 948.900   6
   1   5 -17 7106.47 1063.34  13
  -1  -5 -16 7722.31 978.667   6
   1   5 -16 6041.06 957.047   6
  -1  -5 -15 10500.7 1062.08   6
   1   5 -15 12276.6 1256.30   6
   1   5 -14 5876.69 911.645   6
  -1  -5 -14 5719.97 827.683   6
  -1  -5 -13 37614.8 1701.27   6
   1   5 -13 39386.4 1780.88  29
   1   5 -13 37164.6 1830.98   6
   1   5 -12 3842.45 653.986  29
  -1  -5 -12 4372.73 671.652   6
   1   5 -12 3465.13 740.202   6
   1   5 -11 28837.1 1457.44  29
   1   5 -11 27746.7 1498.86   6
  -1  -5 -11 28351.8 1349.02   6
   1   5 -10 48912.9 1768.42  29
  -1  -5 -10 48202.7 1659.25   6
   1   5 -10 49086.5 1900.03   6
   1   5  -9 106725. 2496.88  29
   1   5  -9 98636.4 2479.47   6
  -1  -5  -9 103007. 2268.52   6
  -1  -5  -8 30581.1 1213.69   6
  -1  -5  -8 29739.5 950.986   4
   1   5  -8 30576.7 1317.43  29
   1   5  -7 35538.4 1366.70  29
  -1  -5  -7 33303.5 1059.92   3
  -1   5   7 36615.6 949.861   5
  -1  -5  -7 35679.1 1232.61   6
  -1  -5  -7 33743.3 927.058   4
  -1  -5  -6 30238.8 934.323   3
  -1  -5  -6 32058.4 816.216   4
  -1  -5  -6 31654.0 1116.02   6
   1   5  -6 28511.8 1172.93  29
  -1   5   6 31729.5 912.655   5
  -1   5   5 25840.6 844.852   5
  -1  -5  -5 23901.5 625.093   4
  -1  -5  -5 25066.9 961.478   6
   1   5  -5 25355.5 1100.56  29
  -1  -5  -5 24249.6 785.034   3
  -1  -5  -4 79766.9 1580.17   6
  -1   5   4 77224.4 1464.36   5
   1   5  -4 76756.4 1732.13  29
  -1  -5  -4 81619.2 1294.99   3
  -1  -5  -4 78181.0 955.064   4
  -1  -5  -3 176386. 1761.48   3
  -1   5   3 170140. 2194.22   5
  -1  -5  -3 167986. 2200.33   6
   1   5  -3 171520. 2457.48  29
  -1  -5  -2 355163. 3100.91   6
  -1  -5  -2 361777. 2421.97   3
   1   5  -2 355445. 3371.68  29
   1   5  -1 560897. 4068.51  29
  -1  -5  -1 570860. 3144.88   2
  -1   5   1 557599. 4100.71   5
   1   5   0 71303.8 1418.81  29
  -1   5   0 68705.2 1497.25   5
   1  -5   0 68534.0 1519.93   2
  -1  -5   0 67128.0 1181.71   2
   1  -5  -1 549442. 4129.84   2
   1  -5  -1 559661. 3979.04   1
  -1   5  -1 554545. 4199.69   5
   1   5   1 545234. 3685.06  29
   1  -5  -2 350293. 3235.00   3
  -1   5  -2 356841. 3480.97   5
   1  -5  -2 352021. 3172.54   1
   1   5   2 355209. 2835.66  29
   1  -5  -3 168305. 2317.40   3
   1   5   3 172572. 1896.11  29
  -1   5  -3 171195. 2445.52   5
   1  -5  -3 168172. 2286.61   6
   1  -5  -3 169543. 2243.69   1
   1   5   4 82934.5 1269.85  29
   1  -5  -4 73441.5 1609.46   3
   1  -5  -4 74719.1 1602.58   6
  -1   5  -4 81006.2 1697.72   5
   1  -5  -5 24315.9 975.365   3
  -1   5  -5 25092.5 1006.92   5
   1   5   5 25332.1 697.669  29
   1  -5  -5 24784.2 970.113   6
   1   5   6 30090.9 737.213  29
   1  -5  -6 31369.4 1120.46   6
  -1   5  -6 31409.9 1109.36   5
   1  -5  -6 30431.3 1133.69   3
  -1   5  -7 36828.5 1206.17   5
   1  -5  -7 36693.3 1268.92   6
   1  -5  -7 37201.1 1313.04   3
   1   5   7 35015.1 775.265  29
   1   5   8 27617.6 685.937  29
   1  -5  -8 30025.9 1220.79   6
   1  -5  -8 28806.1 1211.17   3
  -1   5  -8 30656.0 1107.64   5
  -1   5  -9 104533. 2030.44   5
   1  -5  -9 105744. 2317.12   6
   1  -5  -9 102798. 2327.77   3
   1  -5  -9 106710. 2270.17   4
   1  -5 -10 47454.3 1699.07   3
  -1   5 -10 52725.5 1444.60   5
   1  -5 -10 51155.9 1672.13   4
  -1   5 -10 45177.5 1863.14   6
   1  -5 -10 48553.6 1685.89   6
   1  -5 -11 29342.1 1387.81   6
  -1   5 -11 31524.1 1130.50   5
  -1   5 -11 28230.9 1556.90   6
   1  -5 -11 28783.5 1383.26   4
  -1   5 -12 3940.55 784.133   6
   1  -5 -12 4255.03 707.339   6
   1  -5 -12 4116.28 640.508   4
   1  -5 -13 37722.0 1712.73   6
  -1   5 -13 34390.8 1773.54   6
  -1   5 -14 6151.61 917.364   6
   1  -5 -14 7400.05 854.721   4
   1  -5 -14 6015.63 842.489   6
   1  -5 -15 11806.6 1143.55   6
   1  -5 -15 10792.6 1061.20   4
  -1   5 -15 11653.8 1219.96   6
   1  -5 -16 7091.07 983.500   6
  -1   5 -16 7073.54 1022.66   6
   1  -5 -17 8259.74 1022.13   6
   1  -5 -17 6119.92 985.558  13
  -1   5 -17 5793.29 962.505   6
   1  -5 -17 5175.77 914.185  26
  -1   5 -17 6379.41 1053.94  14
  -1   5 -17 5636.81 1077.21  17
   1  -5 -17 6025.81 1069.46  28
  -1   5 -18 5281.86 1004.45   6
   1  -5 -18 5219.36 900.974  26
   1  -5 -18 5824.21 1044.37  28
  -1  -5  18 5749.61 1114.79  18
   1  -5 -18 5668.83 999.281   6
  -1   5 -18 7584.94 1109.15  14
  -1   5 -18 6730.27 1098.22  17
   1  -5 -18 6036.43 932.745  13
  -1   5 -19 625.553 713.963  28
   1  -5 -19 1051.47 696.599  26
   1  -5 -19 1499.25 712.104   6
   1  -5 -19 938.809 700.095  28
  -1   5 -19-42.1013 626.987   6
  -1   5 -19 693.067 660.640  17
  -1   5 -19 168.355 597.095  14
  -1  -5  19-596.667 767.357  18
   1  -5 -19 1371.82 696.204  13
   1  -5 -20 839.898 619.124  28
  -1   5 -20 700.502 649.967  17
   1  -5 -20 337.528 603.168  26
  -1  -5  20 1780.12 659.246  18
   1  -5 -20 2082.69 679.935  13
  -1   5 -20 1612.15 742.126  14
  -1   5 -20 388.804 657.070  28
  -1   5 -21 277.543 612.994  17
   1  -5 -21 1024.89 727.641  26
  -1   5 -21 895.878 651.996  14
  -1   5 -21 550.573 625.005  28
   1  -5 -21 553.458 615.544  13
   1  -5 -21 805.798 622.063  28
  -1   5 -22 2559.73 738.826  28
  -1   5 -22 1310.85 663.105  17
   1  -5 -22 1653.30 666.985  26
  -1   5 -22 2037.89 716.271  26
  -1   5 -23 3396.76 928.397  28
  -1   5 -23 5621.09 1052.51  26
   1  -5 -23 4041.09 931.777  26
   1  -5 -24 638.430 680.030  26
  -1   5 -24-469.783 642.441  26
  -1   5 -24-58.6997 523.542  28
  -1   5 -25-215.082 619.045  26
   1  -5 -25 180.517 557.363  26
  -1   5 -25 379.210 568.104  28
  -1   5 -26 889.290 630.526  26
  -1   5 -26 294.943 451.828  28
   1  -5 -26 845.521 609.030  26
  -1   5 -27 826.246 505.063  26
   1  -5 -27 757.855 509.256  26
   1  -5 -28 1686.07 527.740  26
  -1   5 -28 1540.62 513.468  26
  -1   5 -29 553.426 346.707  26
   1  -5 -29 411.749 348.865  26
  -1  -6 -28 1520.84 434.046  26
   1   6 -28 1469.65 451.018  26
   1   6 -27-134.831 307.868  13
   1   6 -27 213.230 464.280  26
   1  -6  27-66.1864 294.261  18
   1   6 -26-368.158 474.255  13
  -1  -6 -26 90.1751 452.851  26
   1  -6  26 485.603 499.401  18
   1   6 -26 840.729 526.615  26
   1  -6  25 1497.87 649.367  18
  -1  -6 -25 140.588 565.032  26
   1   6 -25 843.184 573.924  26
   1   6 -25 425.262 564.461  13
  -1  -6 -24 1391.21 620.613  26
   1   6 -24 1904.59 656.786  26
   1  -6  24 867.238 700.370  18
  -1  -6 -24 761.259 595.629  28
   1   6 -24 1581.93 581.371  13
   1   6 -23 1500.34 767.454  26
  -1  -6 -23 2879.28 863.825  28
   1  -6  23 2246.56 821.425  18
   1   6 -23 2215.27 687.757  13
  -1  -6 -23 2265.55 786.097  26
   1   6 -22 629.799 602.343  13
  -1  -6 -22 595.803 634.963  28
   1   6 -22 1136.17 635.866  28
  -1  -6 -22 1203.80 677.394  26
   1  -6  22 574.367 608.685  18
   1   6 -22 1076.94 679.299  26
   1   6 -21 9779.01 1236.48  26
   1  -6  21 8728.47 1278.57  18
   1   6 -21 12370.6 1371.19  28
  -1  -6 -21 9956.91 1169.22  26
  -1  -6 -21 9325.95 1291.34  28
   1   6 -21 10226.5 1191.66  13
   1   6 -20 12458.9 1342.57  26
   1   6 -20 16687.8 1562.78  28
  -1  -6 -20 14895.3 1399.88  26
   1   6 -20 16786.1 1578.22  14
  -1  -6 -20 14361.7 1546.06  28
   1   6 -20 14230.3 1410.03  13
   1   6 -19 3537.63 947.967  14
  -1  -6 -19 3108.62 962.341  28
  -1  -6 -19 2882.15 795.014  26
   1   6 -19 3455.46 853.032  13
   1   6 -19 2126.47 732.711   6
   1   6 -19 4694.85 998.411  28
  -1  -6 -19 3945.69 848.980   6
  -1  -6 -18 36049.7 1973.52  26
  -1  -6 -18 38404.0 2140.05   6
   1   6 -18 38205.6 2198.40   6
  -1  -6 -18 38462.0 2314.43  28
   1   6 -18 36589.4 2117.54  13
   1   6 -18 38488.7 2235.06  14
  -1  -6 -17 2762.24 805.699   6
  -1  -6 -17 4867.23 996.944  15
  -1  -6 -17 5098.26 1017.45  28
   1   6 -17 5297.57 970.420  13
  -1  -6 -17 4468.19 828.001  26
   1   6 -17 3635.79 854.698   6
   1   6 -17 3495.03 793.944  14
  -1  -6 -16 8367.25 995.004   6
   1   6 -16 10731.2 1231.71  14
   1   6 -16 8986.22 1180.86   6
  -1  -6 -16 7953.29 1191.02  15
  -1  -6 -15 2949.91 714.024   6
   1   6 -15 2466.54 745.212   6
  -1  -6 -14 3361.04 731.201   6
   1   6 -14 3716.36 803.895   6
  -1  -6 -13 21334.5 1333.74   6
   1   6 -13 20818.5 1448.30   6
   1   6 -13 22722.9 1456.29  29
   1   6 -12 3006.35 644.002  29
  -1  -6 -12 3528.28 655.640   6
   1   6 -12 2263.17 653.104   6
  -1  -6 -11 25138.3 1341.39   6
   1   6 -11 28637.2 1484.71  29
   1   6 -11 24474.3 1461.77   6
  -1  -6 -10 6942.59 756.723   6
   1   6 -10 6309.16 824.859   6
   1   6 -10 8151.31 859.240  29
  -1  -6  -9 11899.1 671.436   4
   1   6  -9 12123.7 973.237  29
  -1  -6  -9 11568.4 881.215   6
  -1  -6  -8 10941.1 843.303   6
  -1  -6  -8 10246.4 576.711   4
  -1   6   8 9727.72 548.220   5
   1   6  -8 9569.99 870.865  29
   1   6  -7 119231. 2550.76  29
  -1  -6  -7 121058. 2332.41   6
  -1   6   7 124618. 1918.36   5
  -1  -6  -7 123223. 1745.72   4
  -1  -6  -7 119255. 2047.77   3
   1   6  -6 9394.73 812.229  29
  -1  -6  -6 8765.81 568.249   3
  -1  -6  -6 7996.12 431.747   4
  -1  -6  -6 8266.78 686.089   6
  -1  -6  -5 47714.7 1384.71   6
  -1   6   5 49424.6 1272.24   5
  -1  -6  -5 48895.8 1172.70   3
   1   6  -5 49237.3 1550.81  29
  -1  -6  -5 49640.9 902.396   4
  -1  -6  -4 298800. 2673.35   3
  -1  -6  -4 293010. 3243.01   6
  -1   6   4 295610. 3136.42   5
   1   6  -4 300015. 3573.21  29
  -1  -6  -3 45493.4 1010.16   3
   1   6  -3 42715.7 1331.91  29
  -1   6   3 43828.8 1250.42   5
  -1  -6  -3 45757.3 1282.03   6
   1  -6   2 3255.57 551.765   2
  -1   6   2 3761.97 473.365   5
   1   6  -2 4017.64 487.532  29
  -1  -6  -2 4082.41 341.409   3
  -1  -6  -2 4171.89 257.493   1
   1   6  -1 45107.7 1269.08  29
  -1  -6  -1 47173.8 1056.97   2
   1  -6   1 44597.6 1411.48   2
  -1   6   1 46359.7 1326.80   5
  -1  -6   0 349351. 2975.95   2
   1   6   0 352819. 3334.17  29
   1  -6   0 346290. 3645.14   2
  -1   6   0 344373. 3669.39   5
   1   6   1 44226.8 1177.57  29
   1  -6  -1 48009.3 1365.75   2
  -1   6  -1 45618.0 1380.80   5
  -1  -6   1 44478.0 1193.42   2
   1  -6  -1 46940.3 1274.18   1
   1  -6  -2 4107.76 472.393   1
  -1   6  -2 4620.78 507.555   5
   1   6   2 4750.48 439.117  29
   1  -6  -3 44550.5 1304.25   6
   1  -6  -3 44042.7 1249.49   1
   1  -6  -3 43562.5 1287.64   3
   1   6   3 45118.5 1080.07  29
  -1   6  -3 46586.8 1399.61   5
   1  -6  -4 291937. 3330.58   6
   1  -6  -4 290409. 3324.91   3
   1   6   4 296949. 2577.27  29
   1  -6  -5 49335.9 1448.62   6
   1   6   5 48168.8 1001.66  29
   1  -6  -5 46382.4 1386.41   3
  -1   6  -5 50134.5 1507.83   5
  -1   6  -6 7608.49 664.577   5
   1   6   6 7736.51 413.949  29
   1  -6  -6 7160.45 689.901   6
   1  -6  -6 6592.14 689.216   3
  -1   6  -7 122540. 2349.22   5
   1  -6  -7 120333. 2391.83   3
   1  -6  -7 124147. 2396.53   6
   1  -6  -8 9275.22 790.233   6
   1  -6  -8 9175.44 770.480   3
  -1   6  -8 10518.1 744.862   5
   1  -6  -9 11752.6 873.090   3
   1  -6  -9 12674.1 925.162   6
  -1   6  -9 12316.7 797.511   5
   1  -6 -10 7266.12 740.639   4
  -1   6 -10 8420.98 676.688   5
   1  -6 -10 6720.94 760.793   6
   1  -6 -10 6418.02 720.082   3
   1  -6 -11 25308.7 1337.17   3
  -1   6 -11 25085.1 1515.96   6
   1  -6 -11 28374.9 1397.46   6
  -1   6 -11 30042.5 1211.70   5
   1  -6 -11 26749.5 1332.31   4
  -1   6 -12 2226.75 665.757   6
   1  -6 -12 3550.89 603.387   4
   1  -6 -12 3235.62 613.999   6
   1  -6 -13 22184.8 1318.21   4
   1  -6 -13 20522.4 1336.13   6
  -1   6 -13 19935.6 1456.81   6
   1  -6 -14 3929.83 721.777   4
   1  -6 -14 3752.75 722.923   6
  -1   6 -14 3138.51 833.258   6
  -1   6 -15 3139.24 775.217   6
   1  -6 -15 2603.24 612.527   4
   1  -6 -15 2775.12 679.796   6
  -1   6 -16 10269.5 1222.86  17
   1  -6 -16 9045.17 1051.76   6
  -1   6 -16 7379.87 1124.58   6
  -1   6 -16 9715.76 1177.02  14
   1  -6 -16 9547.74 1090.05  26
   1  -6 -16 9731.66 1051.02   4
   1  -6 -17 4319.79 856.181  13
  -1   6 -17 4053.77 928.797   6
  -1  -6  17 1069.77 836.777  18
  -1   6 -17 4269.17 906.329  17
   1  -6 -17 2827.35 769.218  26
  -1   6 -17 4042.30 922.519  14
   1  -6 -17 4685.88 884.770   6
   1  -6 -17 1879.87 797.678  28
  -1   6 -18 35160.4 2188.99   6
   1  -6 -18 36488.6 2037.90  26
   1  -6 -18 38999.2 2029.27  13
  -1  -6  18 34994.8 2286.13  18
   1  -6 -18 35329.6 2277.27  28
  -1   6 -18 36640.7 2259.10  17
  -1   6 -18 35367.9 2166.62  14
   1  -6 -18 39001.0 2141.67   6
  -1   6 -18 40912.6 2343.33  28
  -1   6 -19 4445.28 1037.38   6
   1  -6 -19 3188.71 857.415  26
  -1   6 -19 4833.66 984.684  28
  -1   6 -19 3707.97 897.230  14
  -1  -6  19 4230.97 971.818  18
  -1   6 -19 2615.21 802.364  17
   1  -6 -19 3486.89 844.082   6
   1  -6 -19 3076.37 810.713  28
   1  -6 -19 4663.67 880.781  13
  -1  -6  20 16649.8 1642.42  18
  -1   6 -20 13881.0 1511.54  28
   1  -6 -20 14237.2 1353.79  13
   1  -6 -20 15510.1 1547.68  28
   1  -6 -20 14626.6 1372.45  26
  -1   6 -20 13855.9 1443.04  14
  -1   6 -20 14626.3 1512.10  17
  -1   6 -21 10707.8 1288.60  28
  -1   6 -21 8803.85 1198.52  14
   1  -6 -21 10227.7 1224.32  26
  -1  -6  21 11256.3 1487.83  18
  -1   6 -21 11261.0 1350.37  17
  -1   6 -22-3.43783 664.869  17
  -1   6 -22 541.460 565.003  14
  -1   6 -22 1084.90 632.532  28
   1  -6 -22 879.901 671.980  26
  -1  -6  22 790.480 773.148  18
  -1   6 -22 673.425 690.857  26
  -1   6 -23 1834.97 715.731  28
   1  -6 -23 2153.91 725.074  26
  -1   6 -23 707.865 669.051  26
  -1   6 -24 1662.49 707.954  28
   1  -6 -24 695.270 678.943  26
  -1   6 -24 420.189 625.749  26
  -1   6 -25-73.9901 660.833  26
   1  -6 -25 909.321 591.292  26
  -1   6 -25 267.934 520.302  28
  -1   6 -26 431.751 514.947  26
   1  -6 -26-102.181 549.973  26
  -1   6 -26 265.948 483.721  28
  -1   6 -27 528.345 491.224  26
   1  -6 -27 1001.08 534.815  26
  -1   6 -28 1859.36 498.846  26
   1  -6 -28 2261.11 540.217  26
  -1   6 -29-204.807 299.476  26
   1  -6 -29 696.428 345.811  26
   1   7 -28 1446.35 407.459  26
  -1  -7 -28 1045.50 377.967  26
  -1  -7 -27 206.954 413.332  26
   1   7 -27 546.054 424.362  26
   1   7 -27 822.690 386.478  13
   1  -7  27-131.060 401.976  18
   1  -7  26 1527.00 564.347  18
   1   7 -26 1877.90 584.729  26
   1   7 -26 258.685 416.829  13
  -1  -7 -26 1074.71 471.440  26
   1  -7  25 2.66112 488.516  18
   1   7 -25 1629.72 605.893  13
   1   7 -25 547.742 492.796  26
  -1  -7 -25 1210.26 560.025  26
  -1  -7 -24 303.710 574.359  28
   1  -7  24 130.855 523.964  18
  -1  -7 -24-337.178 530.905  26
   1   7 -24 729.295 595.616  13
   1   7 -24 152.380 589.585  26
   1   7 -23 5447.16 937.198  26
   1  -7  23 4459.93 1030.20  18
   1   7 -23 4972.92 877.011  13
  -1  -7 -23 4729.34 980.488  28
  -1  -7 -23 6153.49 970.080  26
   1   7 -22 16.7120 576.847  13
   1   7 -22 1497.94 600.447  26
  -1  -7 -22 1008.76 631.031  26
  -1  -7 -22 892.524 638.578  28
   1  -7  22 508.184 663.519  18
   1  -7  21 1120.48 766.069  18
   1   7 -21 2782.32 863.333  26
  -1  -7 -21 2486.00 830.854  28
  -1  -7 -21 3745.52 826.276  26
   1   7 -21 2752.79 816.667  13
   1   7 -20 1658.81 672.411  13
   1   7 -20 1717.89 734.545  26
   1  -7  20 1392.03 746.679  18
   1   7 -20 1786.99 746.470  14
  -1  -7 -20 1641.42 751.311  26
  -1  -7 -20 1214.17 713.587  28
   1   7 -19 8009.53 1156.06  14
  -1  -7 -19 9058.38 1311.21  25
  -1  -7 -19 8060.11 1058.21  26
   1   7 -19 8615.00 1134.77  13
  -1  -7 -19 7637.30 1164.11  28
   1   7 -18 97.2897 599.913  14
   1   7 -18-576.728 649.610   6
  -1  -7 -18-45.4899 675.170  25
  -1  -7 -18 913.005 615.071  26
  -1  -7 -18 1990.63 735.698   6
   1   7 -18-477.868 629.720  13
  -1  -7 -18 221.067 592.018  28
  -1  -7 -17 8664.78 1040.45  26
   1   7 -17 9491.41 1219.75   6
   1   7 -17 7209.82 1027.71  12
  -1  -7 -17 8363.76 1098.25   6
   1   7 -17 6935.94 1061.56  13
   1   7 -17 8361.12 1223.78  14
  -1  -7 -17 10098.1 1310.34  25
  -1  -7 -17 7783.38 1177.15  28
  -1  -7 -17 6880.99 1196.62  15
  -1  -7 -16 1077.00 671.795  15
   1   7 -16 1854.47 606.159  17
  -1  -7 -16-639.717 609.105  26
   1   7 -16 1892.59 652.775  14
   1   7 -16 212.107 622.169   6
  -1  -7 -16 539.002 589.233   6
   1   7 -16 372.016 534.633  13
  -1  -7 -15 4976.61 855.318   6
   1   7 -15 4493.54 859.666   6
  -1  -7 -14 2635.01 676.247   6
   1   7 -14 2556.23 781.745   6
  -1  -7 -13 39926.3 1811.33   6
   1   7 -13 39403.8 1987.96   6
  -1  -7 -12 28467.4 1494.75   6
   1   7 -12 31552.2 1671.52  29
   1   7 -12 28871.5 1680.63   6
  -1  -7 -11 9083.87 893.004   6
   1   7 -11 10190.4 1005.38  29
   1   7 -11 8955.87 997.421   6
   1   7 -10 6153.67 783.444  29
  -1  -7 -10 5793.78 733.472   6
  -1  -7  -9 190156. 3298.88   6
   1   7  -9 197570. 3668.00  29
  -1  -7  -9 198402. 2606.15   4
  -1   7   8 15979.1 753.527   5
  -1  -7  -8 17928.1 1054.58   6
   1   7  -8 15821.5 1108.42  29
  -1  -7  -8 16585.7 895.871   3
  -1  -7  -8 17721.0 762.377   4
  -1  -7  -7 46517.0 1552.37   6
  -1  -7  -7 49894.9 1394.58   3
  -1  -7  -7 48782.2 1117.64   4
  -1   7   7 50346.0 1353.76   5
   1   7  -7 50297.9 1769.48  29
  -1  -7  -6 4547.13 463.340   3
  -1   7   6 4765.96 479.126   5
  -1  -7  -6 3903.11 546.899   6
  -1  -7  -6 4135.81 344.567   4
   1   7  -6 4385.70 649.804  29
  -1  -7  -5 44361.4 1430.08   6
   1   7  -5 44500.2 1544.37  29
  -1   7   5 43964.8 1326.03   5
  -1  -7  -5 44310.5 1198.81   3
  -1   7   4 71488.8 1701.00   5
   1   7  -4 71773.2 1877.56  29
  -1  -7  -4 71918.7 1430.91   3
  -1  -7  -4 70892.9 1735.32   6
   1  -7   3 10011.1 909.942   2
  -1   7   3 10515.1 728.292   5
   1   7  -3 10155.0 777.204  29
  -1  -7  -3 12075.1 602.871   3
  -1  -7  -2 229907. 2433.84   3
   1  -7   2 222081. 3374.02   2
  -1   7   2 219905. 3034.29   5
   1   7  -2 223228. 3042.36  29
  -1  -7  -2 221123. 1911.48   1
  -1   7   1 157956. 2615.35   5
  -1  -7  -1 159175. 2114.09   2
  -1  -7  -1 154712. 1726.11   1
   1  -7   1 154666. 2719.48   2
   1   7  -1 153129. 2447.32  29
   1   7   0 104264. 1957.72  29
  -1  -7   0 109394. 1833.62   2
   1  -7   0 105415. 2183.04   2
  -1   7   0 105664. 2176.77   5
   1  -7  -1 159767. 2481.37   1
  -1  -7   1 158466. 2377.92   2
   1   7   1 160103. 2324.34  29
  -1   7  -1 156267. 2643.76   5
   1  -7  -1 160602. 2635.67   2
  -1   7  -2 214656. 3186.06   5
   1   7   2 222385. 2629.80  29
   1  -7  -2 216299. 2874.76   1
  -1   7  -3 11475.6 850.801   5
   1  -7  -3 9630.53 695.812   1
   1  -7  -3 10650.4 741.544   3
   1  -7  -4 71336.4 1802.54   6
   1   7   4 73182.3 1393.16  29
  -1   7  -4 72664.2 1884.72   5
   1  -7  -4 70042.1 1752.26   3
   1  -7  -5 45060.4 1471.11   6
   1  -7  -5 41500.8 1409.25   3
   1   7   5 44410.9 1031.89  29
  -1   7  -5 43413.9 1490.75   5
   1   7   6 4797.04 370.053  29
  -1   7  -6 4012.63 555.001   5
   1  -7  -6 4466.18 602.005   6
   1  -7  -6 4890.38 586.408   3
   1  -7  -7 49103.9 1623.08   6
  -1   7  -7 50205.7 1632.13   5
   1  -7  -7 49375.4 1613.51   3
   1  -7  -8 17609.5 1074.20   6
   1  -7  -8 16600.6 1038.07   3
  -1   7  -8 15689.8 962.401   5
  -1   7  -9 198094. 3260.70   5
   1  -7  -9 191152. 3358.74   6
   1  -7  -9 188978. 3389.43   3
  -1   7 -10 6182.90 675.511   5
   1  -7 -10 6664.26 743.840   3
   1  -7 -10 5857.39 747.648   6
   1  -7 -10 6562.28 696.987   4
   1  -7 -11 9990.07 856.270   4
   1  -7 -11 8628.92 874.110   3
   1  -7 -11 10399.5 969.234   6
  -1   7 -11 10541.7 1124.13   6
  -1   7 -11 10178.7 793.941   5
  -1   7 -12 28117.0 1716.87   6
  -1   7 -12 35105.7 1419.94   5
   1  -7 -12 31628.2 1530.63   4
   1  -7 -12 32382.8 1598.52   3
   1  -7 -12 31882.5 1593.88   6
   1  -7 -13 40664.2 1866.73   6
   1  -7 -13 42488.4 1822.64   4
  -1   7 -13 36572.2 1985.40   6
   1  -7 -14 3719.74 778.343   6
  -1   7 -14 2744.70 794.618   6
   1  -7 -14 2809.49 609.331   4
  -1   7 -15 4456.61 921.436   6
   1  -7 -15 4363.96 859.301   6
   1  -7 -15 5684.71 818.240   4
   1  -7 -16-299.309 647.351  13
  -1  -7  16-276.680 599.700  18
  -1   7 -16 2169.89 760.381  14
   1  -7 -16 1031.38 468.619   4
   1  -7 -16 833.306 610.718   6
  -1   7 -16-54.2912 588.299   6
  -1   7 -16 1767.09 626.944  17
   1  -7 -16-299.471 623.366  28
   1  -7 -16 516.103 626.796  26
  -1   7 -17 7969.08 1134.75  14
   1  -7 -17 8250.71 1024.84  13
   1  -7 -17 8557.38 1238.53  28
   1  -7 -17 7726.37 1187.97  25
   1  -7 -17 9446.87 1136.56   6
   1  -7 -17 7107.82 1052.59  26
  -1   7 -17 8653.25 1238.06   6
  -1  -7  17 6097.20 1157.21  18
  -1   7 -17 8899.56 1232.69  17
   1  -7 -18 713.005 718.875  25
  -1   7 -18-608.404 765.217   6
  -1   7 -18 1297.86 710.996  14
   1  -7 -18 645.664 726.414  26
  -1   7 -18-1216.17 809.102  28
   1  -7 -18 908.549 684.551  28
  -1  -7  18-77.0380 585.754  18
  -1   7 -18 1121.34 681.969  17
   1  -7 -18 811.263 508.813   6
  -1   7 -19 8556.29 1205.98  28
  -1  -7  19 6760.91 1194.32  18
   1  -7 -19 7669.57 1094.78  26
  -1   7 -19 6723.11 1104.17  17
  -1   7 -19 6258.23 1081.59  14
  -1   7 -20 2378.93 740.408  17
  -1  -7  20 1608.87 710.426  18
  -1   7 -20 1842.59 753.480  14
  -1   7 -20 574.725 580.095  28
   1  -7 -20 1159.84 648.846  26
   1  -7 -21 3895.80 929.440  26
  -1  -7  21 4975.82 1099.50  18
  -1   7 -21 2819.20 795.906  14
  -1   7 -21 2775.68 818.928  17
  -1   7 -21 2863.15 745.912  28
   1  -7 -22 75.1472 587.854  26
  -1   7 -22 910.524 592.573  17
  -1   7 -22-483.714 601.027  28
  -1  -7  22 1512.09 691.807  18
  -1   7 -22 409.761 599.892  14
  -1   7 -23 4655.54 942.932  26
  -1   7 -23 5560.79 941.622  28
  -1  -7  23 5163.86 1013.33  18
   1  -7 -23 5147.59 908.562  26
  -1   7 -24 398.844 556.908  28
   1  -7 -24 454.681 573.953  26
  -1   7 -24-245.138 623.709  26
  -1   7 -25 595.850 515.888  28
  -1   7 -25 630.519 621.791  26
   1  -7 -25 840.805 599.539  26
   1  -7 -26 1090.55 590.182  26
  -1   7 -26 1178.81 524.582  26
   1  -7 -27 888.119 482.843  26
  -1   7 -27-78.3635 438.838  26
  -1   7 -28 1714.53 452.414  26
   1  -7 -28 1697.27 475.338  26
   1   8 -28 773.707 322.245  26
   1  -8  27 165.251 399.524  18
   1   8 -27 422.004 406.853  26
  -1  -8 -27 615.742 376.758  26
   1   8 -26-745.418 479.986  26
  -1  -8 -26 463.469 422.680  26
   1  -8  26 579.610 466.194  18
   1   8 -26-276.422 446.157  13
   1  -8  25-183.555 524.944  18
   1   8 -25 197.735 459.769  13
   1   8 -25-500.846 513.975  26
  -1  -8 -25 76.7981 487.308  26
   1   8 -24 1613.53 583.044  13
   1   8 -24 1003.00 560.062  26
   1  -8  24 1910.39 722.241  18
  -1  -8 -24 1814.92 625.547  26
  -1  -8 -23 2573.57 770.090  28
  -1  -8 -23 1789.78 686.230  26
   1   8 -23 1151.48 661.316  26
   1  -8  23 816.085 612.598  18
   1   8 -23 2071.48 741.935  13
  -1  -8 -22 3583.85 898.048  28
  -1  -8 -22 4473.85 858.377  26
   1   8 -22 4352.31 872.678  13
   1   8 -22 3986.96 859.128  26
   1  -8  22 2353.09 856.184  18
  -1  -8 -21 3402.27 917.263  28
   1   8 -21 4073.75 851.757  13
   1   8 -21 3213.33 831.405  26
  -1  -8 -21 4150.49 825.506  26
   1  -8  21 1882.19 886.280  18
  -1  -8 -20 4516.62 832.056  26
  -1  -8 -20 6240.42 1225.31  25
   1   8 -20 3900.66 875.111  13
   1   8 -20 3222.31 869.663  14
   1  -8  20 3450.60 986.672  18
  -1  -8 -20 5175.00 1002.87  28
   1   8 -19 602.565 591.379  14
  -1  -8 -19 1853.37 652.438  26
  -1  -8 -19 429.875 612.872  28
  -1  -8 -19 35.8623 578.638  25
   1  -8  19-818.444 685.942  18
   1   8 -19 657.526 678.164  13
  -1  -8 -18 11824.5 1456.24  25
  -1  -8 -18 7098.21 1056.99   6
  -1  -8 -18 9252.27 1238.67  28
  -1  -8 -18 9504.19 1117.52  26
   1   8 -18 9366.11 1273.75   6
   1  -8  18 8165.56 1227.91  18
   1   8 -18 8862.63 1190.12  14
   1   8 -18 10315.9 1304.88  13
   1   8 -17 1813.56 799.539  14
  -1  -8 -17 4618.32 898.071  28
   1   8 -17 3113.95 820.366   6
  -1  -8 -17 3043.41 803.231  26
   1   8 -17 3220.06 828.129  13
  -1  -8 -17 2765.44 783.529   6
  -1  -8 -17 3304.50 939.425  25
   1   8 -17 2477.60 750.057  12
  -1  -8 -16 827.689 804.148  28
  -1  -8 -16 759.256 591.365  26
   1   8 -16 1922.42 736.531  13
  -1  -8 -16 894.632 621.339   6
   1   8 -16 2311.36 773.776  12
   1   8 -16 1806.57 706.657  14
   1   8 -16 934.455 708.866  17
  -1  -8 -16 1692.15 713.872  25
   1   8 -16 737.905 616.303   6
  -1  -8 -16 2513.93 822.812  15
   1   8 -15 3892.03 822.944   6
   1   8 -15 3625.64 908.983  14
  -1  -8 -15 4103.47 968.678  15
  -1  -8 -15 3970.86 806.923   6
   1   8 -14 12755.3 1273.49   6
  -1  -8 -14 11849.0 1135.22   6
   1   8 -13 3410.92 819.667   6
   1   8 -13 4128.15 812.420  29
  -1  -8 -13 2838.53 670.499   6
   1   8 -12 7249.66 948.965  29
  -1  -8 -12 7456.80 924.932   6
   1   8 -12 6234.03 944.812   6
  -1  -8 -11 4138.24 703.029   6
   1   8 -11 4468.61 772.680  29
  -1  -8 -10 6396.34 788.547   6
   1   8 -10 7072.23 873.119  29
  -1  -8  -9 13026.9 855.133   3
   1   8  -9 12312.0 1087.05  29
  -1  -8  -9 12933.2 984.113   6
  -1  -8  -8 6832.62 606.377   3
  -1  -8  -8 7566.56 802.640   6
   1   8  -8 8026.82 881.627  29
  -1   8   8 7323.50 597.618   5
  -1  -8  -7 130377. 2340.26   3
  -1   8   7 133375. 2370.55   5
   1   8  -7 132458. 2973.49  29
  -1  -8  -7 130406. 2694.51   6
  -1  -8  -6 33461.4 1376.72   6
  -1  -8  -6 32950.1 870.169   4
  -1   8   6 35916.6 1273.81   5
   1   8  -6 34655.1 1506.46  29
  -1  -8  -6 34144.0 1159.25   3
  -1  -8  -5 6088.68 527.439   3
   1   8  -5 5019.98 694.288  29
  -1   8   5 4612.88 536.668   5
  -1  -8  -5 6718.45 686.661   6
   1   8  -4 138777. 2744.54  29
   1  -8   4 134530. 3042.02   2
  -1   8   4 137865. 2542.58   5
   1  -8   3 6610.49 791.691   2
   1   8  -3 6830.73 722.268  29
  -1  -8  -3 6873.59 540.383   3
  -1   8   3 7336.98 671.427   5
  -1   8   2 27376.9 1221.39   5
  -1  -8  -2 26415.5 753.750   1
   1   8  -2 28136.3 1207.23  29
  -1  -8  -2 27295.3 950.725   3
   1  -8   2 27487.2 1309.13   2
   1  -8   1 143284. 2772.96   2
   1   8  -1 143971. 2520.01  29
  -1  -8  -1 145418. 1851.23   1
  -1   8   1 143020. 2673.76   5
  -1  -8   0 10556.8 683.802   2
   1  -8   0 9655.31 826.531   2
  -1   8   0 11496.6 856.374   5
   1  -8   0 10639.9 778.491   1
  -1  -8   1 143871. 2412.77   2
   1   8   1 145511. 2365.77  29
   1  -8  -1 148573. 2703.12   2
  -1   8  -1 145250. 2733.14   5
   1  -8  -1 150639. 2558.37   1
  -1  -8   2 28328.4 1180.56   2
   1   8   2 25928.7 996.457  29
  -1   8  -2 26887.0 1261.14   5
   1  -8  -2 28111.6 1128.24   1
  -1   8  -3 7176.30 761.502   5
   1  -8  -3 6259.86 631.305   1
   1  -8  -3 6977.63 675.506   3
   1   8   3 7458.75 572.574  29
   1  -8  -4 139080. 2596.29   3
  -1   8  -4 138563. 2768.08   5
   1   8   4 144555. 2069.68  29
   1  -8  -5 3780.38 586.950   3
  -1   8  -5 5101.16 649.521   5
   1   8   5 6130.34 479.916  29
   1  -8  -5 4418.25 644.773   6
   1  -8  -6 34445.0 1424.27   6
  -1   8  -6 34668.9 1446.22   5
   1  -8  -6 32986.1 1355.52   3
   1  -8  -7 128238. 2725.19   6
  -1   8  -7 127181. 2775.63   5
   1  -8  -7 127875. 2682.13   3
   1  -8  -8 7473.99 810.975   6
   1  -8  -8 7177.40 746.366   3
  -1   8  -8 7629.57 794.037   5
   1  -8  -9 11893.6 990.977   6
   1  -8  -9 12861.6 985.469   3
  -1   8  -9 12040.7 928.908   5
   1  -8 -10 5736.53 674.414   4
   1  -8 -10 5890.50 767.338   3
  -1   8 -10 5230.47 672.513   5
   1  -8 -10 4908.51 726.868   6
  -1   8 -11 4669.45 665.771   5
   1  -8 -11 4700.73 713.404   3
   1  -8 -11 5217.01 684.681   4
   1  -8 -11 3959.69 726.749   6
  -1   8 -12 7566.13 776.764   5
   1  -8 -12 7107.03 876.607   6
   1  -8 -12 7605.31 828.999   4
  -1   8 -12 7930.46 1084.15   6
   1  -8 -12 6860.24 834.850   3
   1  -8 -13 3479.43 754.052   6
   1  -8 -13 2545.34 558.597   4
  -1   8 -13 2325.68 743.425   6
   1  -8 -14 11845.5 1086.43   4
   1  -8 -14 12752.3 1183.31   6
  -1   8 -14 11759.4 1265.70   6
  -1   8 -15 2710.43 823.406   6
  -1   8 -15 2464.02 707.334  17
   1  -8 -15 3359.38 769.334   4
   1  -8 -15 4628.75 847.274  26
  -1  -8  15 5291.95 964.322  18
   1  -8 -15 3038.62 762.010   6
   1  -8 -16 1485.80 712.430   6
   1  -8 -16 2372.46 747.283  25
  -1   8 -16 1491.03 700.846   6
  -1   8 -16 1874.14 717.820  14
   1  -8 -16 586.212 485.852   4
   1  -8 -16 1636.30 629.047  26
  -1   8 -16 1563.09 663.717  17
  -1  -8  16 2349.58 849.897  18
   1  -8 -16 698.150 630.737  28
   1  -8 -17 3875.63 870.104  26
  -1  -8  17 3114.08 913.456  18
  -1   8 -17 3111.21 811.579  17
  -1   8 -17 2794.86 883.364  13
  -1   8 -17 4099.30 958.155   6
  -1   8 -17 2388.15 781.765  14
   1  -8 -17 4320.00 977.985  25
   1  -8 -17 2956.94 758.034   6
  -1   8 -18 9055.04 1323.36   6
   1  -8 -18 9447.47 1200.47  26
  -1  -8  18 11171.4 1439.08  18
   1  -8 -18 10511.0 1421.48  25
  -1   8 -18 6597.11 1072.74  13
   1  -8 -18 9993.56 1225.64   6
  -1   8 -18 8346.91 1208.74  17
  -1   8 -18 9453.66 1247.36  14
  -1   8 -19 1033.09 737.512  14
   1  -8 -19 1539.94 832.213  26
   1  -8 -19 587.982 716.057  25
  -1   8 -19 1498.87 704.377  13
  -1  -8  19 1035.07 734.362  18
  -1   8 -19-195.077 582.741  17
  -1  -8  20 5460.11 1102.43  18
  -1   8 -20 3013.99 804.374  17
  -1   8 -20 2920.23 827.990  14
   1  -8 -20 4364.42 868.443  26
   1  -8 -20 2744.58 979.849  25
  -1   8 -21 2071.34 743.324  28
  -1   8 -21 3144.00 821.519  14
   1  -8 -21 3438.18 824.042  26
  -1  -8  21 2307.29 907.951  18
  -1   8 -21 2964.08 753.188  17
   1  -8 -22 5204.89 966.571  26
  -1   8 -22 6426.30 975.932  14
  -1   8 -22 5071.96 946.824  17
  -1  -8  22 4884.17 988.094  18
  -1   8 -22 3849.98 856.490  28
  -1  -8  23 3392.91 827.655  18
   1  -8 -23 3667.95 834.838  26
  -1   8 -23 1948.48 730.006  26
  -1   8 -24 846.469 690.213  26
   1  -8 -24 1046.99 617.271  26
  -1  -8  24 2395.67 724.637  18
   1  -8 -25 959.954 597.530  26
  -1   8 -25 278.394 558.297  26
   1  -8 -26-818.341 513.673  26
  -1   8 -26 421.450 472.970  26
  -1   8 -27 789.777 486.449  26
   1  -8 -27 107.867 433.922  26
  -1   8 -28 508.566 346.586  26
   1  -8 -28 1219.34 394.702  26
  -1  -9 -27-220.277 313.852  26
   1  -9  27 159.214 380.496  18
   1   9 -27 85.7648 336.668  26
   1   9 -26 2564.92 552.250  26
   1   9 -26 2528.53 546.787  13
   1  -9  26 1718.34 587.527  18
  -1  -9 -26 1857.22 491.927  26
  -1  -9 -25 64.6964 468.154  26
   1  -9  25-587.464 577.831  18
   1   9 -25 736.910 500.753  26
   1   9 -25 1255.16 488.211  13
  -1  -9 -24 12445.2 1102.56  26
   1   9 -24 10293.9 1056.46  26
   1  -9  24 8516.19 1103.96  18
   1   9 -24 11311.8 1080.56  13
   1   9 -23 89.1245 493.769  13
   1   9 -23-95.7275 607.132  26
  -1  -9 -23 1641.12 598.674  26
   1  -9  23 616.824 668.018  18
   1  -9  22 1175.87 664.407  18
   1   9 -22 486.204 596.780  13
   1   9 -22 1082.70 634.064  26
  -1  -9 -22 1156.28 601.490  26
  -1  -9 -21 529.791 636.396  28
  -1  -9 -21 1336.51 620.626  26
   1   9 -21 1539.33 671.179  26
   1   9 -21 2676.13 746.993  13
   1  -9  21 1154.85 757.058  18
   1   9 -21 936.653 628.609  14
  -1  -9 -20 356.294 609.648  25
  -1  -9 -20 121.290 590.489  28
  -1  -9 -20-317.106 540.395  26
   1   9 -20 1304.27 750.434  13
   1   9 -20 586.495 645.234  14
   1  -9  20-431.281 710.022  18
  -1  -9 -19 2425.38 797.518  28
   1   9 -19 3250.02 870.397  14
  -1  -9 -19 1967.68 675.813  26
   1   9 -19 2225.44 760.542  13
   1  -9  19 2018.44 795.330  18
  -1  -9 -19 3695.16 916.469  25
   1   9 -18 864.570 709.443  13
  -1  -9 -18 1641.85 728.171  25
  -1  -9 -18 995.752 661.740  28
   1  -9  18 446.397 722.483  18
   1   9 -18 941.260 721.311  14
  -1  -9 -18 1723.07 687.609  26
   1  -9  17 7446.84 1142.18  18
  -1  -9 -17 10128.4 1133.48  26
   1   9 -17 9475.39 1334.42   6
   1   9 -17 10932.6 1335.65  14
   1   9 -17 11494.9 1266.60  12
  -1  -9 -17 11309.2 1372.75  25
  -1  -9 -17 10670.0 1257.72   6
  -1  -9 -17 9376.40 1209.84  28
   1   9 -17 9143.34 1160.00  13
   1   9 -16 2071.18 689.933  12
   1  -9  16 2373.07 831.570  18
  -1  -9 -16 4070.31 921.239  15
  -1  -9 -16 5229.09 1208.76  25
   1   9 -16 4637.00 947.969  17
  -1  -9 -16 3585.14 827.372   6
  -1  -9 -16 4671.30 960.859  28
  -1  -9 -16 2682.11 772.075  26
   1   9 -16 2629.12 837.801   6
   1   9 -16 3589.83 833.182  14
   1   9 -15 3563.74 783.327  12
  -1  -9 -15 5992.24 950.549  26
  -1  -9 -15 4547.21 950.877  15
   1   9 -15 2165.90 870.255   6
  -1  -9 -15 4191.80 818.181   6
  -1  -9 -15 4241.49 938.725  25
   1   9 -15 3702.70 899.753  14
  -1  -9 -14 19137.2 1458.87   6
   1   9 -14 15178.8 1471.31   6
   1   9 -13 659.741 584.722  29
  -1  -9 -13 512.885 557.769   6
   1   9 -13-216.873 651.342   6
   1   9 -12 189.663 612.820   6
  -1  -9 -12 287.834 516.237   6
   1   9 -12 244.783 526.523  29
  -1  -9 -11 18264.3 1283.97   6
   1   9 -11 19314.3 1437.34  29
  -1  -9 -10 43321.8 1838.99   6
   1   9 -10 45916.8 2019.74  29
  -1  -9  -9 12637.1 888.542   3
  -1  -9  -9 14602.1 1083.83   6
   1   9  -9 14193.0 1176.03  29
  -1  -9  -8 19147.5 1174.86   6
  -1   9   8 19935.8 999.341   5
  -1  -9  -8 19407.2 1019.76   3
   1   9  -8 20846.3 1320.21  29
  -1   9   7 4998.84 557.793   5
  -1  -9  -7 4643.52 549.604   3
  -1  -9  -7 5773.14 740.442   6
   1   9  -7 6137.59 804.861  29
  -1  -9  -6 78736.0 1843.96   3
  -1   9   6 79635.4 2029.52   5
  -1  -9  -6 78010.6 2176.83   6
   1   9  -6 75206.2 2296.75  29
   1   9  -5 26530.4 1368.32  29
   1  -9   5 27466.1 1573.18   2
  -1  -9  -5 26838.9 1057.06   3
  -1   9   5 27465.9 1255.25   5
  -1   9   4 85775.0 2175.71   5
   1   9  -4 90241.5 2342.44  29
  -1  -9  -4 97911.6 1934.30   3
   1  -9   4 93352.6 2659.83   2
  -1   9   3 168519. 3042.11   5
   1   9  -3 171486. 3085.28  29
   1  -9   3 173340. 3425.89   2
  -1  -9  -2 22529.8 765.449   1
  -1   9   2 21924.3 1147.74   5
   1   9  -2 23580.2 1188.13  29
  -1  -9  -2 23253.8 957.261   3
   1  -9   2 24085.8 1306.17   2
   1  -9   1 17501.1 1114.09   2
   1   9  -1 18527.5 1008.54  29
  -1  -9  -1 19294.0 754.226   1
  -1   9   1 16510.1 1037.06   5
  -1   9   0 71922.5 2082.04   5
  -1  -9   0 73291.0 1759.51   2
   1  -9   0 73204.2 1946.06   1
   1  -9   0 73359.6 2075.08   2
   1   9   0 71256.4 1852.46  29
  -1  -9   1 19625.8 982.886   2
  -1   9  -1 16786.7 1082.53   5
   1   9   1 18738.4 937.087  29
   1  -9  -1 18681.4 1015.35   1
   1  -9  -2 22556.7 1079.93   1
  -1   9  -2 23388.7 1256.88   5
   1   9   2 21669.8 975.806  29
   1  -9  -2 22396.2 1155.27   3
  -1  -9   2 23309.4 1116.96   2
   1  -9  -3 167846. 3013.58   3
  -1  -9   3 170139. 3103.09   2
  -1   9  -3 167688. 3213.77   5
   1  -9  -3 169838. 2863.59   1
   1   9   3 176504. 2552.88  29
   1  -9  -4 88631.3 2214.55   3
  -1   9  -4 87514.6 2401.41   5
   1  -9  -5 26782.5 1271.29   3
  -1   9  -5 26785.2 1380.97   5
  -1   9  -6 74469.3 2246.02   5
   1  -9  -6 72959.7 2089.66   3
  -1   9  -7 5192.66 706.069   5
   1  -9  -7 5008.26 713.368   6
   1  -9  -7 5388.29 707.635   3
  -1   9  -8 19479.7 1211.41   5
   1  -9  -8 19627.0 1184.64   3
   1  -9  -8 20818.4 1276.24   6
   1  -9  -9 12004.1 1026.55   3
  -1   9  -9 13811.4 1059.53   5
   1  -9  -9 14771.6 1130.88   6
   1  -9 -10 39665.7 1751.73   3
  -1   9 -10 45408.3 1812.90   5
   1  -9 -10 44878.4 1741.46   4
   1  -9 -10 43649.1 1864.57   6
   1  -9 -11 19024.9 1198.88   4
   1  -9 -11 19169.8 1329.28   6
  -1   9 -11 20167.0 1251.89   5
   1  -9 -11 16582.0 1200.14   3
  -1   9 -12 215.885 710.755   6
   1  -9 -12 230.975 576.316   6
   1  -9 -12 146.726 488.325   4
  -1   9 -12 410.015 370.825   5
   1  -9 -12 121.917 430.738   3
   1  -9 -13 475.083 561.260   6
  -1   9 -13-675.508 684.292   6
   1  -9 -13 577.546 466.200   4
   1  -9 -14 16879.5 1296.58   4
   1  -9 -14 17514.2 1376.16   6
  -1   9 -14 15274.1 1475.39   6
  -1  -9  15 4920.59 985.272  18
   1  -9 -15 4439.13 861.185   6
  -1   9 -15 3328.27 811.228  17
  -1   9 -15 3191.16 852.399   6
   1  -9 -15 3870.97 931.574  25
   1  -9 -15 3660.51 805.009  26
   1  -9 -16 3560.45 768.352   6
  -1  -9  16 3910.98 856.791  18
  -1   9 -16 2285.72 835.653  14
  -1   9 -16 2539.00 874.306   6
   1  -9 -16 2844.62 964.948  25
  -1   9 -16 3643.00 840.284  17
   1  -9 -16 3594.95 802.003  26
  -1   9 -17 7238.54 1220.54   6
  -1  -9  17 11524.0 1542.94  18
  -1   9 -17 9086.19 1165.31  14
   1  -9 -17 8578.68 1256.87  25
   1  -9 -17 10788.3 1147.54  26
  -1   9 -17 9393.84 1267.24  17
   1  -9 -17 10548.6 1267.76   6
   1  -9 -18 2129.16 785.779  26
  -1   9 -18 1730.40 664.289  13
  -1   9 -18 1848.02 759.029  14
   1  -9 -18 1690.16 747.548  25
  -1   9 -18 1137.53 710.713  17
  -1  -9  18 337.157 729.744  18
  -1  -9  19 2734.02 855.633  18
  -1   9 -19 3288.23 1066.19  13
   1  -9 -19 937.478 660.243  25
  -1   9 -19 2043.15 745.787  14
  -1   9 -19 1928.83 687.361  17
   1  -9 -19 2610.06 834.412  26
  -1  -9  20 2121.46 902.790  18
   1  -9 -20 728.269 625.148  26
   1  -9 -20 815.264 703.544  25
  -1   9 -20 108.750 453.918  17
  -1   9 -20 1377.72 592.468  13
  -1   9 -20 730.885 619.712  14
  -1   9 -21 1515.16 667.533  14
   1  -9 -21 439.123 596.286  26
  -1  -9  21 1896.26 856.515  18
   1  -9 -21 1859.98 850.028  25
  -1   9 -21 919.010 650.420  17
   1  -9 -22 1208.23 684.864  26
  -1   9 -22 1034.02 632.263  14
  -1  -9  22 26.1171 612.108  18
  -1   9 -23 514.854 630.752  14
  -1   9 -23 1026.58 606.421  26
   1  -9 -23 455.320 589.360  26
  -1  -9  23 255.101 613.027  18
   1  -9 -24 11529.5 1174.22  26
  -1   9 -24 10031.1 1052.99  26
  -1  -9  24 11524.1 1168.06  18
  -1   9 -25 462.500 550.489  26
   1  -9 -25 1024.45 551.363  26
  -1  -9  25 854.255 491.077  18
  -1   9 -26 2383.82 584.185  26
   1  -9 -26 2468.32 587.815  26
  -1   9 -27-486.047 413.096  26
   1  -9 -27-535.889 439.848  26
   1  -9 -28-44.0341 289.277  26
  -1   9 -28 622.678 321.945  26
   1  10 -26 610.085 380.441  13
  -1 -10 -26 756.314 364.571  26
   1  10 -26-1265.70 440.673  26
   1 -10  26-551.177 467.323  18
  -1 -10 -25 75.9180 421.843  26
   1 -10  25 1457.25 603.684  18
   1  10 -25-1.63678 435.200  26
   1  10 -25 552.584 461.611  13
   1 -10  24 705.741 562.687  18
  -1 -10 -24 797.246 459.609  26
   1  10 -24 1023.95 517.205  13
   1  10 -24 1202.67 575.650  26
   1 -10  23 1277.55 682.578  18
   1  10 -23 816.086 639.751  26
  -1 -10 -23 1078.21 558.991  26
   1  10 -23 745.008 586.078  13
   1 -10  22 4534.89 941.348  18
   1  10 -22 5620.68 929.307  13
  -1 -10 -22 5527.59 876.068  26
   1  10 -22 3858.05 839.387  26
   1 -10  21 1556.70 698.701  18
   1  10 -21 2161.40 724.666  26
   1  10 -21 1669.94 661.369  13
   1  10 -21 1609.53 637.944  14
  -1 -10 -21 2226.33 710.087  26
   1 -10  20 4510.29 1042.81  18
   1  10 -20 6510.80 1030.52  13
  -1 -10 -20 6009.45 1106.95  25
  -1 -10 -20 5820.18 918.679  26
   1  10 -20 5343.34 997.605  14
  -1 -10 -19-787.496 499.632  28
  -1 -10 -19 1608.46 732.487  25
  -1 -10 -19-731.947 584.861  26
   1  10 -19 947.804 657.317  13
   1  10 -19 395.776 634.620  14
   1 -10  19 986.593 654.193  18
   1 -10  18 6230.77 1226.55  18
   1  10 -18 9273.45 1203.74  12
   1  10 -18 7969.96 1123.74  13
   1  10 -18 6849.11 1108.32  14
  -1 -10 -18 8860.78 1052.73  26
  -1 -10 -18 6570.06 1208.03  25
  -1 -10 -18 7420.31 1141.39  28
   1  10 -17 8628.73 1194.58  13
   1 -10  17 6196.55 1163.27  18
   1  10 -17 8151.79 1191.50   6
   1  10 -17 9564.82 1191.19  12
  -1 -10 -17 9974.71 1107.30  26
  -1 -10 -17 10249.5 1232.73   6
   1 -10  17 10599.5 1355.23  16
  -1 -10 -17 11002.9 1426.54  25
   1  10 -17 11211.8 1336.18  14
   1  10 -16 2371.52 673.971  12
   1 -10  16 2931.40 742.155  16
  -1 -10 -16 2073.14 907.234  25
   1 -10  16 2752.26 910.335  18
  -1 -10 -16 2939.15 821.897   6
   1  10 -16 2674.18 745.541  14
   1  10 -16 1723.11 822.907   6
  -1 -10 -16 3443.11 758.232  26
  -1 -10 -15 10201.6 1172.66   6
   1 -10  15 12118.5 1462.85  16
  -1 -10 -15 10736.0 1135.37  26
  -1 -10 -15 10703.8 1416.59  25
  -1 -10 -15 7652.50 1261.86  15
   1  10 -15 10011.6 1248.05  14
   1 -10  15 8302.31 1268.07  18
   1  10 -15 9280.16 1245.28   6
   1  10 -15 10701.8 1214.65  12
   1 -10  14 13639.3 1429.26  18
   1  10 -14 14843.3 1371.13  12
   1 -10  14 14003.7 1458.09  16
  -1 -10 -14 14993.5 1271.88  26
   1  10 -14 15127.1 1441.45  14
  -1 -10 -14 14374.9 1352.66   6
   1  10 -14 11347.9 1307.29   6
  -1 -10 -14 15802.2 1646.83  25
  -1 -10 -14 14374.0 1533.84  15
   1  10 -13 367.729 739.370   6
  -1 -10 -13-331.608 606.145   6
   1  10 -12 1646.86 835.215   6
   1  10 -12 1230.93 622.750  29
  -1 -10 -12 2302.07 685.209   6
   1  10 -12 2124.60 505.068   5
   1  10 -11 13435.9 1244.09  29
  -1 -10 -11 11478.8 1088.28   6
  -1 -10 -10 19561.0 1332.27   6
   1  10 -10 19622.4 1437.15  29
   1  10  -9 3120.34 663.267  29
  -1 -10  -9 3012.71 531.295   3
  -1 -10  -9 3503.85 713.639   6
  -1 -10  -8 9885.65 969.152   6
  -1 -10  -8 9275.08 784.639   3
  -1  10   8 10387.4 804.563   5
   1  10  -8 10632.5 1046.47  29
   1  10  -7 20654.4 1348.30  29
  -1 -10  -7 21285.0 1072.43   3
  -1  10   7 21290.2 1131.46   5
  -1  10   6 46114.2 1673.75   5
   1 -10   6 44889.4 2087.17   2
  -1 -10  -6 46039.7 1501.64   3
   1  10  -6 45767.1 1879.56  29
  -1 -10  -5 31044.1 1203.94   3
   1  10  -5 31358.5 1545.70  29
   1 -10   5 29629.1 1665.38   2
  -1  10   5 31425.2 1414.57   5
  -1 -10  -4 6254.26 568.527   3
   1 -10   4 6205.51 842.006   2
   1  10  -4 6724.62 765.067  29
  -1  10   4 5986.22 709.919   5
   1  10  -3 35681.7 1559.47  29
   1 -10   3 35506.7 1677.98   2
  -1  10   3 34171.7 1500.63   5
  -1 -10  -3 33813.7 1245.58   3
   1 -10   2 92588.3 2550.66   2
  -1 -10  -2 94981.8 2028.99   3
   1  10  -2 91002.3 2323.30  29
  -1 -10  -2 90697.6 1633.92   1
  -1 -10  -1 8539.52 562.501   1
   1  10  -1 9780.54 836.252  29
  -1  10   1 9103.48 845.049   5
   1 -10   1 8689.88 846.920   2
  -1 -10   0 278.846 233.080   1
   1 -10   0 2114.16 539.330   2
   1 -10   0 484.861 436.703   1
  -1 -10   0 715.202 374.766   2
   1  10   0 862.887 408.888  29
  -1  10   0 1955.60 519.356   5
   1  10   1 9179.62 741.916  29
   1 -10  -1 9537.66 803.395   1
  -1  10  -1 8602.36 893.656   5
  -1 -10   1 9175.30 767.579   2
  -1  10  -2 85806.3 2417.09   5
   1  10   2 94018.1 2078.76  29
  -1 -10   2 94279.7 2296.87   2
   1 -10  -2 87437.8 2189.47   1
   1 -10  -2 87577.5 2300.91   3
  -1  10  -3 35120.5 1611.58   5
   1 -10  -3 34298.9 1479.78   3
   1  10   3 37246.2 1280.74  29
  -1 -10   3 34457.6 1509.93   2
   1 -10  -3 34742.1 1398.60   1
   1  10   4 5836.61 544.598  29
  -1 -10   4 6635.60 794.621   2
   1 -10  -4 6054.48 699.945   3
  -1  10  -4 6213.72 798.286   5
  -1  10  -5 32088.8 1547.30   5
   1 -10  -5 29688.3 1398.49   3
   1 -10  -6 46055.6 1757.71   3
  -1  10  -6 44263.8 1816.17   5
  -1  10  -7 21515.9 1332.21   5
   1 -10  -7 20103.4 1218.74   3
   1 -10  -8 10475.9 985.810   6
   1 -10  -8 9483.53 916.473   3
  -1  10  -8 10096.2 921.779   5
   1  10   8 9965.82 794.807   5
   1 -10  -9 2224.22 564.144   3
  -1  10  -9 3680.45 652.706   5
   1 -10  -9 3053.38 669.217   6
   1 -10 -10 20556.9 1342.75   3
   1 -10 -10 23792.1 1468.52   6
  -1  10 -10 22294.4 1382.94   5
   1 -10 -10 21125.8 1262.69   4
   1 -10 -11 11879.7 1001.11   4
   1 -10 -11 12452.5 1144.32   6
   1 -10 -11 11959.0 1090.40   3
  -1  10 -11 10750.0 985.095   5
   1 -10 -12 2312.28 615.769   4
  -1  10 -12 2374.66 509.850   5
   1 -10 -12 2112.11 569.287   3
   1 -10 -12 1939.32 679.597   6
   1 -10 -13 1615.05 489.460   4
   1 -10 -13 1515.46 637.418   6
  -1  10 -13 823.342 710.134   6
  -1  10 -14 14490.4 1540.27  21
  -1 -10  14 12562.3 1505.37  18
   1 -10 -14 13886.5 1312.12  26
   1 -10 -14 15769.3 1625.59  25
   1 -10 -14 13863.4 1310.63   6
  -1  10 -14 16038.6 1423.30  12
  -1  10 -14 14981.2 1514.50  20
  -1  10 -14 12208.0 1418.39   6
  -1  10 -14 15593.9 1448.05  17
  -1 -10  15 14902.3 1462.80  16
  -1  10 -15 10723.3 1219.11  12
   1 -10 -15 11326.9 1263.18   6
   1 -10 -15 10235.6 1419.56  25
   1 -10 -15 11161.8 1187.83  26
  -1  10 -15 9778.51 1261.59  17
  -1  10 -15 8328.63 1213.33   6
  -1 -10  15 10486.9 1350.01  18
   1 -10 -16 1716.56 676.597  26
   1 -10 -16 2067.81 892.841  25
  -1  10 -16 1147.71 604.064  12
  -1  10 -16 2421.04 854.131  17
  -1  10 -16 2502.70 873.899   6
  -1 -10  16 3629.39 1018.17  18
   1 -10 -16 2583.43 796.319   6
   1 -10 -17 10309.0 1243.88   6
  -1 -10  17 9420.09 1376.76  18
   1 -10 -17 8907.44 1114.11  26
  -1  10 -17 6681.21 1156.82   6
  -1  10 -17 7790.92 1050.71  12
  -1  10 -17 9522.44 1253.57  14
  -1  10 -17 9903.02 1228.96  17
   1 -10 -17 9038.15 1313.86  25
  -1  10 -18 9835.42 1274.23  14
  -1  10 -18 7885.53 1131.66  13
  -1  10 -18 9744.61 1238.30  17
   1 -10 -18 10452.6 1407.03  25
   1 -10 -18 8006.43 1063.65  26
  -1 -10  18 10324.8 1421.04  18
  -1  10 -19 936.202 612.407  13
  -1  10 -19 989.470 635.693  17
  -1  10 -19 737.327 663.049  14
   1 -10 -19 723.978 672.519  25
  -1 -10  19-479.873 648.467  18
   1 -10 -19 328.128 628.252  26
  -1  10 -20 6050.06 1027.61  14
  -1  10 -20 6098.77 961.747  13
  -1 -10  20 6799.45 1103.54  18
  -1  10 -20 7213.76 1043.16  17
   1 -10 -20 6045.23 984.429  26
   1 -10 -20 5428.50 1071.69  25
  -1 -10  21 2415.83 816.220  18
  -1  10 -21 1375.76 696.401  14
   1 -10 -21 2478.02 848.374  25
   1 -10 -21 2356.34 755.020  26
  -1  10 -21 1667.24 655.662  17
  -1  10 -21 2289.57 693.180  13
   1 -10 -22 4620.61 870.542  26
  -1 -10  22 5429.74 958.120  18
  -1  10 -22 3754.66 789.721  14
   1 -10 -22 4283.24 974.983  25
   1 -10 -23 696.862 624.048  26
  -1 -10  23 609.918 593.430  18
  -1  10 -23 1393.06 601.549  14
  -1  10 -23 989.160 652.362  26
  -1 -10  24 582.098 532.063  18
   1 -10 -24 267.444 591.444  26
  -1  10 -24 1232.80 614.797  26
  -1  10 -25 392.470 496.977  26
  -1 -10  25 767.052 504.180  18
   1 -10 -25 22.0623 454.194  26
   1 -10 -26 773.705 475.313  26
  -1  10 -26 525.535 416.204  26
  -1  10 -27 918.489 388.405  26
   1 -10 -27 432.339 336.380  26
   1  11 -26 282.625 327.169  26
   1  11 -26-71.5874 298.516  13
   1 -11  26-94.6882 406.856  18
   1  11 -25 5672.97 677.693  13
  -1 -11 -25 6137.17 666.832  26
   1  11 -25 4548.22 638.471  26
   1 -11  25 5649.14 800.924  18
   1  11 -24 1043.69 474.943  13
   1  11 -24 394.972 495.295  26
   1 -11  24 1049.55 528.481  18
  -1 -11 -24 6.53123 377.975  26
   1  11 -23 2194.89 667.779  26
   1  11 -23 3883.50 751.261  13
   1 -11  23 4269.58 856.855  18
  -1 -11 -23 4631.61 712.844  26
   1  11 -22 7344.69 996.980  26
  -1 -11 -22 7569.02 941.000  26
   1  11 -22 6593.90 937.330  13
   1 -11  22 8102.95 1148.41  18
   1 -11  21 372.209 579.680  18
   1  11 -21 861.345 576.455  14
  -1 -11 -21 255.553 535.688  26
   1  11 -21 1149.77 597.461  26
   1  11 -21 561.729 531.493  13
  -1 -11 -20 5690.93 889.387  26
   1 -11  20 2987.60 868.684  18
   1  11 -20 4344.26 894.356  14
   1  11 -20 3777.22 840.951  13
  -1 -11 -20 4327.98 1030.07  25
   1  11 -19 15384.0 1497.21  14
  -1 -11 -19 15656.2 1291.17  26
   1  11 -19 14641.6 1411.94  13
   1 -11  19 11894.9 1480.25  18
  -1 -11 -19 15714.4 1612.90  25
  -1 -11 -18 507.153 742.119  25
   1 -11  18 25.9843 735.901  18
  -1 -11 -18 322.401 624.289  26
   1  11 -18 71.4671 594.198  13
   1  11 -18 1241.19 607.970  12
   1  11 -18 731.730 613.116  14
   1 -11  18-602.794 536.001  16
   1 -11  17 1214.77 697.208  16
   1  11 -17 1170.19 634.314  12
   1  11 -17 1445.18 691.012  14
  -1 -11 -17 978.082 606.329  26
  -1 -11 -17 42.9655 737.752  25
   1 -11  17 222.726 537.728  18
   1  11 -16 795.919 567.004  12
   1  11 -16-287.660 642.939  14
  -1 -11 -16 316.714 598.072   6
   1 -11  16 900.591 730.022  16
  -1 -11 -16 936.401 832.676  25
   1  11 -16-656.722 780.207   6
  -1 -11 -16 2441.71 724.325  26
   1 -11  16 58.5174 631.500  18
  -1 -11 -15 9050.24 1045.24  26
   1  11 -15 7949.04 1162.35  14
   1 -11  15 11032.6 1409.99  16
  -1 -11 -15 8042.42 1334.81  25
   1 -11  15 7534.47 1214.60  18
  -1 -11 -15 8059.21 1136.96   6
   1  11 -15 6777.95 1017.44  12
   1  11 -15 7521.02 1220.87   6
  -1 -11 -14 4744.22 1107.09  25
   1  11 -14 6251.17 993.803  14
  -1 -11 -14 5447.54 976.974   6
  -1 -11 -14 7648.32 941.209  26
   1 -11  14 4406.02 927.025  18
   1 -11  14 4765.28 966.809  16
   1  11 -14 5144.58 877.592  12
  -1 -11 -14 6382.15 1106.80  15
   1  11 -14 3954.25 1013.17   6
  -1 -11 -13 31771.4 2212.99  25
   1 -11  13 29208.7 2015.60  16
  -1 -11 -13 28334.8 2011.10  15
   1 -11  13 25212.1 1960.97  18
  -1 -11 -13 30216.8 1860.40   6
   1  11 -13 28492.1 2136.58  21
   1  11 -13 27773.7 1829.73  12
   1  11 -13 24850.6 1851.17   6
  -1 -11 -12 3355.73 904.771  25
   1  11 -12 2232.10 828.297  21
   1  11 -12 1264.57 622.397  29
   1  11 -12-379.199 617.818  20
   1  11 -12 250.122 423.378   5
   1 -11  12 1336.52 737.320  18
  -1 -11 -12 1969.94 681.860   6
   1  11 -11 6947.30 998.019  29
  -1 -11 -11 7407.14 983.942   6
   1  11 -10 5668.33 906.358  29
  -1 -11 -10 5567.89 845.853   6
   1  11  -9 9004.31 1078.38  29
  -1 -11  -9 9558.19 838.344   3
  -1 -11  -8 23153.7 1220.46   3
   1 -11   8 20752.6 1618.99   2
  -1  11   8 24871.0 1294.44   5
   1  11  -8 20880.2 1485.50  29
  -1  11   7 12684.4 963.073   5
   1  11  -7 10399.7 1046.54  29
   1 -11   7 11124.9 1202.49   2
  -1 -11  -7 11405.5 852.262   3
  -1  11   6 11446.5 897.835   5
   1 -11   6 10955.2 1176.79   2
   1  11  -6 11531.3 1050.49  29
  -1 -11  -6 11216.4 820.731   3
   1  11  -5 33638.8 1655.12  29
  -1  11   5 36410.8 1600.12   5
  -1 -11  -5 36223.9 1372.94   3
   1 -11   5 37078.2 1874.42   2
  -1  11   4 25418.0 1377.56   5
   1  11  -4 27869.0 1476.93  29
  -1 -11  -4 27352.3 1188.65   3
   1 -11   4 27312.7 1602.04   2
   1  11  -3 29088.3 1451.06  29
   1 -11   3 31202.9 1646.41   2
  -1 -11  -3 30382.5 1249.56   3
  -1  11   3 29378.3 1470.75   5
   1  11  -2 6104.30 733.259  29
  -1  11   2 5753.93 786.495   5
   1 -11   2 6605.74 882.268   2
  -1 -11  -2 5815.73 604.619   3
   1 -11   1 43083.8 1814.72   2
   1 -11   1 42335.9 1687.79   1
   1  11  -1 45755.3 1713.59  29
  -1  11   1 42487.6 1782.63   5
  -1 -11  -1 45899.6 1537.14   3
   1  11   0 4915.37 672.501  29
  -1  11   0 4667.99 714.519   5
   1 -11   0 4156.82 641.503   1
   1 -11   0 3672.37 704.743   2
   1 -11  -1 44354.0 1677.29   1
   1  11   1 46349.9 1609.33  29
  -1 -11   1 47812.4 1667.82   2
   1  11   2 6721.96 681.677  29
  -1 -11   2 5591.28 698.562   2
   1 -11  -2 5167.98 639.201   1
   1 -11  -2 5773.85 737.102   3
  -1  11  -2 6584.35 830.830   5
   1 -11  -3 29656.7 1472.20   3
   1 -11  -3 30331.6 1373.11   1
  -1  11  -3 29844.8 1582.62   5
   1  11   3 31724.8 1253.82  29
  -1 -11   3 31338.3 1457.44   2
  -1  11  -4 23605.5 1442.71   5
  -1 -11   4 28027.8 1458.45   2
   1 -11  -4 26942.5 1415.74   3
  -1 -11   5 36448.8 1746.96   2
  -1  11  -5 34568.2 1701.46   5
   1 -11  -5 34339.3 1583.91   3
   1 -11  -6 11135.2 980.945   3
  -1  11  -6 9838.82 965.054   5
   1  11   7 10758.1 921.812   5
   1 -11  -7 11201.9 971.732   3
  -1  11  -7 13132.3 1104.53   5
  -1  11  -8 22040.3 1415.17   5
   1 -11  -8 22904.9 1360.37   3
  -1  11  -9 9376.92 974.978   5
   1 -11  -9 8098.22 904.417   3
   1 -11 -10 3818.07 642.258   4
  -1  11 -10 5380.04 778.122   5
   1 -11 -10 4905.12 792.282   3
   1 -11 -11 7598.51 956.106   3
   1 -11 -11 7960.84 875.606   4
  -1  11 -11 6618.14 884.580   5
   1 -11 -11 8222.23 1026.71   6
  -1  11 -12 191.219 453.658   5
   1 -11 -12 922.504 485.798   3
  -1  11 -12 3041.08 746.138  22
  -1 -11  12 1694.35 807.079  18
   1 -11 -12 1104.61 689.176   6
   1 -11 -12 1386.68 774.527  25
   1 -11 -13 29828.9 1767.75   3
   1 -11 -13 29811.7 2178.74  25
  -1  11 -13 29909.9 2111.02  20
  -1  11 -13 24858.6 1864.96   6
   1 -11 -13 29326.8 1811.94   6
  -1 -11  13 26847.7 2048.45  18
  -1  11 -13 32683.1 2161.34  21
  -1  11 -13 30876.3 1840.35  12
   1 -11 -13 27783.5 1703.55  26
  -1  11 -13 37169.4 2133.25  17
  -1 -11  13 30081.7 2103.10  16
  -1  11 -14 3538.09 873.696  12
  -1 -11  14 5144.94 1069.42  16
  -1  11 -14 2409.06 861.920   6
  -1 -11  14 5425.83 1055.06  18
   1 -11 -14 4654.84 908.882  26
  -1  11 -14 3886.48 896.109  21
   1 -11 -14 5253.28 902.317   6
  -1  11 -14 4726.25 903.733  17
   1 -11 -14 3734.18 1044.62  25
  -1  11 -14 5691.14 1099.17  20
   1 -11 -15 9848.21 1156.49  26
  -1 -11  15 7905.79 1147.12  16
   1 -11 -15 9717.10 1213.26   6
   1 -11 -15 7954.92 1307.66  25
  -1  11 -15 8758.81 1090.14  12
  -1  11 -15 8441.08 1182.82  17
  -1 -11  15 8189.97 1344.03  18
  -1  11 -15 8231.40 1245.23   6
  -1 -11  16 264.139 636.690  18
  -1 -11  16 168.925 594.626  16
  -1  11 -16-1384.54 750.132   6
   1 -11 -16 34.7721 553.584  26
  -1  11 -16 772.001 502.984  12
   1 -11 -16-625.013 744.319  25
   1 -11 -16-768.480 618.906   6
  -1  11 -16-872.115 624.530  17
  -1  11 -17 2428.29 763.652  17
  -1  11 -17 1719.75 725.237  12
  -1 -11  17 3539.70 844.267  18
   1 -11 -17 2189.75 855.374  25
  -1  11 -17 1836.04 756.039  14
   1 -11 -17 1842.02 738.315  26
  -1  11 -18-196.427 604.729  13
   1 -11 -18 760.770 622.737  26
   1 -11 -18 1068.93 760.667  25
  -1  11 -18 513.332 495.104  17
  -1  11 -18 1289.14 565.051  12
  -1 -11  18 418.387 623.582  18
  -1  11 -18 252.442 630.330  14
  -1  11 -19 14118.2 1427.64  14
   1 -11 -19 14088.3 1346.93  26
  -1  11 -19 15787.2 1419.73  13
   1 -11 -19 14743.5 1550.01  25
  -1  11 -19 14576.3 1524.83  17
  -1 -11  19 15256.3 1637.69  18
   1 -11 -20 2192.29 866.015  25
   1 -11 -20 4101.79 890.695  26
  -1  11 -20 5178.01 972.397  17
  -1 -11  20 4547.10 1020.09  18
  -1  11 -20 4457.35 918.848  14
  -1  11 -20 4275.01 841.088  13
  -1 -11  21 1172.15 727.184  18
  -1  11 -21-71.2990 471.053  14
  -1  11 -21-145.954 355.547  17
   1 -11 -21 737.453 505.139  25
   1 -11 -21-174.863 532.852  26
  -1  11 -21-309.087 514.289  13
   1 -11 -22 9108.84 1064.38  26
   1 -11 -22 8553.92 1147.30  25
  -1 -11  22 8205.17 1128.72  18
  -1  11 -22 7037.30 976.048  14
   1 -11 -23 5154.57 847.495  25
  -1 -11  23 4383.11 894.412  18
   1 -11 -23 4126.49 810.351  26
  -1  11 -23 3067.41 704.953  14
  -1  11 -23 2847.36 745.700  26
  -1 -11  24 1051.15 602.456  18
  -1  11 -24 1209.67 568.542  26
   1 -11 -24 494.159 525.938  26
  -1 -11  25 6105.95 770.604  18
   1 -11 -25 6598.24 780.099  26
  -1  11 -25 5194.11 732.596  26
  -1  11 -26 153.379 401.889  26
   1 -11 -26-769.363 445.535  26
   1 -11 -27 677.910 293.153  26
  -1  11 -27 797.214 319.301  26
   1 -12  26-256.122 325.306  18
  -1 -12 -25 5.07863 236.724  26
   1  12 -25-905.095 390.759  26
   1 -12  25 210.636 438.481  18
   1  12 -25-248.617 385.306  13
   1  12 -24 1045.18 460.015  26
  -1 -12 -24 198.234 358.488  26
   1  12 -24 1582.14 521.469  13
   1 -12  24-86.5555 517.374  18
   1  12 -23-287.693 455.614  13
   1  12 -23 57.9785 468.416  26
  -1 -12 -23 302.689 450.101  26
   1 -12  23-210.019 556.901  18
   1  12 -22 1300.99 607.659  26
  -1 -12 -22 1819.21 557.176  26
   1 -12  22 779.980 663.553  18
   1  12 -22 1539.25 579.805  13
   1  12 -21 2563.47 722.603  26
   1  12 -21 1662.56 743.250  13
   1  12 -21 1739.00 675.302  14
  -1 -12 -21 1504.23 591.401  26
   1 -12  21 2086.77 779.604  18
   1  12 -20 657.507 610.864  13
   1 -12  20 615.857 672.381  18
  -1 -12 -20 118.139 526.734  26
   1  12 -20 863.348 596.854  14
  -1 -12 -20 1322.60 650.739  25
   1  12 -19 21618.1 1667.23  14
   1 -12  19 23643.2 1885.44  16
   1 -12  19 17979.2 1721.02  18
  -1 -12 -19 23449.7 1947.66  25
   1  12 -19 20337.3 1608.56  13
  -1 -12 -19 23462.5 1562.82  26
  -1 -12 -18 10371.4 1416.25  25
   1 -12  18 12165.4 1388.85  16
   1 -12  18 8072.07 1256.80  18
   1  12 -18 10028.2 1204.96  13
   1  12 -18 9771.48 1236.18  14
  -1 -12 -18 10428.5 1150.98  26
   1  12 -18 11651.1 1204.30  12
   1  12 -17 211.704 438.087  23
   1  12 -17 453.721 511.180  12
   1 -12  17-706.950 676.862  18
  -1 -12 -17 644.141 509.018  26
  -1 -12 -17 589.129 676.049  25
   1  12 -17 1820.20 689.766  14
   1 -12  17-595.525 757.395  16
  -1 -12 -16 3241.56 765.583  26
   1 -12  16 1941.47 787.657  18
   1  12 -16 2478.58 754.259  12
   1 -12  16 4045.26 966.236  16
  -1 -12 -16 1346.75 823.201  25
   1  12 -16 1321.04 704.391  14
   1 -12  15 6189.63 1114.85  16
  -1 -12 -15 7443.71 1119.52   6
  -1 -12 -15 5828.86 1123.43  25
   1 -12  15 4055.77 1041.51  18
   1  12 -15 5832.56 1046.16  14
   1  12 -15 5545.96 1111.81   6
   1  12 -15 6448.03 1041.81  12
  -1 -12 -15 6286.92 902.678  26
   1  12 -14 11500.6 1363.93  14
   1 -12  14 11110.0 1381.24  16
  -1 -12 -14 9713.89 1229.93   6
   1  12 -14 10477.9 1251.90  12
   1  12 -14 8737.15 1301.76   6
   1 -12  14 9481.00 1306.89  18
  -1 -12 -14 13322.7 1249.55  26
  -1 -12 -14 10764.5 1512.72  25
   1 -12  13 6023.04 1034.81  18
   1 -12  13 5792.43 1162.05  11
   1  12 -13 5485.55 981.768   6
  -1 -12 -13 7901.25 1276.65  25
   1 -12  13 7416.81 1194.30  16
   1  12 -13 6821.83 1039.52  12
   1  12 -13 7606.15 1267.09  21
  -1 -12 -13 6669.56 925.852  26
  -1 -12 -12 13017.1 1565.83  25
   1  12 -12 12769.3 1493.67  20
  -1 -12 -12 10406.4 1374.78  15
   1 -12  12 11504.5 1358.65  18
   1  12 -12 15628.4 1267.48   5
   1 -12  12 13299.0 1525.14  16
   1  12 -12 13173.2 1280.60  12
   1  12 -12 13178.8 1489.70  21
   1  12 -11 4251.30 974.505  20
   1  12 -11 5937.11 1137.74  21
   1  12 -11 5413.00 844.929   5
   1  12 -11 5562.60 917.395  29
   1 -12  11 4357.98 861.671  18
   1 -12  11 4237.61 960.386   2
   1 -12  11 4029.89 862.558  16
   1  12 -11 4628.90 893.857  12
  -1 -12 -11 6970.82 1181.06  25
   1  12 -10 11583.0 1221.43  29
   1 -12  10 10113.5 1284.83   2
   1 -12   9 11350.8 1313.51   2
   1  12  -9 11200.6 1177.19  29
   1  12  -8 621.717 462.393  29
   1 -12   8 1210.65 658.946   2
  -1  12   7 2874.80 511.022   5
   1  12  -7 2775.04 715.266  29
   1 -12   7 2747.86 755.264   2
  -1  12   6 5955.93 750.307   5
   1 -12   6 6994.86 998.104   2
  -1 -12  -6 6479.95 680.165   3
   1  12  -6 8121.72 984.781  29
   1  12  -5 82032.0 2642.88  29
  -1  12   5 77089.1 2444.54   5
   1 -12   5 80417.1 2798.50   2
  -1 -12  -5 77760.3 2108.29   3
  -1  12   4 10972.7 1005.07   5
   1  12  -4 12581.1 1102.46  29
   1 -12   4 12762.5 1203.36   2
  -1 -12  -4 12751.9 879.096   3
  -1 -12  -3 6597.49 669.673   3
   1  12  -3 6410.57 841.382  29
   1 -12   3 6109.19 873.328   2
  -1  12   3 5460.76 747.151   5
   1 -12   2 6044.35 791.794   1
   1 -12   2 5604.21 857.597   2
  -1  12   2 5380.45 776.837   5
   1  12  -2 6697.79 804.329  29
  -1 -12  -2 4738.03 597.949   3
   1 -12   1 10352.7 929.460   1
   1  12  -1 10315.2 927.579  29
  -1  12   1 9359.62 963.732   5
  -1 -12  -1 9551.21 789.384   3
   1 -12   1 11352.4 1076.64   2
  -1  12   0 8492.60 935.784   5
   1 -12   0 8642.13 885.189   1
   1  12   0 7445.89 796.192  29
  -1 -12   1 10749.6 900.132   2
   1  12   1 10428.5 885.157  29
  -1  12  -1 9919.56 958.379   5
   1 -12  -1 9874.69 938.307   3
   1 -12  -1 10538.6 918.856   1
   1 -12  -2 4850.43 709.691   3
   1  12   2 5263.63 654.765  29
  -1 -12   2 5504.59 731.431   2
  -1  12  -2 4788.46 757.610   5
   1 -12  -2 6049.49 739.040   1
  -1 -12   3 6741.92 806.848   2
   1 -12  -3 5884.68 752.922   3
  -1  12  -3 5031.30 806.869   5
  -1  12  -4 12072.3 1101.56   5
   1 -12  -4 12854.7 1072.06   3
  -1 -12   4 12107.1 1043.62   2
  -1  12  -5 76477.3 2635.10   5
  -1 -12   5 82621.3 2617.72   2
   1 -12  -5 78434.7 2468.14   3
  -1  12  -6 6903.27 916.076   5
  -1 -12   6 7205.21 921.716   2
   1 -12  -6 7317.20 845.334   3
   1  12   6 6931.06 777.486   5
   1  12   7 4019.41 619.990   5
   1 -12  -7 3329.44 654.804   3
  -1  12  -7 3305.65 642.036   5
  -1 -12   7 3617.16 748.395   2
   1 -12  -8 880.921 484.454   3
  -1  12  -8 582.050 448.014   5
   1 -12  -9 11213.1 1086.69   3
  -1  12  -9 10902.7 1102.90   5
  -1  12 -10 12648.4 1180.95   5
   1 -12 -10 11164.3 1091.77   3
  -1  12 -11 6970.51 1068.86  20
   1 -12 -11 6141.07 922.716  26
  -1 -12  11 6722.52 1172.72  16
  -1 -12  11 6417.82 1114.63  18
   1 -12 -11 4036.67 1014.40  25
  -1  12 -11 4840.76 824.245   5
  -1  12 -11 5041.15 1016.26  22
   1 -12 -11 5281.26 848.913   3
  -1 -12  12 12897.2 1435.67  18
  -1  12 -12 14629.1 1571.15  21
  -1 -12  12 13165.7 1513.40  16
  -1 -12  12 14109.2 1453.52  11
  -1  12 -12 13560.9 1487.12  20
   1 -12 -12 12455.9 1178.60   3
   1 -12 -12 14189.7 1295.03  26
  -1  12 -12 15713.7 1427.18  12
  -1  12 -12 16261.4 1643.23  22
   1 -12 -12 12123.8 1497.79  25
  -1  12 -12 16048.1 1371.00   5
   1 -12 -13 8430.22 1020.00   3
  -1 -12  13 6901.80 1158.36  18
  -1 -12  13 8016.32 1225.97  16
  -1 -12  13 8480.96 1251.42  11
   1 -12 -13 7041.44 1215.22  25
  -1  12 -13 8540.42 1105.83  17
   1 -12 -13 8166.47 1091.53  26
  -1  12 -13 6607.13 963.871  12
  -1  12 -13 6859.21 1126.54  20
  -1  12 -13 6384.31 1166.53   6
  -1  12 -13 6897.15 1188.15  21
   1 -12 -14 12060.8 1571.37  25
  -1  12 -14 11786.8 1438.18  20
  -1  12 -14 11628.6 1544.38  21
  -1 -12  14 11109.0 1500.78  18
  -1 -12  14 13687.4 1615.97  16
   1 -12 -14 11733.6 1228.13  26
  -1  12 -14 11234.3 1237.85  12
  -1  12 -14 11550.5 1297.62  17
  -1  12 -14 8019.70 1213.85   6
   1 -12 -15 6966.66 1038.15  26
  -1  12 -15 6022.70 1089.71  20
   1 -12 -15 4742.81 1097.31  25
  -1  12 -15 6162.68 990.599  12
  -1 -12  15 6237.61 1179.18  18
  -1 -12  15 7306.46 1110.54  16
  -1  12 -15 5149.93 1015.49  17
  -1  12 -15 3574.45 943.122   6
   1 -12 -16 3030.03 982.502  25
  -1 -12  16 1862.76 832.656  16
  -1  12 -16 1762.27 671.019  12
   1 -12 -16 2007.54 724.826  26
  -1 -12  16 1691.24 763.984  18
  -1  12 -16 3045.80 696.868  17
   1 -12 -17 159.371 599.060  25
  -1  12 -17 963.475 490.194  17
  -1 -12  17 798.791 684.030  18
   1 -12 -17 235.020 573.006  26
  -1 -12  17-225.943 504.545  16
  -1  12 -17 1517.24 618.239  12
  -1  12 -17 306.124 566.593  14
  -1  12 -18 11263.3 1178.46  12
  -1 -12  18 11643.3 1400.85  18
  -1  12 -18 8932.33 1200.76  14
   1 -12 -18 9232.79 1360.86  25
   1 -12 -18 9631.47 1154.17  26
  -1  12 -18 10151.6 1149.79  13
  -1  12 -18 11042.4 1273.32  17
  -1 -12  19 22582.7 1881.42  18
  -1  12 -19 21552.2 1690.44  14
  -1  12 -19 25111.3 1695.72  12
   1 -12 -19 24004.2 1914.09  25
   1 -12 -19 22702.8 1633.22  26
  -1  12 -19 24514.4 1734.59  17
  -1  12 -19 21808.5 1583.91  13
  -1  12 -20 558.554 519.585  13
   1 -12 -20-573.700 592.502  26
  -1  12 -20 665.592 646.823  17
  -1  12 -20 2.88753 601.159  14
   1 -12 -20 371.580 531.718  25
  -1 -12  20 858.914 745.118  18
   1 -12 -21 1446.83 619.794  26
  -1 -12  21 1700.52 807.736  18
   1 -12 -21 2572.94 793.452  25
  -1  12 -21 1799.95 605.187  13
  -1  12 -21 1719.67 677.309  14
  -1 -12  22 1202.01 608.195  18
  -1  12 -22 654.228 533.814  14
   1 -12 -22 2068.10 694.476  25
   1 -12 -22 918.455 656.721  26
   1 -12 -23-6.01176 495.239  26
  -1  12 -23-126.782 485.781  14
  -1  12 -23 1070.05 529.141  26
  -1 -12  23 125.297 527.336  18
   1 -12 -23 936.848 541.033  25
  -1 -12  24 1874.40 592.353  18
   1 -12 -24 1227.07 521.357  26
  -1  12 -24 1657.25 572.327  26
  -1  12 -25 259.031 391.229  26
   1 -12 -25 506.236 426.950  26
  -1 -12  25 212.366 402.753  18
   1 -12 -26 142.295 319.429  26
  -1  12 -26-156.648 336.327  26
   1 -13  25 869.247 443.863  18
   1  13 -25 681.524 337.814  13
   1  13 -24 1013.20 435.261  13
   1  13 -24 360.012 368.629  26
   1 -13  24 561.901 474.917  18
   1 -13  23 877.475 595.547  18
   1  13 -23 1907.42 520.533  26
   1  13 -23 1489.69 513.315  13
  -1 -13 -22-44.1750 373.728  26
   1 -13  22 96.9440 534.957  18
   1  13 -22-155.711 494.578  13
   1  13 -22 373.885 539.282  26
   1  13 -21 3628.03 708.515  26
   1  13 -21 2344.14 646.757  13
   1 -13  21 2007.38 740.988  18
  -1 -13 -21 2928.62 695.039  26
   1  13 -20 910.845 611.168  14
   1 -13  20-274.779 572.989  18
  -1 -13 -20 168.744 427.891  26
   1  13 -20 693.426 568.920  13
   1 -13  19 2518.38 918.751  18
   1 -13  19 2771.76 740.936  16
   1  13 -19 2633.94 721.360  14
  -1 -13 -19 2398.34 847.776  25
  -1 -13 -19 2518.98 703.772  26
   1  13 -19 2168.85 795.670  13
   1  13 -18-458.322 553.259  12
  -1 -13 -18-447.820 574.855  26
  -1 -13 -18 1623.94 819.332  25
   1  13 -18 2.85043 610.751  13
   1 -13  18 794.710 624.565  16
   1 -13  18-367.402 697.082  18
   1  13 -18-305.422 618.794  14
  -1 -13 -17 9977.81 1092.71  26
  -1 -13 -17 9044.69 1318.03  25
   1  13 -17 11260.7 1132.74  23
   1  13 -17 10377.4 1247.97  14
   1  13 -17 10290.2 1247.78  12
   1 -13  17 10352.2 1312.03  18
   1 -13  17 11217.6 1327.17  16
   1  13 -16-289.258 669.734  14
   1  13 -16 103.885 436.759  12
   1 -13  16 1747.89 741.085  18
   1 -13  16 1421.38 716.878  16
  -1 -13 -16 604.096 670.274  25
  -1 -13 -16-451.146 533.115  26
  -1 -13 -15 10370.3 1386.29  25
   1 -13  15 9404.09 1312.61  18
  -1 -13 -15 10265.4 1126.44  26
   1  13 -15 9925.96 1236.50  12
   1 -13  15 9805.43 1344.92  16
   1  13 -15 10040.9 1220.03  14
   1  13 -14 2145.86 739.491  14
   1 -13  14 1591.07 789.691   2
   1  13 -14 2098.89 711.261  12
  -1 -13 -14 2529.15 740.661  26
   1 -13  14 1703.10 827.060  18
   1 -13  14 199.340 717.184  11
   1 -13  14 437.759 706.738  16
   1  13 -14 677.881 783.471   6
  -1 -13 -14 2350.55 969.044  25
  -1 -13 -13 2715.08 935.568  25
  -1 -13 -13 2603.02 715.032  26
   1 -13  13 2519.10 811.417  11
   1  13 -13 3221.54 850.937  12
   1 -13  13 1171.45 822.087  18
   1 -13  13 1875.75 891.413  16
   1  13 -13 789.162 803.783   6
   1 -13  13 3182.72 897.574   2
   1  13 -13 3008.44 1008.51  21
  -1 -13 -12 17453.7 1359.22  26
   1  13 -12 20709.5 1503.79   5
   1  13 -12 16433.9 1621.93  20
   1  13 -12 16692.7 1693.98  21
   1  13 -12 15303.3 1441.50  12
   1 -13  12 17219.7 1698.53   2
  -1 -13 -12 16825.2 1754.35  25
   1 -13  12 18213.4 1625.30  16
   1 -13  12 17548.4 1657.75  11
   1 -13  12 17498.6 1612.61  18
   1 -13  11 8138.47 1172.02  18
   1 -13  11 9362.68 1211.16   9
  -1 -13 -11 7165.55 1311.07  25
   1  13 -11 10072.8 1432.51  21
   1  13 -11 8952.61 1115.37  12
   1 -13  11 8684.87 1252.86  16
   1  13 -11 7044.94 1195.25  20
   1  13 -11 8301.61 1117.71   5
   1 -13  11 8844.79 1266.86   2
   1  13 -10 12720.8 1290.88  29
   1  13 -10 12138.6 1394.59  20
   1 -13  10 11969.7 1442.01  16
   1 -13  10 12749.7 1384.69   2
   1  13 -10 10629.7 1265.27  12
  -1 -13 -10 13467.0 1550.35  25
   1 -13  10 11992.7 1420.95  18
   1 -13  10 11925.2 1347.40   9
   1  13 -10 14184.7 1261.63   5
   1  13 -10 9047.55 1277.75  21
   1  13  -9 5490.24 1007.95  20
   1  13  -9 6393.57 977.287  12
   1  13  -9 5499.11 1108.24  21
   1 -13   9 4838.95 962.882  16
   1  13  -9 7009.90 966.513  29
   1 -13   9 5763.77 1045.29   2
   1  13  -9 6845.88 968.168   5
  -1 -13  -9 9056.31 1193.75  25
   1 -13   8 2304.07 797.527   2
   1  13  -8 2031.15 679.982  29
   1  13  -7 4630.69 823.812  29
   1 -13   7 6414.39 1013.98   2
  -1  13   7 6077.72 782.170   5
  -1  13   6 21436.9 1398.77   5
   1  13  -6 22434.8 1509.09  29
   1 -13   6 19277.5 1518.72   2
  -1  13   5 20647.5 1353.28   5
   1 -13   5 21430.9 1576.39   2
   1  13  -5 20727.9 1455.78  29
  -1 -13  -4 465.806 330.707   3
   1  13  -4 939.242 568.756  29
   1 -13   4 1161.31 600.508   2
  -1  13   4 1304.29 469.929   5
  -1 -13  -3 21788.0 1204.19   3
   1 -13   3 23041.5 1534.05   2
   1  13  -3 22231.5 1387.14  29
  -1  13   3 22436.8 1448.95   5
   1 -13   2 5158.90 789.854   1
  -1  13   2 4606.83 783.409   5
  -1 -13  -2 5918.56 693.684   3
   1 -13   2 5328.12 846.999   2
   1  13  -2 4959.77 723.792  29
   1  13  -1 8465.88 899.430  29
   1 -13   1 8716.40 929.577   1
  -1  13   1 5617.94 769.029   5
  -1 -13  -1 7718.26 766.570   3
  -1  13   0 1262.14 517.290   5
  -1 -13   0 1112.02 461.544   3
   1  13   0 1901.13 516.199  29
   1 -13   0 856.159 491.718   1
   1 -13  -1 8119.04 860.700   1
  -1  13  -1 7552.72 936.440   5
   1  13   1 8174.73 862.465  29
   1 -13  -1 6575.71 846.319   3
  -1  13  -2 5040.10 804.793   5
   1 -13  -2 5326.38 785.313   3
   1 -13  -2 6135.59 791.786   1
  -1 -13   2 5128.23 730.434   2
  -1  13  -3 21849.2 1493.21   5
   1 -13  -3 22139.5 1409.97   3
  -1 -13   3 23090.0 1381.10   2
  -1 -13   4 1399.91 524.481   2
   1 -13  -4 344.862 420.835   3
  -1  13  -4 1274.83 582.223   5
   1  13   5 19987.5 1402.80   5
  -1 -13   5 22062.5 1427.42   2
  -1  13  -5 20837.4 1478.94   5
   1 -13  -5 20563.5 1388.92   3
   1  13   6 20941.3 1398.04   5
  -1  13  -6 19312.6 1451.44   5
  -1 -13   6 22060.2 1512.78   2
   1 -13  -6 19599.7 1346.01   3
   1 -13  -7 5399.48 861.273   3
  -1  13  -7 5755.81 863.085   5
   1  13   7 4389.54 696.749   5
  -1 -13   7 5999.74 913.602   2
  -1 -13   8 780.572 625.926   2
  -1  13  -8 987.178 546.650   5
   1 -13  -8 668.116 465.738   3
  -1  13  -9 7639.68 999.083   5
  -1 -13   9 7809.99 1146.78  18
  -1 -13   9 6841.95 1089.06  16
   1 -13  -9 6744.95 906.081   3
  -1 -13   9 6890.59 1017.29   2
  -1  13  -9 5369.46 1011.85  20
   1 -13  -9 6133.50 1043.42  25
  -1  13 -10 12251.6 1419.46  21
  -1 -13  10 13024.0 1381.74  18
  -1  13 -10 16099.3 1617.38  22
  -1 -13  10 12060.7 1324.85   2
   1 -13 -10 10878.5 1411.07  25
  -1  13 -10 12962.2 1243.77   5
  -1 -13  10 12688.9 1418.87  16
  -1  13 -10 11809.6 1376.57  20
   1 -13 -10 11316.6 1176.72   3
   1 -13 -10 11988.9 1181.72  26
  -1 -13  10 12113.5 1356.17  11
  -1 -13  11 9077.95 1254.83  18
  -1  13 -11 9087.18 1276.43  21
   1 -13 -11 8186.44 1045.89   3
  -1 -13  11 8478.11 1251.37  11
   1 -13 -11 8425.53 1072.23  26
  -1  13 -11 9110.21 1297.42  22
  -1  13 -11 10462.6 1104.64   5
  -1 -13  11 10006.0 1361.52  16
  -1  13 -11 10209.9 1176.39  12
   1 -13 -11 8594.90 1298.96  25
  -1  13 -11 8045.73 1274.56  20
   1 -13 -12 15852.2 1730.99  25
   1 -13 -12 17068.7 1389.77  26
  -1  13 -12 16460.6 1747.36  22
  -1  13 -12 18782.8 1728.50  20
  -1 -13  12 17478.1 1677.06  18
  -1  13 -12 17472.9 1526.59  12
  -1  13 -12 17360.7 1723.41  21
   1 -13 -12 18349.9 1482.44   3
  -1  13 -12 19723.8 1458.05   5
  -1 -13  12 16683.2 1620.41  16
  -1 -13  12 20367.0 1773.16  11
  -1  13 -13 2797.91 863.996  20
  -1  13 -13 2684.57 856.861  21
  -1  13 -13 2981.01 915.048   6
  -1 -13  13 2966.95 961.691  11
  -1 -13  13 3515.57 925.861  16
   1 -13 -13 3216.22 853.169  26
   1 -13 -13 2417.71 634.585   3
  -1  13 -13 2261.97 742.836  12
   1 -13 -13 1778.00 878.250  25
  -1 -13  13 1744.57 827.752  18
  -1  13 -14 2819.00 994.368  21
  -1 -13  14 831.744 725.318  16
  -1  13 -14 2162.90 925.673   6
  -1  13 -14 1700.03 701.768  12
   1 -13 -14 1690.62 625.670  26
   1 -13 -14 2016.17 853.383  25
  -1  13 -14 2158.52 761.723  20
  -1 -13  14 556.396 794.001  18
   1 -13 -15 10151.9 1179.00  26
  -1 -13  15 9112.55 1345.93  18
  -1 -13  15 9658.82 1314.51  16
  -1  13 -15 11847.0 1413.17  17
   1 -13 -15 11128.4 1426.78  25
  -1  13 -15 8241.97 1086.68  12
  -1 -13  16 897.211 794.636  16
  -1  13 -16 1582.12 651.334  17
   1 -13 -16 1198.01 761.851  25
  -1  13 -16 797.184 550.164  12
  -1 -13  16 1390.85 807.703  18
   1 -13 -16 1018.37 665.128  26
  -1  13 -17 11296.6 1199.92  12
  -1 -13  17 9846.50 1301.27  18
   1 -13 -17 9714.10 1165.73  26
  -1  13 -17 11496.6 1325.75  17
  -1  13 -17 9812.08 1199.21  14
   1 -13 -17 9829.04 1366.42  25
  -1 -13  18-179.386 642.562  18
  -1  13 -18-646.738 572.960  14
  -1  13 -18 432.638 576.299  13
  -1  13 -18 1529.56 526.571  17
   1 -13 -18 864.949 720.739  25
  -1  13 -18-75.5489 494.546  12
   1 -13 -18 1006.50 689.125  26
  -1  13 -19 1947.54 728.101  13
  -1 -13  19 2697.81 795.476  18
  -1  13 -19 2735.18 807.567  14
  -1  13 -19 3428.14 835.004  17
  -1  13 -19 2560.69 642.899  12
   1 -13 -19 3245.20 894.064  25
   1 -13 -19 2808.13 738.701  26
   1 -13 -20 1650.36 650.394  25
   1 -13 -20 64.9401 502.906  26
  -1  13 -20-147.384 463.550  13
  -1  13 -20 80.1161 447.183  12
  -1  13 -20 612.804 539.676  14
  -1 -13  20-771.517 668.466  18
   1 -13 -21 3029.40 801.761  25
   1 -13 -21 2593.68 710.587  26
  -1  13 -21 2538.46 663.043  14
  -1 -13  21 2274.45 755.022  18
  -1  13 -21 1870.74 611.826  13
   1 -13 -22-28.5718 475.604  26
  -1 -13  22 462.164 600.338  18
  -1  13 -22 713.566 517.541  14
   1 -13 -22-286.535 467.863  25
  -1  13 -23 1029.85 548.447  26
  -1 -13  23 1962.43 674.378  18
   1 -13 -23 1193.97 520.318  26
   1 -13 -24 566.928 420.619  26
  -1  13 -24 400.063 496.617  26
  -1 -13  24 904.441 499.743  18
  -1  13 -25 532.921 396.010  26
  -1 -13  25 660.571 352.164  18
   1 -14  25 910.393 335.816  18
   1  14 -24 3375.34 532.102  13
   1 -14  24 2601.42 601.848  18
   1  14 -23 648.736 413.560  26
   1  14 -23 656.200 449.761  13
   1 -14  23-55.8583 501.182  18
   1  14 -22 2207.57 561.378  26
   1 -14  22 3582.46 763.998  18
   1  14 -22 3153.06 611.874  13
   1  14 -21 1364.63 561.044  13
  -1 -14 -21 1227.57 506.595  26
   1 -14  21 158.472 573.281  18
   1  14 -21 969.610 544.790  26
   1  14 -20 706.388 581.965  14
   1 -14  20 1083.44 697.760  18
  -1 -14 -20-106.587 426.520  26
   1  14 -20 957.560 616.620  13
   1 -14  20 1092.10 609.599  16
  -1 -14 -19 803.286 639.440  25
   1 -14  19 2070.34 755.048  18
   1  14 -19 268.542 590.890  14
  -1 -14 -19-149.589 495.252  26
   1  14 -19 1081.59 616.846  13
   1 -14  19 1107.41 665.780  16
   1  14 -18 1156.08 514.090  23
   1 -14  18 2636.67 832.789  18
   1  14 -18 1721.70 720.834  13
  -1 -14 -18 1877.96 787.995  25
   1  14 -18 1813.58 711.624  14
  -1 -14 -18 1399.18 535.854  26
   1  14 -18 1799.23 634.894  12
   1 -14  18 1815.88 747.329  16
   1  14 -17 4089.70 854.637  12
   1  14 -17 5619.80 869.735  23
  -1 -14 -17 4943.95 1037.94  25
   1  14 -17 5187.48 964.561  14
   1 -14  17 3681.84 924.303  16
  -1 -14 -17 3528.94 730.589  26
   1 -14  17 4522.14 923.529  18
   1  14 -16 5300.35 1023.71  14
   1 -14  16 4879.24 1014.74  18
   1  14 -16 7044.33 1045.17  12
  -1 -14 -16 7167.97 941.508  26
  -1 -14 -16 5672.93 1138.46  25
   1 -14  16 6454.21 1098.42  16
   1 -14  15 13050.2 1471.75  16
   1 -14  15 10223.8 1425.33  18
  -1 -14 -15 12945.6 1190.68  26
   1 -14  15 14469.1 1479.71  11
   1  14 -15 11229.7 1309.91  14
  -1 -14 -15 12844.0 1522.41  25
   1  14 -15 13180.0 1348.74  12
  -1 -14 -14 526.820 779.998  25
   1 -14  14 1078.02 758.958  16
   1 -14  14 425.856 544.295  11
   1  14 -14 194.154 541.547  12
   1 -14  14-719.529 675.477  18
  -1 -14 -14 959.880 578.115  26
   1 -14  13 4575.50 1023.77  18
   1  14 -13 5224.98 910.707  12
   1 -14  13 5433.59 1069.02  11
   1  14 -13 4843.47 1091.87  21
  -1 -14 -13 5922.17 1203.75  25
   1 -14  13 4495.85 1065.42  16
   1  14 -13 8186.48 1088.81  14
  -1 -14 -13 5775.47 920.556  26
   1 -14  12 6973.50 1223.20   2
  -1 -14 -12 5090.80 1154.32  25
   1  14 -12 6561.63 1029.96   5
   1 -14  12 6039.44 1114.34  11
   1 -14  12 6800.00 1150.62  16
   1 -14  12 6474.59 1109.02  18
   1  14 -12 6514.33 1146.75  21
   1  14 -12 5613.93 927.916  12
   1  14 -12 7275.73 1199.84  20
   1 -14  11 17841.5 1672.88   2
   1  14 -11 20130.5 1907.51  21
   1  14 -11 20951.4 1866.13  20
   1 -14  11 17182.5 1649.26  18
   1 -14  11 18132.4 1723.11  11
   1  14 -11 18362.0 1600.88  12
   1  14 -11 21903.5 1642.57   5
  -1 -14 -11 19075.0 1870.49  25
   1 -14  11 19460.2 1757.46  16
  -1 -14 -10 23389.1 1969.84  25
   1  14 -10 23487.3 1915.42  20
   1 -14  10 22160.6 1805.50  18
   1  14 -10 24602.2 1698.45   5
   1  14 -10 21342.4 1664.20  12
   1 -14  10 18937.6 1706.52  16
   1 -14  10 21117.9 1778.38   2
   1  14 -10 22335.6 1915.71  21
   1 -14  10 21902.3 1771.22   9
   1 -14   9 14321.5 1457.26  16
   1  14  -9 12954.4 1477.30  21
   1  14  -9 14271.0 1509.96  20
   1 -14   9 15111.9 1537.15   2
   1  14  -9 17351.7 1434.72   5
   1 -14   9 19364.9 1592.81   9
   1 -14   9 15087.4 1412.68  18
   1  14  -9 14583.3 1326.21  12
  -1 -14  -9 14590.3 1600.60  25
   1 -14   8 12760.8 1501.43  18
   1  14  -8 10638.7 1232.16  12
   1 -14   8 13699.1 1382.52   2
   1  14  -8 12535.9 1290.72  29
   1  14  -8 12550.2 1454.27  20
   1  14  -8 12287.9 1212.97   5
   1  14  -8 8970.97 1282.84  21
   1 -14   8 13258.5 1430.80  16
   1 -14   8 13327.3 1437.22   9
  -1 -14  -8 13061.3 1524.52  25
  -1  14   7 4120.71 688.036   5
   1  14  -7 2775.97 757.942  12
   1  14  -7 5254.34 982.317  20
   1 -14   7 4173.15 934.795   2
   1  14  -7 4014.34 1004.59  21
   1  14  -7 3753.04 767.665  29
   1 -14   7 2729.13 780.767  16
   1 -14   7 4651.56 1001.68   9
  -1  14   6 2282.72 612.930   5
   1 -14   6 2824.40 758.528   2
   1  14  -6 2622.44 692.817  29
   1 -14   5 14854.3 1372.57   2
  -1  14   5 14514.3 1230.76   5
   1  14  -5 17027.4 1348.88  29
   1 -14   4 15960.5 1376.95   2
  -1  14   4 14444.9 1284.32   5
   1  14  -4 16293.8 1325.57  29
   1  14  -3 1535.87 569.431  29
   1 -14   3 447.265 473.092   1
  -1  14   3 452.763 439.489   5
   1 -14   3 1251.39 672.102   2
   1 -14   2 9102.59 1009.32   1
  -1  14   2 9297.74 1018.77   5
   1  14  -2 10947.5 1098.97  29
   1 -14   2 9002.87 1051.90   2
  -1  14   1 28484.1 1722.07   5
   1  14  -1 30936.1 1668.18  29
   1 -14   1 32144.3 1690.41   1
   1 -14   0 2942.06 711.621   3
   1  14   0 2658.16 662.738  29
  -1  14   0 2117.51 629.424   5
  -1 -14   0 2828.12 639.166   3
   1 -14   0 3106.25 694.779   1
   1 -14  -1 30369.9 1607.14   1
   1 -14  -1 31013.4 1739.08   3
  -1  14  -1 28984.5 1755.23   5
   1 -14  -2 9470.78 946.972   1
  -1  14  -2 8412.75 1017.53   5
   1 -14  -2 8134.89 987.579   3
  -1 -14   3 198.152 475.672   2
  -1  14  -3 1696.45 641.143   5
   1 -14  -3 1332.75 577.161   3
   1 -14  -4 16184.6 1314.55   3
  -1  14  -4 14772.6 1309.93   5
  -1 -14   4 16778.1 1301.70   2
   1  14   4 12174.2 1180.08   5
  -1  14  -5 16019.6 1370.85   5
   1 -14  -5 15459.3 1254.23   3
  -1 -14   5 17493.8 1357.57   2
   1  14   5 15176.6 1237.13   5
  -1  14  -6 2056.58 673.326   5
  -1 -14   6 1134.67 606.216   2
   1  14   6 1355.48 533.796   5
   1 -14  -6 2249.73 631.819   3
  -1  14  -7 4058.01 832.314   5
  -1 -14   7 4260.60 814.571   2
  -1 -14   7 5674.02 1024.89  18
   1 -14  -7 2775.91 679.456   3
  -1 -14   7 2871.34 781.339  11
  -1 -14   7 4480.87 1005.05  16
   1 -14  -8 9574.88 1132.73  26
   1 -14  -8 10144.1 1063.18   3
  -1  14  -8 11318.8 1194.59   5
  -1  14  -8 14255.5 1472.88  20
  -1 -14   8 11240.4 1347.18  18
  -1 -14   8 12227.6 1385.71  16
  -1 -14   8 11301.4 1360.56  11
  -1 -14   8 11800.4 1272.36   2
  -1  14  -8 12889.2 1469.14  22
   1 -14  -8 11378.4 1423.33  25
   1 -14  -9 12280.9 1513.91  25
  -1 -14   9 14777.3 1558.09  16
  -1  14  -9 16141.3 1647.44  22
   1 -14  -9 12396.3 1171.93  26
  -1 -14   9 11315.2 1451.50  18
  -1  14  -9 13299.9 1494.02  21
  -1  14  -9 15522.2 1345.19   5
  -1 -14   9 13928.5 1431.25   2
  -1 -14   9 14669.5 1588.13  11
  -1  14  -9 16316.7 1579.08  20
   1 -14  -9 14088.7 1283.34   3
  -1 -14  10 20194.4 1813.35  18
  -1  14 -10 21069.1 1826.64  20
   1 -14 -10 20146.2 1869.28  25
  -1 -14  10 21105.3 1694.92   2
  -1 -14  10 22185.8 1844.86  11
  -1  14 -10 24223.0 1680.41   5
   1 -14 -10 21173.9 1533.10  26
  -1  14 -10 16833.7 1683.39  21
   1 -14 -10 18416.3 1459.94   3
  -1 -14  10 23266.4 1868.32  16
  -1  14 -10 21452.2 1885.64  22
   1 -14 -11 20111.8 1509.83   3
  -1  14 -11 16822.8 1760.30  22
   1 -14 -11 17799.0 1835.96  25
  -1 -14  11 17098.8 1617.56   2
  -1  14 -11 20460.2 1551.88   5
  -1  14 -11 20476.8 1943.53  21
  -1 -14  11 18781.8 1727.21  11
  -1 -14  11 18518.8 1745.00  18
  -1  14 -11 20778.1 1600.98  12
  -1  14 -11 18764.9 1702.66  20
   1 -14 -11 18730.6 1471.33  26
  -1 -14  11 19573.5 1784.47  16
  -1  14 -12 5198.87 932.528  12
  -1 -14  12 4878.28 943.976   2
  -1  14 -12 6438.36 1147.69  21
   1 -14 -12 5328.93 867.165   3
   1 -14 -12 5518.22 1172.20  25
   1 -14 -12 5893.62 974.191  26
  -1 -14  12 5707.02 1130.72  18
  -1 -14  12 5048.98 1095.71  11
  -1 -14  12 5358.09 1121.51  16
  -1  14 -12 7488.21 1198.38  22
  -1  14 -12 7480.43 945.393   5
  -1  14 -12 5262.02 1012.95  20
  -1 -14  13 7307.95 1178.78  16
   1 -14 -13 4249.43 1067.80  25
   1 -14 -13 4600.88 906.005  26
  -1  14 -13 5750.02 1159.67  21
  -1 -14  13 5275.42 1135.60  11
  -1  14 -13 3689.79 845.354  12
  -1  14 -13 5096.78 1060.72  20
  -1 -14  13 6970.73 1219.36  18
  -1 -14  13 2701.88 1023.62   2
  -1  14 -14 995.659 595.063  12
  -1  14 -14 1199.90 767.221  20
  -1 -14  14 330.007 627.251  16
  -1 -14  14 1434.91 818.392  18
   1 -14 -14-109.243 690.783  25
  -1  14 -14 803.073 762.091  21
   1 -14 -14 1059.56 666.925  26
   1 -14 -15 12921.8 1293.28  26
   1 -14 -15 11245.3 1414.19  25
  -1 -14  15 14643.1 1553.03  16
  -1 -14  15 10647.2 1378.33  18
  -1  14 -15 10906.4 1248.18  12
  -1 -14  16 6263.39 1163.36  18
   1 -14 -16 6056.93 955.185  26
  -1  14 -16 6682.18 975.121  12
   1 -14 -16 6701.68 1200.86  25
  -1  14 -17 5459.40 932.450  12
   1 -14 -17 3950.37 916.366  25
   1 -14 -17 3551.41 777.485  26
  -1 -14  17 3517.13 1013.81  18
  -1  14 -17 3612.78 887.794  14
  -1  14 -18 1677.56 652.158  14
  -1  14 -18 3430.35 814.372  13
  -1  14 -18 2272.26 650.883  12
  -1 -14  18 1851.46 866.345  18
   1 -14 -18 1433.68 726.223  25
  -1  14 -18 2876.57 780.959  17
   1 -14 -18 2262.87 705.268  26
  -1  14 -19 1268.09 611.965  13
  -1  14 -19 1447.02 571.945  12
  -1 -14  19 586.326 661.628  18
  -1  14 -19 772.428 592.386  14
   1 -14 -19 1637.55 728.498  25
   1 -14 -19 1463.56 669.604  26
  -1  14 -20 1742.31 666.452  14
  -1 -14  20 296.189 583.457  18
  -1  14 -20 1223.05 590.464  13
   1 -14 -20 582.268 591.464  26
  -1  14 -20 95.9196 446.027  12
   1 -14 -20 566.515 622.946  25
   1 -14 -21 1668.96 670.757  25
  -1  14 -21 1787.44 633.720  14
  -1 -14  21 2278.30 726.751  18
  -1  14 -21 844.504 511.726  13
   1 -14 -21 1964.65 592.360  26
   1 -14 -22 2773.49 630.063  26
  -1 -14  22 3855.93 769.585  18
   1 -14 -22 3365.73 725.230  25
   1 -14 -23 979.882 481.898  26
  -1 -14  23 136.209 462.793  18
  -1  14 -23 794.562 471.365  26
  -1  14 -24 2241.68 524.795  26
  -1 -14  24 1836.08 515.756  18
  -1  14 -25 203.042 272.919  26
   1 -15  24 582.737 384.428  18
   1 -15  23 2458.57 612.446  18
   1  15 -23 3133.46 527.352  13
   1  15 -22 2212.31 541.673  13
   1  15 -22 1960.17 495.589  26
   1 -15  22 1009.42 586.154  18
   1  15 -21 637.636 509.902  13
   1 -15  21 570.988 546.589  18
   1  15 -21 1609.71 534.550  26
   1  15 -20 168.746 514.757  14
   1 -15  20 531.882 555.266  18
   1  15 -20-500.519 470.835  13
   1  15 -20 660.557 451.472  26
   1 -15  19 1035.89 641.983  18
   1  15 -19 615.348 517.420  13
   1 -15  19-103.621 457.978  16
  -1 -15 -19 458.420 434.020  26
   1  15 -19 320.505 502.080  14
   1  15 -18 1968.50 701.048  13
  -1 -15 -18 2118.80 809.728  25
   1  15 -18 4308.35 716.808  23
   1 -15  18 2577.24 780.783  16
  -1 -15 -18 2310.01 598.010  26
   1  15 -18 1388.77 714.464  14
   1 -15  18 2003.08 749.835  18
   1  15 -17 2769.30 793.259  12
  -1 -15 -17 4286.82 711.070  26
   1 -15  17 4633.68 905.667  18
   1  15 -17 3876.28 709.589  23
   1 -15  17 4290.29 976.052  16
   1  15 -17 3315.38 791.621  14
  -1 -15 -17 3077.88 906.096  25
  -1 -15 -16 1476.91 683.861  25
   1 -15  16 2288.48 774.084  18
  -1 -15 -16 1176.22 636.723  26
   1  15 -16 1739.14 670.944  12
   1  15 -16 1886.16 647.640  14
   1 -15  16 1863.48 765.992  16
   1  15 -15 1934.24 679.275  12
   1 -15  15 1899.01 814.946  18
   1 -15  15 2407.25 789.709  11
  -1 -15 -15 2108.47 850.751  25
   1  15 -15 2131.66 722.887  14
   1 -15  15 2679.88 815.153  16
  -1 -15 -15 2263.92 691.072  26
   1  15 -14 528.686 506.234  14
   1  15 -14 224.899 553.584  12
  -1 -15 -14-588.648 616.837  26
  -1 -15 -14-278.507 574.056  25
   1 -15  14 782.570 754.305  11
   1 -15  14 239.250 528.430  16
   1 -15  14-303.747 591.710  18
   1  15 -13 11823.0 1344.14  12
   1  15 -13 11932.5 1485.80  21
   1 -15  13 10186.1 1356.75  16
   1  15 -13 13915.0 1356.34  14
  -1 -15 -13 11387.1 1494.39  25
   1 -15  13 11339.0 1391.01  11
   1 -15  13 12960.4 1502.21  18
   1  15 -12 4599.52 929.852  12
   1 -15  12 4929.20 936.277  16
  -1 -15 -12 3275.97 995.422  25
   1  15 -12 4748.78 1080.38  21
   1 -15  12 3547.52 879.619  18
   1  15 -12 4097.95 971.394  20
   1 -15  12 3603.21 998.995  11
   1  15 -11 9005.46 1146.41   5
   1  15 -11 7421.44 1247.46  21
   1 -15  11 8304.00 1233.35  18
  -1 -15 -11 7318.70 1308.31  25
   1  15 -11 7886.39 1155.33  12
   1 -15  11 9249.23 1342.74   2
   1 -15  11 8564.49 1293.20  11
   1 -15  11 8423.23 1300.17  16
   1  15 -11 7834.34 1242.20  20
   1  15 -10 15987.2 1400.80   5
   1  15 -10 15304.9 1640.49  21
   1 -15  10 17074.2 1586.13  18
   1 -15  10 14519.2 1500.13  11
   1 -15  10 16814.7 1568.56   2
   1  15 -10 12658.7 1363.16  12
   1  15 -10 13553.1 1562.19  20
   1 -15  10 12846.0 1461.79  16
  -1 -15 -10 12822.1 1584.55  25
   1 -15  10 13963.2 1465.75   9
   1  15  -9 5722.74 1083.54  20
  -1 -15  -9 3345.08 1038.76  25
   1 -15   9 5557.72 1039.07  16
   1 -15   9 4317.79 969.992   2
   1 -15   9 5040.12 1071.86   9
   1  15  -9 3383.73 977.483  21
   1  15  -9 5310.33 1016.99  12
   1 -15   9 6436.52 1102.00  18
   1  15  -9 6255.45 1036.56   5
   1 -15   8 3598.03 851.033   2
  -1 -15  -8 4094.82 1088.00  25
   1  15  -8 1969.84 866.169  21
   1 -15   8 3587.69 907.903   9
   1 -15   8 4395.71 916.713  18
   1  15  -8 3396.83 958.888  20
   1 -15   8 3917.61 953.145  16
   1  15  -8 3049.49 718.858  12
   1  15  -8 3566.99 785.883   5
  -1 -15  -7 16082.3 1694.38  25
   1  15  -7 19363.7 1719.12  20
   1  15  -7 17136.8 1731.05  21
   1 -15   7 18533.5 1650.54  16
   1 -15   7 17111.1 1530.46   2
   1  15  -7 17253.6 1494.59  12
   1  15  -7 20538.4 1610.93   5
   1 -15   7 20104.1 1679.12  18
   1 -15   7 17788.6 1569.47   9
  -1  15   6 2468.22 605.047   5
   1 -15   6 1985.15 756.547   9
   1  15  -6 335.380 711.765  20
   1 -15   6 3459.48 901.355  16
   1 -15   6 1757.02 702.024   2
   1  15  -6 1881.47 703.578  12
  -1 -15  -6 2330.06 791.771  10
   1 -15   6 1169.97 695.475  18
  -1 -15  -6 3144.74 952.636  25
   1  15  -6 1495.38 763.119  21
   1  15  -6 2495.16 764.437   5
   1  15  -5 8025.48 1016.50  12
   1 -15   5 10025.1 1245.72  16
   1 -15   5 9026.45 1117.20   1
   1 -15   5 7984.18 1206.72   9
  -1  15   5 7864.06 977.923   5
   1  15  -5 9922.90 1142.95   5
  -1 -15  -5 7134.08 1174.02  25
   1 -15   5 10787.4 1254.04   2
   1  15  -5 9866.99 1196.00  29
   1  15  -5 10519.6 1378.63  20
  -1  15   4 13088.0 1209.25   5
   1 -15   4 13385.7 1291.14  16
   1  15  -4 12671.2 1261.09   5
   1 -15   4 14400.3 1381.21   2
   1 -15   4 12998.7 1239.50   1
   1 -15   4 13771.2 1426.21   9
   1  15  -4 14165.5 1351.92  12
   1  15  -4 14612.2 1286.24  29
   1  15  -3 4143.80 762.399  29
   1 -15   3 2543.07 667.731   1
   1 -15   3 2111.27 708.332   2
   1 -15   3 850.324 726.659   9
  -1  15   3 2391.97 708.049   5
   1  15  -2 37743.9 1915.92  29
   1 -15   2 33496.8 1812.93   1
  -1  15   1 3897.65 734.392   5
   1 -15   1 3398.21 714.919   1
   1 -15   1 3260.69 723.524   3
   1 -15   0 1972.56 647.770   3
  -1  15   0 2276.81 608.865   5
   1 -15   0 2589.73 617.154   1
   1  15   0 2560.17 688.175   5
   1  15   1 3936.86 794.889   5
   1 -15  -1 3557.70 732.522   3
   1 -15  -1 3348.86 651.429   1
  -1  15  -1 3123.80 795.153   5
   1 -15  -2 33812.8 1880.18   3
  -1  15  -2 32594.3 1912.73   5
   1  15   2 30563.8 1875.95   5
   1  15   3 1539.50 596.985   5
   1 -15  -3 2164.75 682.691   3
  -1 -15   3 1827.34 775.962  11
  -1  15  -3 1742.96 600.929   5
  -1 -15   4 12773.6 1195.08   2
   1  15   4 14211.9 1297.68   5
  -1 -15   4 13734.6 1540.96  11
  -1  15  -4 13472.7 1439.02  22
  -1 -15   4 12088.2 1380.10  16
  -1  15  -4 13780.1 1295.80   5
   1 -15  -4 13879.6 1234.21   3
  -1  15  -5 8764.45 1091.01   5
  -1  15  -5 9319.19 1235.20  22
   1 -15  -5 7779.68 1250.85  25
  -1 -15   5 8752.86 1072.75   2
  -1 -15   5 11112.5 1287.43  18
  -1 -15   5 10917.0 1308.54  11
  -1 -15   5 8992.98 1218.76  16
   1  15   5 8992.65 1100.46   5
   1 -15  -5 9227.00 1030.87   3
  -1 -15   6 1086.24 613.226   2
  -1 -15   6 1190.35 810.990  11
  -1  15  -6 3045.97 845.507  22
  -1 -15   6 1942.98 715.240  16
  -1  15  -6 2200.34 907.644  19
  -1 -15   6 2941.90 890.075  18
   1 -15  -6 1953.16 640.745   3
   1 -15  -6 624.532 742.389  25
  -1  15  -6 1560.81 655.409   5
   1  15   6 2036.60 616.283   5
  -1  15  -7 19543.2 1519.81   5
  -1  15  -7 19311.2 1808.42  19
  -1 -15   7 19032.7 1523.68   2
  -1 -15   7 18636.6 1679.07  16
  -1  15  -7 16898.9 1772.48  22
  -1 -15   7 18552.5 1694.04  18
   1 -15  -7 14849.7 1601.81  25
   1 -15  -7 20114.7 1477.05   3
  -1 -15   7 18974.6 1776.28  11
   1 -15  -8 2393.41 742.900   3
  -1  15  -8 3839.69 795.797   5
  -1 -15   8 2166.12 699.283   2
  -1 -15   8 1851.13 708.534  18
  -1  15  -8 2343.53 796.105  20
  -1  15  -8 3045.88 784.589  22
  -1 -15   8 2809.94 874.831  16
   1 -15  -8 1715.92 786.232  25
  -1 -15   8 3564.20 926.297  11
  -1  15  -9 3115.66 1011.06  21
  -1  15  -9 5595.95 826.135   5
  -1  15  -9 4314.46 1066.07  22
  -1  15  -9 6036.17 1106.97  20
  -1 -15   9 6549.11 1181.00  16
  -1 -15   9 4509.05 1040.34  18
   1 -15  -9 3939.45 757.375   3
  -1 -15   9 5329.45 1017.53  11
   1 -15  -9 3117.62 1064.24  25
  -1 -15   9 5939.10 926.260   2
  -1  15 -10 12619.9 1559.91  22
  -1  15 -10 11989.8 1503.73  20
  -1 -15  10 15205.1 1629.16  16
  -1 -15  10 13059.4 1367.02   2
  -1  15 -10 14428.5 1387.27  12
  -1  15 -10 11934.4 1460.69  21
  -1 -15  10 13716.5 1516.25  18
  -1  15 -10 14707.6 1413.73   5
  -1 -15  10 16514.6 1618.90  11
   1 -15 -10 12569.0 1543.41  25
   1 -15 -10 12910.9 1355.83   3
   1 -15 -10 13771.1 1311.06  26
  -1  15 -11 9069.53 1306.01  22
  -1  15 -11 7316.01 1209.77  21
  -1  15 -11 7393.34 1246.09  20
  -1  15 -11 8349.34 1042.88   5
   1 -15 -11 7429.46 1302.63  25
  -1 -15  11 7106.35 1111.08   2
  -1 -15  11 9169.24 1293.19  16
  -1 -15  11 9392.58 1260.46  11
   1 -15 -11 6806.09 1040.63   3
  -1 -15  11 9084.83 1306.05  18
   1 -15 -11 7718.30 1015.45  26
  -1  15 -11 8136.80 1141.42  12
  -1 -15  12 4814.11 1078.57  11
  -1  15 -12 5121.80 1046.45  21
   1 -15 -12 4520.94 1055.27  25
  -1 -15  12 6558.00 1084.64  18
  -1  15 -12 3158.05 823.289  12
  -1 -15  12 2826.05 919.067  16
   1 -15 -12 2842.91 736.214  26
  -1  15 -12 2297.96 818.355  20
  -1 -15  13 11253.7 1360.42  16
  -1 -15  13 11384.3 1384.64  11
   1 -15 -13 9976.71 1439.51  25
  -1 -15  13 11622.4 1373.36  18
  -1  15 -13 10250.3 1385.17  20
  -1  15 -13 11070.3 1251.80  12
  -1  15 -13 13437.6 1571.02  21
   1 -15 -13 10459.3 1170.41  26
  -1  15 -14-851.723 622.266  12
   1 -15 -14 27.9976 604.007  25
  -1 -15  14-424.768 672.798  18
  -1  15 -14-690.929 627.492  20
   1 -15 -14 124.403 658.429  26
  -1 -15  14-481.377 726.623  16
  -1  15 -14 874.409 691.721  21
   1 -15 -15 3277.72 766.525  26
  -1 -15  15 2366.29 854.530  18
   1 -15 -15 918.178 733.833  25
  -1  15 -15 2923.79 725.888  12
  -1 -15  15 2073.67 829.329  16
  -1 -15  16 661.425 742.516  18
  -1  15 -16 1629.77 642.800  14
  -1  15 -16 1306.86 553.306  12
   1 -15 -16 1619.59 705.756  25
   1 -15 -16 2255.90 731.009  26
   1 -15 -17 4054.95 956.408  25
  -1  15 -17 4050.83 827.363  14
  -1  15 -17 5018.98 827.143  12
  -1 -15  17 4644.58 1030.76  18
   1 -15 -17 2957.96 782.791  26
  -1  15 -18 1702.73 629.221  13
  -1  15 -18 1713.94 682.303  14
   1 -15 -18 2386.07 673.960  26
  -1  15 -18 1309.90 562.685  12
  -1 -15  18 1696.10 790.674  18
   1 -15 -18 1950.61 747.302  25
  -1 -15  19 830.435 641.737  18
   1 -15 -19-199.473 515.145  26
   1 -15 -19-3.21868 543.715  25
  -1  15 -19 906.265 515.535  13
  -1  15 -19-364.872 531.183  14
  -1  15 -19 308.838 350.886  12
  -1  15 -20-737.177 509.786  14
   1 -15 -20-356.786 466.754  25
  -1 -15  20 231.649 511.663  18
  -1  15 -20 360.466 470.114  13
   1 -15 -20-1240.59 553.465  26
   1 -15 -21 1458.71 539.565  26
  -1 -15  21 1039.53 549.294  18
  -1  15 -21 278.441 425.161  14
  -1  15 -21 1082.88 433.949  13
   1 -15 -21 1201.57 595.189  25
  -1 -15  22 909.626 517.077  18
  -1  15 -22 680.342 443.734  14
  -1  15 -23 2326.75 519.711  26
  -1 -15  23 3493.44 609.950  18
  -1  15 -24 413.620 307.144  26
  -1 -15  24-24.1159 287.985  18
   1  16 -23 898.210 343.715  13
   1 -16  23 948.303 415.406  18
   1  16 -22 1356.36 432.695  13
   1 -16  22 1988.10 584.018  18
   1 -16  21 745.961 516.627  18
   1  16 -21 429.842 469.644  13
   1  16 -20 2182.02 575.736  13
   1 -16  20 1754.75 688.987  18
   1  16 -20 2522.00 576.212  26
   1  16 -19 2356.11 659.512  13
   1  16 -19 913.708 559.546  14
   1 -16  19 2219.97 715.084  18
   1 -16  19 2589.47 689.746  16
   1  16 -18 1803.69 469.744  23
   1 -16  18 535.259 646.923  16
   1  16 -18 307.061 511.872  13
   1 -16  18 620.660 583.819  18
   1  16 -18-167.706 398.890  14
   1 -16  17 2588.00 821.946  18
   1  16 -17 1602.84 678.681  14
  -1 -16 -17 2213.56 803.873  25
   1  16 -17 3302.06 803.648  13
   1  16 -17 1455.73 569.906  12
   1  16 -17 1696.85 607.581  23
   1 -16  17 1562.13 708.281  16
   1 -16  16 2350.78 732.401  16
   1 -16  16 1616.97 622.728  11
   1  16 -16 1759.25 686.422  12
   1 -16  16 1181.26 687.321  18
   1  16 -16 1558.28 645.325  14
  -1 -16 -16 528.628 663.758  25
   1  16 -15 4974.24 902.654  14
   1 -16  15 6088.08 1014.92  11
   1 -16  15 5314.44 1017.45  16
   1  16 -15 5838.43 976.152  12
   1 -16  15 6279.67 1069.47  18
  -1 -16 -15 5859.27 1085.08  25
   1 -16  14 6460.30 1081.78  18
  -1 -16 -14 4364.58 1015.43  25
   1 -16  14 5631.39 1069.50  11
   1  16 -14 4640.15 894.264  14
   1  16 -14 4283.50 887.080  12
   1 -16  14 6062.63 1135.06  16
   1  16 -13 3011.02 986.200  21
   1 -16  13 1802.82 735.893  18
   1 -16  13 3995.87 954.951  16
   1  16 -13 2765.51 786.278  14
   1  16 -13 2360.24 768.918  12
   1 -16  13 1997.22 720.340  11
  -1 -16 -13 2768.45 834.061  25
  -1 -16 -12 4705.57 1091.70  25
   1 -16  12 4139.81 917.959  11
   1  16 -12 4845.03 953.345  12
   1 -16  12 5775.35 978.917  18
   1  16 -12 4308.67 1028.71  21
   1 -16  12 5455.65 1071.61  16
   1 -16  11 3129.91 909.731  16
   1  16 -11 4243.05 902.063  12
   1  16 -11 2042.25 778.286  20
   1  16 -11 4774.49 1004.49  21
  -1 -16 -11 4501.38 1072.24  25
   1 -16  11 1961.71 840.399  11
   1 -16  11 2474.00 851.704  18
   1 -16  10 2997.55 797.002  18
   1 -16  10 4748.89 1025.47  11
   1  16 -10 6278.42 1142.01  20
   1 -16  10 4097.74 948.631  16
  -1 -16 -10 4011.64 1056.50  25
   1  16 -10 5049.09 915.533  12
   1  16 -10 4903.05 1039.43  21
  -1 -16  -9 5200.50 1101.66  25
   1  16  -9 3190.98 980.048  21
   1  16  -9 4234.22 873.778   5
   1  16  -9 3701.32 964.948  20
   1  16  -9 3534.94 858.193  12
   1 -16   9 3128.04 903.328   2
   1 -16   9 4212.06 967.415  11
   1 -16   9 4121.24 911.851  18
   1 -16   9 4092.65 1041.16  16
   1 -16   9 3592.48 1012.74   9
   1  16  -8 1492.92 778.484  20
   1  16  -8 752.409 702.700  12
   1  16  -8 1004.18 564.068   5
   1 -16   8 290.284 610.354   2
   1  16  -8 1787.60 874.373  21
   1 -16   8 1212.29 680.861  16
   1 -16   8 940.998 676.381  18
   1 -16   8 1666.33 745.814  11
   1 -16   8 942.436 653.083   9
  -1 -16  -8 2706.06 929.378  25
   1  16  -7-478.612 889.415  21
   1 -16   7-247.598 644.369  16
   1 -16   7 1397.66 815.210  18
   1  16  -7 954.327 682.843  12
   1 -16   7 571.763 764.884   9
   1  16  -7 541.431 717.593  20
  -1 -16  -7 405.875 299.983  10
   1 -16   7-431.980 636.547   2
  -1 -16  -7 1824.09 873.960  25
   1  16  -7 214.590 493.227   5
   1 -16   7 270.068 595.480   1
   1  16  -6 6499.35 1185.10  21
   1  16  -6 5251.88 1144.24  20
   1 -16   6 5672.13 1049.45  16
   1 -16   6 5104.53 983.381   2
  -1 -16  -6 5139.02 1006.10  10
   1  16  -6 6477.31 1036.88   5
   1 -16   6 6149.21 1012.37  18
   1 -16   6 7107.00 1138.14   9
  -1 -16  -6 6373.23 1178.02  25
   1  16  -6 4818.24 958.601  12
   1 -16   6 5565.84 954.195   1
   1 -16   5-382.407 567.261  18
   1  16  -5-411.600 503.360  20
   1 -16   5 818.187 607.248   2
  -1  16   5-254.281 204.210   5
   1  16  -5-466.064 506.401  12
   1 -16   5 923.757 756.233   9
  -1 -16  -5-174.649 743.138  25
   1 -16   5 669.576 488.587   1
   1  16  -5 835.317 538.064   5
   1 -16   5-80.7713 621.559  16
  -1 -16  -5 1887.26 665.759  10
   1 -16   4 2381.93 772.287   9
   1  16  -4 3584.60 784.219   5
   1 -16   4 1167.69 681.431   1
   1  16  -4 4805.38 973.792  20
   1 -16   4 2232.81 712.049   2
  -1 -16  -4 3373.21 852.197  25
   1  16  -4 1478.52 593.975  12
  -1  16   4 2102.99 602.253   5
  -1 -16  -4 1871.25 845.987  10
   1 -16   4 2003.43 771.897  16
   1  16  -3 9664.14 1198.25   5
   1  16  -3 10339.5 1150.63  12
   1 -16   3 10316.9 1100.83   1
   1 -16   3 9029.92 1224.21  16
  -1 -16  -3 13047.1 1355.15  11
   1  16  -3 9110.47 1287.12  20
   1 -16   3 9893.81 1216.79   9
  -1  16   3 9089.01 1047.33   5
   1 -16   2 16474.1 1333.01   1
   1  16  -2 16783.3 1622.89  20
  -1  16   2 14496.3 1351.33   5
   1  16  -2 15749.9 1477.56   5
   1  16  -2 16866.6 1466.70  12
   1 -16   2 16763.1 1435.64   3
  -1 -16  -2 15258.2 1589.94  11
   1 -16   2 17531.1 1584.49  16
   1 -16   2 14116.1 1441.63   9
  -1  16   1 1767.09 684.669   5
   1 -16   1 1242.84 589.722   3
   1  16  -1 154.705 461.745   5
   1 -16   1 960.761 684.263   9
   1 -16   1 470.853 650.757  16
  -1 -16  -1 1027.93 813.728  11
   1 -16   0 5685.79 1010.45   9
  -1 -16   0 5661.82 924.078  18
  -1  16   0 4896.23 865.433   5
  -1 -16   0 5168.16 998.855  11
   1  16   0 5293.30 943.621   5
   1 -16   0 6465.97 915.372   3
  -1  16  -1 2112.43 645.487   5
   1  16   1 1684.61 704.722   5
  -1 -16   1 334.624 621.837  18
  -1 -16   1 1844.28 851.873  11
   1 -16  -1 409.456 654.785   9
   1 -16  -1 444.384 522.918   3
  -1 -16   1 1642.27 703.315  16
   1  16   2 14304.7 1370.36   5
  -1 -16   2 17202.9 1589.95  18
   1 -16  -2 17934.2 1474.64   3
   1 -16  -2 17713.4 1560.73   9
  -1 -16   2 15332.3 1517.35  11
  -1 -16   2 14266.1 1392.74  16
  -1  16  -2 16556.4 1464.09   5
   1 -16  -3 10828.4 1332.94   9
  -1 -16   3 12222.5 1312.42  18
  -1 -16   3 11615.5 1423.92  11
   1 -16  -3 11089.2 1178.64   3
  -1  16  -3 11784.5 1427.19  22
  -1 -16   3 9830.54 1293.41  16
  -1  16  -3 11271.2 1222.97   5
   1  16   3 10585.2 1200.48   5
   1 -16  -4 2496.58 654.871   3
  -1  16  -4 2496.10 780.549  22
   1  16   4 2140.17 527.328   5
  -1 -16   4 2671.68 807.701  16
  -1 -16   4 3492.26 895.338  18
   1 -16  -4 2374.06 846.917   9
  -1  16  -4 3044.64 769.743   5
  -1  16  -4 3648.69 896.065  19
  -1 -16   4 3604.10 959.040  11
   1 -16  -4 3985.11 941.911  25
   1 -16  -5 255.327 465.788   3
  -1  16  -5 286.404 570.537  22
  -1  16  -5 634.656 583.722  19
  -1 -16   5-199.806 555.251  18
  -1 -16   5 840.374 677.856  11
  -1 -16   5-182.882 620.404  16
  -1  16  -5-325.455 509.744   5
   1 -16  -5-1471.42 814.700  25
   1  16   5 761.889 549.217   5
  -1 -16   6 6933.31 1104.40  18
  -1 -16   6 7667.85 1218.53  16
  -1  16  -6 6534.84 1021.25   5
  -1 -16   6 7487.38 1188.14  11
   1 -16  -6 7370.25 988.923   3
   1 -16  -6 5253.09 1071.82  25
  -1  16  -6 6818.42 1175.53  22
  -1  16  -6 7289.44 1269.10  19
  -1  16  -7-27.9935 507.544   5
  -1  16  -7 317.928 883.095  22
   1 -16  -7 504.744 502.084   3
  -1 -16   7 105.622 679.042  18
  -1  16  -7-2129.88 894.122  20
  -1 -16   7 723.627 679.888  16
   1 -16  -7 1022.80 806.489  25
  -1 -16   7-871.682 744.263  11
  -1  16  -8 642.400 664.330  22
  -1  16  -8 961.585 732.830  21
  -1  16  -8 1126.73 727.886  20
   1 -16  -8 2551.56 935.495  25
   1 -16  -8 1192.69 556.087   3
  -1 -16   8 1379.46 744.577  18
  -1 -16   8 370.010 550.982  11
  -1 -16   8 1995.05 908.959  16
  -1  16  -8 2435.49 713.207   5
   1 -16  -9 4097.13 1038.71  25
  -1  16  -9 5603.84 1062.49  22
   1 -16  -9 3450.24 836.643   3
  -1  16  -9 4738.94 1030.42  21
  -1 -16   9 3681.41 949.036  11
  -1  16  -9 3620.04 891.627  12
  -1 -16   9 4340.57 1006.77  16
  -1  16  -9 3976.86 948.806  20
  -1  16  -9 3489.36 834.808   5
  -1 -16   9 3966.56 919.912  18
  -1 -16  10 5588.74 1093.60  11
  -1 -16  10 5628.95 1087.09  16
  -1 -16  10 5232.19 1020.73  18
  -1  16 -10 5310.40 1085.74  22
  -1  16 -10 5652.87 1058.40  20
  -1  16 -10 5131.67 1043.21  21
   1 -16 -10 4733.15 1105.64  25
  -1  16 -10 5128.28 939.500  12
   1 -16 -11 4143.74 989.697  25
  -1 -16  11 2928.95 897.160  18
  -1  16 -11 3088.45 856.991  21
  -1  16 -11 2854.85 849.916  22
  -1  16 -11 1994.10 765.408  12
  -1  16 -11 2896.59 816.664  20
  -1 -16  11 3280.23 895.554  11
  -1 -16  11 4605.26 991.708  16
  -1  16 -12 4668.79 964.360  21
  -1  16 -12 4331.59 911.788  12
  -1 -16  12 5587.42 1036.54  16
  -1 -16  12 4998.28 1026.40  18
  -1  16 -12 4410.23 1002.48  20
   1 -16 -12 6338.92 1166.26  25
  -1 -16  12 4951.64 1021.51  11
  -1 -16  12 6253.46 1173.55  10
  -1 -16  13 2837.27 868.981  18
  -1 -16  13 4232.02 991.572  16
  -1  16 -13 2821.60 866.554  20
  -1  16 -13 3099.73 787.760  12
   1 -16 -13 4324.44 981.697  25
  -1 -16  13 1989.41 841.365  10
  -1  16 -13 1553.96 785.918  21
  -1 -16  14 4433.40 1044.36  18
  -1  16 -14 6014.98 1121.74  21
  -1  16 -14 5921.02 1070.53  20
   1 -16 -14 6831.01 1139.83  25
  -1  16 -14 5086.47 915.635  12
  -1  16 -15 5984.88 918.106  12
   1 -16 -15 6565.79 1116.78  25
  -1 -16  15 5958.86 1078.01  18
   1 -16 -15 4788.74 877.815  26
   1 -16 -16 1768.82 726.967  25
  -1 -16  16 786.351 699.920  18
  -1  16 -16 1794.54 687.935  12
  -1  16 -16 435.506 579.525  14
  -1  16 -17 900.338 594.498  14
  -1  16 -17 2001.72 645.583  12
   1 -16 -17 1284.79 756.162  25
  -1 -16  17 1413.22 716.981  18
  -1  16 -18 29.9629 452.360  12
  -1  16 -18 479.268 580.830  14
  -1  16 -18 163.634 542.385  13
  -1 -16  18 583.903 585.941  18
   1 -16 -18-228.958 490.687  25
  -1  16 -19 1229.58 573.996  14
  -1  16 -19 2063.92 610.390  13
  -1  16 -19 3235.15 611.627  12
  -1 -16  19 1952.30 741.394  18
   1 -16 -19 1345.25 650.316  25
  -1 -16  20 2144.26 738.121  18
  -1  16 -20 1276.05 576.968  14
  -1  16 -20 1429.48 513.148  13
   1 -16 -20 1637.17 622.098  25
  -1  16 -21 155.753 229.295  13
  -1 -16  21 905.422 500.093  18
  -1  16 -21 291.746 454.195  14
   1 -16 -21 625.986 461.051  25
  -1 -16  22 2508.16 580.343  18
  -1  16 -22 1250.35 472.017  26
  -1  16 -23-299.944 316.517  26
  -1 -16  23 342.529 328.183  18
   1 -17  22 248.263 392.724  18
   1  17 -22 443.325 345.898  13
   1  17 -21 1261.01 459.792  13
   1 -17  21 1456.50 527.310  18
   1  17 -20 925.377 497.483  13
   1 -17  20 944.562 558.887  18
   1  17 -19-304.318 221.931  23
   1  17 -19 231.598 475.122  13
   1 -17  19 831.419 530.980  18
   1  17 -18 1044.09 567.115  13
   1  17 -18-104.854 384.761  23
   1 -17  18 352.695 535.955  16
   1 -17  18 884.020 601.558  18
   1  17 -18 359.990 515.647  14
   1  17 -17-49.3902 466.789  13
   1  17 -17 524.031 397.710  23
   1  17 -17-326.351 511.696  12
   1 -17  17 713.859 586.904  18
   1  17 -17 916.530 548.975  14
   1 -17  17-17.9790 549.818  16
   1 -17  16 621.069 648.444  18
  -1 -17 -16 858.204 699.295  25
   1  17 -16 1476.62 578.159  23
   1 -17  16 1341.58 670.047  16
   1  17 -16 601.836 561.270  12
   1  17 -16-724.461 583.326  14
   1 -17  15 2825.80 855.766  18
   1 -17  15 2580.11 737.085  11
   1  17 -15 2177.81 647.588  14
   1  17 -15 3611.95 821.418  12
  -1 -17 -15 3632.68 919.091  25
   1 -17  15 4115.53 908.699  16
   1  17 -14 5313.16 982.539  12
   1  17 -14 4673.58 817.599  14
   1 -17  14 4698.60 982.620  16
   1 -17  14 5434.71 1002.81  18
  -1 -17 -14 3952.61 1035.98  25
   1 -17  14 5135.13 940.806  11
   1 -17  13 82.0788 608.631  16
   1 -17  13 19.8573 554.064  18
   1 -17  13-748.771 636.363  11
   1  17 -13-9.14095 490.973  12
  -1 -17 -13 740.292 623.668  25
   1  17 -13-56.9311 550.334  14
   1 -17  12 1548.30 701.042  18
   1 -17  12 722.238 613.772  11
   1  17 -12 1968.85 727.318  14
   1  17 -12 1758.66 682.734  12
  -1 -17 -12 1835.74 807.217  25
   1  17 -12 2246.87 800.075  21
   1 -17  12 1813.41 750.941  16
   1  17 -11 7050.07 1021.33  12
   1 -17  11 8367.26 1184.67  16
  -1 -17 -11 7351.00 1247.38  25
   1  17 -11 8385.96 1268.67  20
   1  17 -11 7404.08 1200.18  21
   1 -17  11 8110.68 1241.11  18
   1 -17  11 6543.73 1184.94  11
   1  17 -10 2888.46 880.596  20
   1  17 -10 1520.06 729.118  12
   1  17 -10 1631.21 805.949  21
   1 -17  10 2524.57 827.276  18
   1 -17  10 1306.03 685.067  11
   1 -17  10 2436.68 837.614  16
  -1 -17 -10 2430.01 810.698  25
  -1 -17  -9 6600.49 1210.75  25
   1  17  -9 8304.83 1267.32  21
   1  17  -9 6176.42 1144.28  20
   1  17  -9 5205.74 960.576  12
   1 -17   9 8118.86 1212.96  11
   1 -17   9 7783.31 1148.10  18
   1 -17   9 4942.57 1074.52  16
   1  17  -8 7370.34 1214.44  20
   1 -17   8 5842.16 1066.09  16
   1 -17   8 5703.34 1031.20  18
   1  17  -8 6027.68 1114.02  12
   1  17  -8 5800.76 1100.48  21
   1 -17   8 5558.46 1057.73  11
  -1 -17  -8 6068.12 1187.51  25
   1 -17   7 1520.99 822.073   9
  -1 -17  -7 2174.06 830.133  25
   1  17  -7 3440.07 869.501  12
   1  17  -7 1542.28 812.363  20
  -1 -17  -7 1287.88 708.907  10
   1  17  -7 844.110 708.502  21
   1 -17   7 2075.18 833.024  16
   1 -17   7 2668.82 856.633  18
   1 -17   7 2455.52 884.963  11
   1 -17   6 735.284 691.613   2
   1  17  -6 822.907 651.861  12
  -1 -17  -6 2534.81 942.874  25
   1 -17   6 2640.33 871.791   9
   1  17  -6-267.890 647.993  21
   1 -17   6 1213.63 735.061  18
   1 -17   6 868.104 705.337  11
   1 -17   6 1152.92 751.743  16
  -1 -17  -6 308.388 622.186  10
   1  17  -6 946.912 601.754   5
   1  17  -6 1231.59 686.753  20
  -1  17   5 9111.29 1107.70   5
  -1 -17  -5 7107.45 1152.36  10
   1  17  -5 7091.36 1064.58  12
  -1 -17  -5 7893.43 1323.24  25
   1  17  -5 8701.90 1179.33   5
   1  17  -5 6858.13 1204.03  20
   1 -17   5 9038.66 1287.41  18
   1 -17   5 8494.07 1246.81   9
   1 -17   5 7063.25 1146.24  16
   1  17  -5 7252.83 1229.16  21
   1 -17   4 547.258 683.254   9
  -1 -17  -4 142.614 736.602  25
  -1  17   4 197.695 327.967   5
   1  17  -4-332.555 705.954  20
   1 -17   4 800.446 662.759  16
   1  17  -4 547.080 688.290  12
  -1 -17  -4 812.002 648.812  10
   1  17  -4 423.793 561.002   5
  -1 -17  -3 273.253 715.619  11
   1 -17   3 512.574 573.767   3
   1 -17   3 770.295 700.248   9
   1  17  -3 1466.82 826.610  20
   1  17  -3 2150.53 672.563   5
   1  17  -3 1049.79 533.688  12
  -1 -17  -3 2155.56 753.506  10
  -1  17   3 1263.95 529.816   5
   1 -17   3 322.806 631.423  16
   1 -17   2 3964.68 968.203   9
   1 -17   2 5050.78 1001.41  16
   1  17  -2 7371.12 1285.74  20
  -1 -17  -2 6649.93 1049.12  11
  -1 -17  -2 5387.70 1036.19  10
  -1  17   2 5049.79 912.158   5
   1  17  -2 6185.85 962.634  12
   1  17  -2 4689.08 904.235   5
   1 -17   2 6302.62 981.560   3
  -1 -17  -1 1107.82 663.759  11
   1  17  -1 956.075 560.592  12
   1  17  -1 1557.19 615.654   5
   1 -17   1 810.938 575.880   3
  -1 -17  -1 641.159 545.507  18
   1 -17   1 688.084 626.676  16
  -1  17   1 1441.42 601.694   5
   1 -17   1-43.3085 609.904   9
   1  17  -1 2686.96 907.496  20
   1 -17   0 28570.8 1932.71  16
   1 -17   0 27915.9 1986.70   9
   1 -17   0 27296.6 1815.73   3
  -1 -17   0 27650.2 1996.98  11
  -1  17   0 29936.4 1921.95   5
  -1 -17   0 32752.8 2039.27  18
   1  17   0 29054.8 1996.07   5
  -1  17  -1 1221.92 605.887   5
  -1 -17   1 1485.42 653.791  18
   1  17   1 628.039 546.901   5
  -1 -17   1 1905.00 758.512  11
   1 -17  -1 1054.27 717.245   9
   1 -17  -1 2111.21 648.551   3
   1  17   2 5656.18 960.593   5
   1 -17  -2 4939.02 971.602   9
  -1 -17   2 6442.62 1113.35  11
   1 -17  -2 2878.51 810.536  11
  -1 -17   2 7452.99 1137.53  18
  -1  17  -2 9424.10 1296.12  22
   1 -17  -2 4131.39 822.816   3
  -1  17  -2 6940.50 1060.07   5
  -1 -17   3 945.724 736.476  18
  -1  17  -3 645.035 616.056  22
  -1 -17   3 391.970 715.684  11
   1 -17  -3 423.227 565.812   9
   1 -17  -3 2550.03 877.656  11
   1 -17  -3 1835.40 613.542   3
  -1  17  -3 909.370 576.681   5
   1  17   3 2024.60 649.659   5
  -1 -17   3 787.610 592.164  16
  -1  17  -4-347.682 740.499  22
   1 -17  -4-34.5232 510.799   3
  -1  17  -4-240.762 733.429  19
   1 -17  -4-681.092 567.224  11
  -1 -17   4 759.251 657.335  16
  -1 -17   4 86.4648 633.260  11
   1 -17  -4 564.695 769.114  25
   1 -17  -4-545.327 729.104   9
  -1  17  -4 388.977 596.642   5
  -1 -17   4 117.436 515.888  18
   1  17   4 181.860 283.562   5
   1  17   5 6912.53 1077.56   5
  -1  17  -5 8299.33 1281.53  22
  -1  17  -5 6986.01 1080.69   5
   1 -17  -5 9727.56 1143.84   3
   1 -17  -5 7134.82 1250.27  25
  -1 -17   5 8785.25 1283.74  16
  -1 -17   5 6361.82 1092.31  11
  -1  17  -5 9798.60 1346.16  19
  -1 -17   5 7969.49 1185.06  18
  -1 -17   6 1172.25 736.507  18
   1 -17  -6 1757.91 871.573  25
  -1 -17   6 722.937 740.783  11
  -1  17  -6 2027.05 856.498  20
   1 -17  -6 37.6072 551.285   3
  -1 -17   6 989.717 683.093  16
  -1  17  -6 1914.12 791.431  22
  -1  17  -6 826.323 511.437   5
  -1 -17   7 2009.44 781.921  18
  -1 -17   7 2966.31 869.499  11
  -1  17  -7 3020.79 836.620  22
  -1 -17   7 2788.43 865.859  16
  -1  17  -7 1129.52 843.693  20
   1 -17  -7 3324.64 852.044  25
  -1 -17   8 5379.61 1110.65  18
  -1  17  -8 5178.77 1043.63  21
  -1  17  -8 4839.95 1013.21  20
  -1 -17   8 5386.58 1037.05  16
   1 -17  -8 4845.39 1126.48  25
  -1  17  -8 6914.76 1040.22  12
  -1 -17   8 5734.01 1121.38  11
  -1  17  -8 6067.34 1096.36  22
  -1 -17   9 8337.88 1231.76  18
  -1  17  -9 6153.18 1190.05  21
  -1 -17   9 7293.43 1116.15  11
  -1  17  -9 7526.90 1260.98  22
  -1  17  -9 8246.95 1117.30  12
  -1  17  -9 6410.74 1188.61  20
  -1 -17   9 6757.75 1204.01  16
   1 -17  -9 5408.88 1131.93  25
  -1 -17  10 2104.08 834.180  10
  -1  17 -10 2810.95 904.200  21
  -1 -17  10 1788.81 801.617  18
  -1  17 -10 1807.69 814.442  22
   1 -17 -10 1281.36 698.898  25
  -1 -17  10 2759.77 884.656  16
  -1  17 -10 717.641 628.308  12
  -1 -17  10 1502.63 846.904  11
  -1  17 -10 2086.19 781.763  20
  -1  17 -11 7678.25 1131.96  12
  -1 -17  11 7094.12 1156.79  18
  -1 -17  11 9572.10 1280.33  16
  -1  17 -11 8020.88 1268.39  22
  -1  17 -11 7201.08 1184.09  20
  -1  17 -11 7333.39 1241.38  21
  -1 -17  11 7975.09 1283.85  11
   1 -17 -11 7742.80 1282.01  25
  -1 -17  11 8297.65 1250.92  10
  -1 -17  12 1487.94 752.190  10
  -1 -17  12 1176.58 717.118  18
  -1 -17  12 2701.65 918.244  16
  -1  17 -12 1421.89 705.254  20
  -1  17 -12 2544.41 798.028  12
   1 -17 -12 2159.43 833.363  25
  -1  17 -12 1910.69 786.653  21
  -1  17 -13 14.6351 568.875  20
   1 -17 -13 913.701 580.154  25
  -1  17 -13-172.917 562.846  21
  -1  17 -13 117.769 551.113  12
  -1 -17  13 1545.50 737.971  18
  -1 -17  13-400.089 750.369  10
   1 -17 -14 4418.50 1003.15  25
  -1  17 -14 4740.86 937.483  20
  -1 -17  14 5102.97 1000.85  18
  -1  17 -14 4001.14 943.276  21
  -1  17 -14 5347.94 894.575  12
   1 -17 -15 2479.83 845.560  25
  -1  17 -15 4085.83 805.592  12
  -1  17 -15 3082.16 794.204  14
  -1 -17  15 3332.57 836.408  18
  -1  17 -16 379.315 506.563  12
   1 -17 -16 774.647 669.400  25
  -1 -17  16 553.755 642.130  18
  -1  17 -16 299.456 481.071  14
  -1 -17  17 244.160 514.486  18
   1 -17 -17 466.134 572.426  25
  -1  17 -17 445.344 506.334  14
  -1  17 -17 852.833 495.591  12
  -1  17 -18 1868.72 580.546  13
   1 -17 -18 630.010 571.760  25
  -1  17 -18 1069.93 479.651  12
  -1 -17  18 422.835 543.310  18
  -1  17 -18-90.5187 480.802  14
  -1  17 -19-366.665 491.009  14
  -1 -17  19-359.878 551.800  18
  -1  17 -19-13.3023 458.109  13
   1 -17 -19-120.420 469.153  25
  -1  17 -19 1428.45 454.568  12
  -1  17 -20 873.453 422.693  13
   1 -17 -20 944.683 552.191  25
  -1 -17  20 1283.53 573.045  18
  -1  17 -20 393.463 443.914  14
  -1  17 -21-19.9324 378.076  14
  -1 -17  21 546.594 506.680  18
  -1 -17  22-104.601 349.257  18
  -1  17 -22 714.808 313.794  26
   1 -18  21 253.498 310.644  18
   1  18 -21 220.924 302.758  13
   1 -18  20-206.054 412.804  18
   1  18 -20 126.063 388.091  13
   1 -18  19 895.356 481.369  18
   1  18 -19 382.246 414.981  13
   1  18 -18 3110.91 623.763  13
   1  18 -18 2724.22 491.360  23
   1 -18  18 3010.07 709.985  18
   1 -18  17 90.7436 489.668  16
   1  18 -17-447.904 523.191  13
   1  18 -17-552.150 482.010  14
   1  18 -17-102.664 327.019  23
   1 -18  17 296.331 566.468  18
   1 -18  16 2803.30 768.440  16
   1  18 -16 2552.11 665.114  12
   1  18 -16 2930.47 585.258  23
   1 -18  16 1888.00 663.688  18
  -1 -18 -15 1187.45 661.515  25
   1  18 -15 2.61025 625.703  12
   1 -18  15 821.169 561.605  18
   1 -18  15 1667.07 702.567  16
   1 -18  15 1801.72 636.711  11
   1  18 -15 1861.99 552.612  14
   1  18 -14 5967.04 985.266  12
   1 -18  14 5033.05 926.958  18
   1 -18  14 6413.93 1022.35  11
   1 -18  14 6850.45 1036.57  16
   1  18 -14 3677.90 720.391  14
  -1 -18 -14 6213.95 1085.20  25
   1  18 -13 1493.62 632.677  12
   1 -18  13 180.969 603.214  18
   1 -18  13-243.886 567.970  11
  -1 -18 -13 42.4495 586.549  25
   1 -18  13 709.600 715.032  16
   1  18 -13 777.596 530.403  14
   1  18 -12-302.329 478.197  12
  -1 -18 -12 196.224 611.851  25
   1  18 -12-1133.12 672.129  14
   1 -18  12 514.832 644.449  16
   1 -18  12 105.300 609.784  11
   1  18 -12-308.479 630.354  21
   1 -18  11 5688.18 1036.14  11
  -1 -18 -11 4470.20 1019.37  25
   1 -18  11 4259.93 914.276  18
   1  18 -11 4408.03 1025.66  21
   1 -18  11 4136.89 954.223  16
   1  18 -11 4548.69 905.634  12
   1 -18  10 4590.23 994.512  11
   1 -18  10 4249.50 952.805  16
   1  18 -10 3626.82 986.773  21
   1  18 -10 3549.35 860.703  20
   1  18 -10 4594.90 871.720  12
   1 -18  10 4837.06 937.804  18
  -1 -18 -10 5141.61 1027.28  25
   1  18  -9 3731.39 993.236  21
  -1 -18  -9 2023.91 896.198  25
   1 -18   9 2595.43 736.045  16
   1  18  -9 3721.50 852.390  12
   1 -18   9 2599.23 818.502  18
   1 -18   9 2572.66 812.650  11
   1  18  -9 2905.77 922.921  20
   1  18  -8 3828.54 1095.42  21
   1 -18   8 6314.88 1078.72  18
  -1 -18  -8 5108.23 1082.66  25
   1  18  -8 4141.93 992.705  20
   1 -18   8 4807.15 933.709  16
   1  18  -8 5214.53 958.402  12
   1 -18   8 3229.32 899.445  11
   1  18  -7 738.380 607.776  20
   1  18  -7-690.713 728.406  21
   1 -18   7 359.182 603.438  18
   1  18  -7 553.190 517.473  12
   1 -18   7 240.495 659.061  11
   1 -18   7 861.694 640.043  16
  -1 -18  -7 312.984 614.587  25
  -1 -18  -7 712.796 624.173  10
   1  18  -6 7168.51 1176.38  21
   1  18  -6 7717.44 1180.32  20
   1 -18   6 8270.04 1196.57   9
   1  18  -6 9507.68 1189.08  12
   1 -18   6 7248.57 1121.07  16
   1 -18   6 7188.74 1166.82  18
   1 -18   6 6451.78 1179.93  11
  -1 -18  -6 7806.42 1282.60  10
  -1 -18  -6 8892.40 1282.92  25
  -1 -18  -5-628.843 746.987  25
   1  18  -5 2088.05 640.321  12
   1  18  -5-156.960 705.135  21
   1 -18   5-359.821 605.170  11
   1 -18   5 847.237 653.855   9
  -1 -18  -5 1118.02 766.881  10
   1  18  -5 1661.37 746.095  20
   1 -18   5 904.260 671.500  16
  -1 -18  -4 870.869 654.068  10
   1 -18   4 397.844 611.106  11
   1  18  -4 1367.00 739.114  20
   1  18  -4 974.574 608.639  12
   1 -18   4 500.102 745.339   9
   1 -18   4 1600.16 767.392  16
   1 -18   3 5997.49 1083.72  16
   1  18  -3 7155.06 1089.98  12
   1 -18   3 5679.12 1085.30   9
   1  18  -3 6538.52 1201.04  20
  -1 -18  -3 7360.63 1144.19  11
   1 -18   3 6495.64 1026.98  11
  -1 -18  -3 6278.07 1129.94  10
   1  18  -2 2336.18 621.869  12
   1 -18   2 207.940 638.905   9
  -1 -18  -2 2428.07 872.335  10
   1 -18   2 1490.00 781.281  11
   1  18  -2 89.9948 580.915  20
  -1 -18  -2 404.156 657.940  11
   1 -18   2 2204.06 753.976  16
   1 -18   1 8940.37 1157.61   3
  -1  18   1 9568.55 1298.17   5
  -1 -18  -1 7583.91 1129.74  11
   1  18  -1 7534.65 1210.17  20
   1 -18   1 9775.27 1249.52   9
  -1 -18  -1 7097.78 1275.96  10
   1  18  -1 9094.69 1071.76  12
   1 -18   1 8891.76 1235.97  11
   1 -18   1 9106.03 1239.53  16
  -1 -18   0-254.318 586.479  11
   1 -18   0 72.4559 647.567  11
  -1 -18   0 2119.14 793.889  18
   1 -18   0 1105.72 659.614   9
   1 -18   0 1309.18 722.488   3
  -1  18   0 1185.69 456.456   5
   1 -18   0 2871.44 790.012  16
   1  18   0 2544.92 590.673   5
  -1 -18   0-885.212 730.739  10
   1  18   0 1704.57 694.789  20
   1 -18  -1 7465.47 1080.81   3
   1  18   1 8745.10 1099.01   5
  -1 -18   1 7966.35 1069.02  18
  -1 -18   1 7711.77 1189.08  11
   1 -18  -1 8216.37 1146.51  11
  -1  18  -1 12430.7 1495.07  22
   1 -18  -1 9220.75 1220.32   9
  -1 -18   2 1048.96 669.502  18
   1  18   2-97.7402 173.348   5
   1 -18  -2 1564.02 652.088   9
  -1 -18   2 159.621 617.626  11
   1 -18  -2 223.682 559.398  11
  -1  18  -2-256.206 732.371  22
  -1  18  -3 6062.39 1219.74  22
   1 -18  -3 7565.68 1155.77   9
  -1 -18   3 6485.71 1098.55  11
   1 -18  -3 8119.44 1201.31  11
  -1 -18   3 8130.13 1134.52  18
  -1  18  -4 1242.22 748.233  22
   1 -18  -4 1578.40 744.186   9
  -1 -18   4 3223.02 815.627  18
  -1 -18   4 1186.31 648.723  11
   1 -18  -4 708.080 803.108  11
  -1 -18   5 201.312 613.530  18
  -1 -18   5 112.665 717.859  11
   1 -18  -5 953.178 790.023  25
  -1  18  -5 562.385 549.884  22
   1 -18  -6 6498.16 1134.57  25
  -1  18  -6 7781.39 1254.94  22
  -1 -18   6 8202.16 1185.87  18
  -1  18  -6 6603.67 1157.92  20
  -1 -18   6 6792.36 1135.64  11
  -1 -18   7 1147.79 700.282  16
   1 -18  -7 568.819 630.975  25
  -1  18  -7 1076.20 737.754  21
  -1  18  -7 1241.12 733.808  20
  -1  18  -7-700.173 664.952  12
  -1 -18   7 1217.32 704.280  11
  -1  18  -7 1004.27 602.340  22
  -1 -18   7 737.900 607.565  18
   1 -18  -8 4173.14 993.709  25
  -1 -18   8 4890.33 1079.58  16
  -1 -18   8 5669.33 983.993  18
  -1 -18   8 4848.62 1019.34  11
  -1  18  -8 4697.43 976.556  12
  -1  18  -8 4845.61 1078.47  21
  -1  18  -8 4633.19 1011.51  22
  -1 -18   8 5404.73 1075.62  10
  -1  18  -8 4109.04 1024.63  20
  -1 -18   9 4404.56 1041.33  10
  -1  18  -9 3805.86 966.729  22
  -1 -18   9 3561.42 922.536  11
  -1 -18   9 2020.22 786.761  18
  -1  18  -9 3241.15 782.928  12
  -1  18  -9 3525.12 939.187  21
  -1  18  -9 3284.31 879.450  20
   1 -18  -9 2628.86 908.053  25
   1 -18 -10 4338.40 956.924  25
  -1  18 -10 3080.49 882.773  20
  -1  18 -10 3590.87 810.103  12
  -1  18 -10 3505.79 1001.96  22
  -1 -18  10 3768.99 966.342  10
  -1 -18  10 5034.33 1009.28  11
  -1 -18  10 3754.08 996.397  18
  -1  18 -10 3325.81 951.905  21
  -1  18 -11 3416.21 939.967  21
   1 -18 -11 4129.52 1017.27  25
  -1 -18  11 5015.28 996.735  18
  -1  18 -11 4699.21 978.409  20
  -1  18 -11 3521.81 814.962  12
  -1 -18  11 3855.60 956.588  10
  -1 -18  12 517.285 649.189  18
   1 -18 -12 593.641 669.492  25
  -1  18 -12 1420.18 726.289  21
  -1  18 -12 963.887 603.933  12
  -1  18 -12 354.197 631.322  20
  -1 -18  12-774.584 653.020  10
  -1  18 -13 1055.48 635.753  21
  -1 -18  13 667.549 535.982  18
  -1  18 -13 520.188 572.756  12
  -1  18 -13 343.987 626.981  20
  -1 -18  13 517.392 606.029  10
   1 -18 -13-148.522 617.799  25
   1 -18 -14 4160.53 945.197  25
  -1  18 -14 5376.88 932.526  12
  -1 -18  14 6708.88 1080.44  18
  -1  18 -15 1049.51 585.214  12
  -1  18 -15 92.6556 546.138  14
  -1 -18  15 1624.73 685.450  18
   1 -18 -15 592.283 540.314  25
  -1  18 -16 471.576 499.884  14
  -1  18 -16 2394.14 636.725  12
   1 -18 -16 1967.14 716.534  25
  -1 -18  16 2142.16 689.352  18
  -1 -18  17 329.047 566.283  18
  -1  18 -17-781.942 480.129  13
  -1  18 -17 739.498 499.861  12
  -1  18 -17-167.147 483.690  14
   1 -18 -17-299.713 586.557  25
  -1  18 -18 992.476 492.569  14
  -1  18 -18 3267.29 614.932  13
  -1  18 -18 3510.06 648.255  12
   1 -18 -18 2661.54 682.108  25
  -1 -18  18 3497.49 697.445  18
   1 -18 -19 960.493 553.788  25
  -1  18 -19-22.8895 416.193  14
  -1 -18  19-149.590 468.497  18
  -1  18 -19-870.781 429.998  13
  -1 -18  20-124.336 437.336  18
  -1  18 -20 187.270 401.427  14
  -1  18 -20 133.329 185.667  13
  -1 -18  21 280.962 353.530  18
  -1  18 -21-496.917 276.809  26
   1 -19  20-337.835 314.734  18
   1  19 -20 52.8182 306.366  13
   1 -19  19 1595.39 492.410  18
   1  19 -19 1459.85 478.937  13
   1  19 -18-170.770 400.633  13
   1  19 -18 1040.23 346.254  23
   1 -19  18-211.635 392.237  18
   1  19 -17 1062.96 408.191  23
   1 -19  17 1806.97 613.055  18
   1  19 -17 1823.99 571.173  13
   1  19 -16 58.8237 498.025  13
   1  19 -16 91.9946 384.489  23
   1 -19  16 1148.33 556.655  18
   1  19 -15 992.028 468.402  23
   1  19 -15 1328.95 580.095  12
   1 -19  15 1067.21 571.201  18
   1 -19  15 960.567 663.454  16
   1 -19  14 1493.78 689.440  11
   1  19 -14 1094.68 565.832  12
   1 -19  14 349.966 524.982  18
   1 -19  14 1873.99 591.683  10
   1 -19  14 569.465 524.050  16
   1 -19  13 5007.31 956.612  16
   1  19 -13 5570.79 931.488  12
   1 -19  13 4050.36 879.606  18
   1 -19  13 4227.53 867.986  11
  -1 -19 -13 4907.85 965.255  25
   1  19 -12 3335.58 751.581  12
   1 -19  12 2728.69 794.273  18
   1 -19  12 2705.60 772.373  11
   1 -19  12 2058.67 762.598  16
  -1 -19 -12 1681.79 792.903  25
   1  19 -11 2303.19 681.728  12
  -1 -19 -11 1785.59 772.162  25
   1 -19  11 1328.95 726.970  11
   1 -19  11 2388.74 712.219  16
   1  19 -11 2458.65 823.364  21
   1 -19  11 2893.02 792.587  18
  -1 -19 -10 6137.51 1118.15  25
   1  19 -10 7119.70 1127.98  20
   1  19 -10 7672.73 1223.17  21
   1 -19  10 5601.26 1012.73  18
   1 -19  10 4898.03 999.065  11
   1  19 -10 6095.13 989.725  12
   1 -19  10 5853.80 1022.69  16
   1 -19   9 5918.28 1091.12  11
   1  19  -9 6115.72 1139.39  21
   1  19  -9 5986.00 1097.31  20
   1 -19   9 6457.96 1044.87  18
   1  19  -9 8008.94 1125.95  12
   1 -19   9 5362.21 1041.55  16
  -1 -19  -9 4809.66 1037.07  25
  -1 -19  -8 2651.96 912.737  25
   1 -19   8 3638.96 918.611  11
   1  19  -8 4086.15 845.434  12
   1  19  -8 4262.34 1039.78  21
   1 -19   8 3659.33 923.951  16
   1 -19   8 3663.17 829.128  18
   1  19  -8 3006.57 911.436  20
   1 -19   7 3055.15 811.635  16
   1 -19   7 3979.53 911.404  18
   1  19  -7 1472.94 781.020  20
   1 -19   7 3078.54 854.182  11
   1  19  -7 1310.67 836.080  21
   1  19  -7 2937.42 835.171  12
  -1 -19  -7 1824.69 789.287  10
  -1 -19  -7 1927.64 845.389  25
   1  19  -6 7423.92 1195.29  20
   1 -19   6 7754.06 1134.65  18
   1  19  -6 7291.24 1187.81  21
   1 -19   6 6146.82 1074.40  11
  -1 -19  -6 8620.79 1216.25  10
   1 -19   6 6947.39 1105.22  16
  -1 -19  -6 6690.16 1142.48  25
   1  19  -6 7531.92 1072.30  12
  -1 -19  -5 5950.61 1087.10  25
   1  19  -5 4418.87 1091.84  21
   1  19  -5 7089.10 1172.87  20
   1  19  -5 5654.11 1008.50  12
   1 -19   5 4257.76 960.915  11
  -1 -19  -5 5556.74 1029.38  10
   1 -19   5 5262.19 1026.45  16
   1 -19   4 1514.26 764.967  16
   1  19  -4 4056.73 959.189  20
   1  19  -4 2807.97 742.247  12
   1 -19   4 1841.70 837.028  11
  -1 -19  -4 1644.07 737.137  10
   1  19  -4 2479.43 833.108  21
  -1 -19  -3 3924.65 962.231  10
   1  19  -3 1728.98 796.562  20
   1 -19   3 1888.12 711.745  16
   1  19  -3 2139.76 733.276  12
   1 -19   3 2709.13 781.821   9
   1 -19   3 2722.40 904.738  11
  -1 -19  -2 13636.4 1516.88  10
   1 -19   2 14338.4 1499.68   9
  -1 -19  -2 13866.9 1449.68  11
   1  19  -2 13360.3 1559.60  20
   1  19  -2 15820.2 1373.35  12
   1 -19   2 13881.5 1435.57  16
   1 -19   2 12362.9 1426.79  11
   1 -19   1 1972.39 778.646  16
  -1  19   1-570.894 617.207  22
   1 -19   1 773.870 625.453   9
  -1 -19  -1 1336.23 633.049  11
   1 -19   1 709.481 666.118  11
   1  19  -1 1942.72 720.099  20
  -1 -19  -1-913.587 663.434  10
   1 -19   0 6077.56 1001.09  16
   1 -19   0 6412.75 1058.72   9
  -1  19   0 6475.88 1150.96  22
  -1 -19   0 7365.00 1091.09  18
   1  19   0 7084.67 1160.11  20
  -1 -19   0 6292.92 1037.71  11
   1 -19   0 5099.95 964.998  11
  -1 -19   0 5144.96 1007.79  10
  -1 -19   1 90.4506 585.162  18
  -1  19  -1-70.8169 629.398  22
   1 -19  -1 1344.81 665.519   9
  -1 -19   1 1034.30 628.641  11
   1 -19  -1 1633.13 673.305  11
  -1 -19   1-818.950 730.460  10
  -1 -19   2 15516.4 1486.01  18
  -1  19  -2 15998.2 1678.11  22
   1 -19  -2 15267.3 1487.37   9
  -1 -19   2 13869.2 1492.77  11
  -1 -19   2 13597.3 1560.37  10
   1 -19  -2 15880.4 1551.20  11
   1 -19  -3 1838.92 741.881   9
  -1  19  -3 2180.86 744.558  22
  -1 -19   3 1276.00 713.652  10
   1 -19  -3 3019.67 916.234  11
  -1 -19   3 2273.44 804.673  18
  -1 -19   3 1707.27 802.711  11
   1 -19  -4 3803.72 950.443  11
  -1  19  -4 2376.40 788.426  22
  -1 -19   4 1759.08 836.466  10
  -1  19  -4 1445.56 807.143  20
  -1 -19   4 3140.36 864.290  18
  -1 -19   4 2407.86 840.336  11
  -1 -19   5 4541.95 1017.39  10
   1 -19  -5 2658.89 910.883  25
  -1  19  -5 7520.39 1099.67  12
  -1  19  -5 5663.20 1104.85  20
  -1 -19   5 4887.55 966.804  18
  -1  19  -5 7317.36 1184.19  22
  -1 -19   5 4882.55 1006.83  11
   1 -19  -6 7252.57 1134.83  10
  -1 -19   6 6910.05 1185.53  10
  -1 -19   6 6765.08 1182.82  11
  -1  19  -6 9021.95 1351.65  22
  -1  19  -6 7483.20 1181.79  20
  -1  19  -6 6514.18 1057.26  12
  -1 -19   6 8588.26 1135.28  18
   1 -19  -6 5821.27 1043.97  25
  -1 -19   7 4243.64 973.194  10
   1 -19  -7 1813.45 789.457  25
  -1  19  -7 2176.19 792.862  21
  -1 -19   7 1659.52 738.739  11
  -1  19  -7 2760.09 889.762  20
  -1  19  -7 4396.49 901.085  22
  -1 -19   7 3167.06 810.781  18
  -1  19  -7 4738.94 908.608  12
  -1  19  -8 4804.59 1025.45  22
  -1 -19   8 3765.23 914.704  10
  -1  19  -8 3753.97 928.771  20
  -1 -19   8 4025.89 941.321  18
  -1  19  -8 3043.61 876.238  12
  -1  19  -8 2817.04 897.164  21
   1 -19  -8 1892.92 824.115  25
  -1 -19   8 2670.00 844.510  11
   1 -19  -9 5753.97 1028.19  25
  -1  19  -9 6158.57 1102.51  22
  -1  19  -9 4156.74 965.497  21
  -1  19  -9 4284.96 949.123  20
  -1  19  -9 4814.02 923.651  12
  -1 -19   9 5224.97 1046.80  11
  -1 -19   9 6921.27 1172.58  10
  -1 -19   9 6832.98 1072.82  18
  -1 -19  10 5703.44 1125.99  10
  -1  19 -10 6258.05 1115.60  20
  -1  19 -10 7290.05 1072.26  12
  -1 -19  10 5714.15 1035.02  18
   1 -19 -10 5194.64 1032.57  25
  -1  19 -10 6659.06 1172.51  21
   1 -19 -11 1437.34 781.362  25
  -1 -19  11 2147.31 887.236  10
  -1  19 -11 2491.97 741.356  20
  -1  19 -11 1496.64 618.431  12
  -1  19 -11 3078.35 811.914  21
  -1 -19  11 1956.63 780.134  18
   1 -19 -12 2596.39 843.985  25
  -1  19 -12 2087.15 792.666  21
  -1 -19  12 1670.43 715.329  10
  -1  19 -12 1964.21 681.290  12
  -1 -19  12 1877.15 733.609  18
  -1  19 -12 2619.13 851.725  20
  -1  19 -13 5474.15 899.522  12
  -1 -19  13 4000.55 881.714  18
  -1  19 -13 4866.47 987.916  21
  -1 -19  13 5175.55 875.990  10
   1 -19 -13 4445.95 923.107  25
  -1 -19  14 111.124 546.709  18
  -1  19 -14-40.2232 505.056  14
  -1  19 -14 478.581 498.505  12
   1 -19 -14 483.975 562.344  25
  -1  19 -15 199.100 501.994  14
  -1 -19  15 1140.43 589.143  18
  -1  19 -15 1165.73 545.680  12
   1 -19 -15 600.001 624.403  25
  -1  19 -16 368.571 464.597  12
  -1  19 -16-180.733 461.374  14
   1 -19 -16 379.725 591.849  25
  -1 -19  16 302.119 552.337  18
  -1  19 -17 1337.97 496.491  14
  -1  19 -17 2116.79 537.808  12
  -1  19 -17 2101.89 584.071  13
  -1  19 -17 1118.94 356.291  23
  -1 -19  17 1371.59 543.647  18
   1 -19 -17 1337.13 573.438  25
   1 -19 -18 501.585 490.588  25
  -1  19 -18 30.7958 368.627  13
  -1 -19  18 581.715 419.450  18
  -1  19 -18-285.297 369.577  14
  -1  19 -18-186.402 349.123  12
  -1 -19  19 1707.67 508.948  18
  -1  19 -19 1436.45 391.445  13
  -1  19 -19 620.517 378.442  14
  -1 -19  20-47.4545 323.390  18
   1 -20  19 480.429 336.045  18
   1  20 -19 1013.56 324.788  13
   1  20 -18 298.523 374.614  13
   1 -20  18 229.342 368.888  18
   1 -20  17 188.942 405.176  18
   1  20 -17-332.425 278.246  23
   1  20 -17-402.124 452.092  13
   1  20 -16 611.262 379.708  23
   1  20 -16 435.362 451.019  13
   1 -20  16 750.593 472.083  18
   1  20 -15-79.1370 406.767  23
   1 -20  15-396.092 509.666  18
   1 -20  14 1191.03 591.629  10
   1  20 -14 1577.26 596.778  12
   1  20 -14 2541.23 577.723  23
   1 -20  14 1492.50 679.562  18
   1 -20  13 481.822 499.938  10
   1  20 -13 757.610 559.232  12
   1 -20  13 1442.51 618.630  16
   1 -20  13 1681.65 645.143  18
   1 -20  13 341.237 524.106  11
   1 -20  12 5314.55 836.251  18
   1 -20  12 4251.42 888.269  16
   1  20 -12 5758.82 928.453  12
   1 -20  12 4102.21 813.693  11
   1  20 -11 61.3137 576.025  21
   1 -20  11 637.020 633.622  11
   1  20 -11 738.915 587.974  12
   1 -20  11 1209.90 649.120  18
   1 -20  11 1205.98 666.314  16
   1 -20  10-261.743 620.981  11
   1  20 -10-88.9277 571.361  21
   1 -20  10-380.407 557.824  16
   1  20 -10-10.9454 531.412  12
   1 -20  10 736.850 626.886  18
   1 -20   9 3534.97 864.264  16
   1 -20   9 4057.71 852.060  18
   1  20  -9 3291.70 859.985  20
   1  20  -9 3313.76 769.941  12
   1 -20   9 3709.34 863.330  11
   1  20  -9 3880.74 920.806  21
   1  20  -8 5123.09 1117.73  21
   1  20  -8 5180.37 919.759  12
   1 -20   8 5246.69 882.361  18
   1 -20   8 5422.10 1031.38  11
   1 -20   8 3215.50 811.089  16
   1  20  -8 4673.08 960.886  20
   1  20  -7 581.238 618.668  20
   1  20  -7 296.049 622.176  21
   1  20  -7-25.7119 555.714  12
   1 -20   7 138.816 643.293  18
  -1 -20  -7 255.196 564.469  10
   1 -20   7 402.803 546.841  16
   1 -20   7 3.27579 662.856  11
   1 -20   6 2362.51 794.752  11
  -1 -20  -6 2905.52 810.149  10
   1 -20   6 1684.22 659.987  16
   1  20  -6 2494.54 857.982  20
   1  20  -6 3576.07 937.049  21
   1  20  -6 2589.31 740.233  12
   1  20  -5 1228.53 676.724  21
   1  20  -5 308.257 470.194  12
   1 -20   5-537.530 672.544  11
   1 -20   5 653.140 613.165  16
   1  20  -5 10.7318 587.501  20
  -1 -20  -5 477.617 604.208  10
   1  20  -4 1372.18 636.938  12
   1 -20   4 1529.32 650.830  11
   1  20  -4 898.252 719.700  20
   1  20  -4 817.777 691.611  21
   1 -20   4-48.7801 544.726  16
  -1 -20  -4 561.902 632.027  10
   1 -20   3 2493.19 771.518  16
  -1  20   3 2588.31 862.198  22
   1  20  -3 2443.63 846.923  21
   1  20  -3 2532.31 721.230  12
   1 -20   3 1788.59 736.659  11
  -1 -20  -3 2019.08 772.865  10
   1  20  -3 1125.70 733.285  20
   1 -20   2 2518.59 820.655  16
  -1  20   2 882.243 666.583  22
   1 -20   2 1454.28 687.799  11
  -1 -20  -2 2296.83 737.018  10
   1  20  -2 1838.79 662.454  12
   1  20  -2 2458.13 812.184  20
   1 -20   1 2874.70 805.527  16
   1  20  -1 2582.31 705.166  20
  -1 -20  -1 3629.76 961.563  10
  -1  20   1 3120.08 747.193  12
   1 -20   1 3238.32 840.646  11
  -1  20   1 5023.71 969.619  22
  -1  20   0 295.001 650.974  22
   1  20   0 510.931 599.561  20
  -1  20   0 3549.72 750.215  12
  -1 -20   0 2242.17 791.667  11
   1 -20   0 2060.57 767.923  11
  -1 -20   0 1824.87 764.709  10
  -1 -20   1 2874.00 799.016  18
  -1  20  -1 3605.51 919.952  22
  -1 -20   1 1678.08 794.956  10
   1 -20  -1 2701.34 748.199  11
  -1  20  -1 3159.74 739.762  12
  -1 -20   1 2762.18 826.549  11
  -1 -20   2 2054.64 742.395  11
  -1 -20   2 2300.54 814.068  18
  -1  20  -2 2741.48 754.106  22
  -1  20  -2 2430.83 757.600  12
   1 -20  -2 2620.21 782.516  11
  -1 -20   2 2939.90 830.380  10
  -1  20  -3 2515.54 829.979  22
  -1  20  -3 2557.03 713.449  12
  -1 -20   3 1939.25 775.688  10
  -1  20  -3 2938.03 876.418  20
  -1 -20   3 1004.81 582.414  11
  -1 -20   3 2070.05 752.053  18
   1 -20  -3 1510.96 634.313  11
  -1 -20   4 1155.29 607.673  18
  -1  20  -4 827.318 662.608  12
   1 -20  -4-2.89875 686.919  11
  -1 -20   4 742.613 684.520  10
  -1 -20   4 750.377 610.019  11
  -1  20  -4 2217.45 835.408  20
  -1  20  -4 1789.18 760.997  22
  -1  20  -5 1077.73 744.263  20
  -1  20  -5-786.722 533.715  22
   1 -20  -5 1444.66 655.089  10
  -1 -20   5-208.934 603.277  11
  -1 -20   5 574.901 562.730  18
  -1 -20   5-128.674 782.030  10
  -1  20  -5-139.393 623.394  12
  -1  20  -6 2634.23 866.874  21
  -1  20  -6 2854.61 849.781  22
  -1 -20   6 2007.74 786.155  10
   1 -20  -6 2852.43 803.272  10
  -1  20  -6 3135.93 784.294  12
  -1 -20   6 2170.85 832.094  11
   1 -20  -6 2013.01 745.053  25
  -1 -20   6 2881.28 786.275  18
  -1  20  -6 2890.46 807.404  20
  -1 -20   7-209.042 519.240  10
  -1  20  -7-660.088 623.239  21
  -1  20  -7-319.961 647.163  20
  -1  20  -7-335.862 591.218  12
   1 -20  -7 335.512 566.798  25
  -1  20  -7 476.237 620.075  22
  -1 -20   7 216.398 590.386  18
  -1 -20   8 5508.49 984.031  18
  -1  20  -8 4786.10 1029.15  21
   1 -20  -8 5467.31 986.327  25
  -1  20  -8 4719.71 908.212  12
  -1  20  -8 5362.39 1020.87  22
  -1  20  -8 4110.08 948.107  20
  -1 -20   8 5067.24 1064.27  10
   1 -20  -9 3224.32 869.946  25
  -1  20  -9 3769.77 937.969  20
  -1 -20   9 4294.84 881.380  18
  -1  20  -9 4460.56 915.436  12
  -1 -20   9 2030.14 731.339  10
  -1  20  -9 4082.31 978.050  21
  -1 -20  10 395.271 571.507  18
  -1  20 -10-383.290 572.457  20
   1 -20 -10-622.551 621.642  25
  -1 -20  10 862.018 652.217  10
  -1  20 -10 52.6638 565.352  21
  -1  20 -10 162.273 522.375  12
   1 -20 -11 1414.41 665.097  25
  -1 -20  11 667.395 665.373  10
  -1  20 -11 1106.63 609.346  12
  -1 -20  11 1467.24 598.699  18
  -1  20 -11 579.909 667.452  21
  -1  20 -11 204.358 534.395  20
   1 -20 -12 3716.02 846.782  25
  -1 -20  12 4720.12 849.632  18
  -1  20 -12 4445.85 914.819  21
  -1  20 -12 5087.44 880.749  12
  -1  20 -12 4248.56 846.650  20
  -1 -20  12 4098.99 929.334  10
  -1  20 -13 1517.35 643.700  12
   1 -20 -13 862.549 603.465  25
  -1 -20  13 680.500 519.661  18
  -1  20 -13-353.265 516.418  14
  -1 -20  13 588.916 497.891  10
   1 -20 -14 1138.96 608.913  25
  -1  20 -14 210.574 450.033  14
  -1  20 -14 1571.20 592.291  12
  -1 -20  14 999.406 530.630  18
  -1  20 -15 59.6718 420.794  14
  -1  20 -15 183.513 410.497  12
   1 -20 -15 194.304 452.454  25
  -1 -20  15 246.205 445.845  18
  -1 -20  16 890.896 507.689  18
  -1  20 -16 384.156 317.845  23
  -1  20 -16 736.165 454.687  14
  -1  20 -16 698.619 438.170  13
  -1  20 -16 861.965 442.633  12
   1 -20 -16 295.731 482.319  25
  -1  20 -17-39.0934 334.551  14
  -1  20 -17-347.445 150.600  23
   1 -20 -17-35.7946 468.003  25
  -1  20 -17-283.662 386.093  12
  -1 -20  17 736.300 490.686  18
  -1  20 -17-108.802 334.891  13
  -1  20 -18 1076.62 373.772  13
  -1  20 -18 56.7802 280.062  14
  -1 -20  18 924.476 394.961  18
  -1 -20  19 697.974 325.813  18
   1 -21  17 1253.61 367.224  18
   1  21 -17 764.707 366.102  13
   1 -21  16 240.008 347.447  18
   1  21 -16 762.448 330.697  23
   1  21 -16-171.722 378.377  13
   1  21 -15 5467.37 632.036  23
   1 -21  15 4561.78 629.161  18
   1  21 -15 4153.21 656.284  13
   1  21 -14 2382.41 544.766  23
   1 -21  14 2494.84 563.610  18
   1 -21  14 2561.79 546.313  10
   1 -21  13 1773.88 595.806  10
   1  21 -13 1917.31 618.310  12
   1 -21  13 1559.61 546.490  18
   1  21 -13 2223.27 532.945  23
   1 -21  12 1369.73 523.246  18
   1 -21  12-362.457 467.367  10
   1  21 -12 780.735 504.598  12
   1 -21  12 519.030 511.736  11
   1 -21  11 200.176 504.363  10
   1 -21  11 661.156 543.331  18
   1  21 -11 1188.95 588.020  12
   1 -21  11 1055.26 629.101  11
   1 -21  10 2093.66 641.665  18
   1  21 -10 2438.89 848.232  21
   1 -21  10 3405.60 744.934  16
   1  21 -10 2362.80 660.586  12
   1 -21  10 2429.54 707.038  11
   1  21  -9 1187.91 596.537  12
   1  21  -9 213.853 523.367  21
   1 -21   9 2114.65 635.469  18
   1 -21   9 108.261 522.654  11
   1 -21   9 422.009 595.474  16
   1  21  -8 250.038 605.196  21
   1 -21   8 1467.37 623.397  18
   1  21  -8 317.863 483.855  12
   1 -21   8 268.188 539.198  16
   1 -21   8 237.100 573.475  11
   1  21  -7 139.789 640.714  21
   1  21  -7 443.936 610.936  20
  -1 -21  -7-580.316 473.996  10
   1  21  -7 1197.03 614.762  12
   1 -21   7 414.698 568.702  11
   1 -21   7 968.330 558.096  16
   1  21  -6 618.046 636.635  21
   1  21  -6 418.173 565.755  20
  -1 -21  -6 544.110 536.230  10
   1  21  -6 49.3332 448.212  12
   1 -21   6-298.980 562.860  11
   1 -21   6 373.583 532.428  16
   1 -21   5 1549.57 687.342  16
   1  21  -5 1660.10 775.128  21
   1  21  -5 1990.67 604.161  12
  -1 -21  -5 694.908 634.691  10
   1 -21   5 1719.26 679.791  11
   1  21  -5 2023.12 866.671  20
   1  21  -4 1386.09 637.927  12
   1 -21   4 852.805 662.459  11
   1  21  -4 1210.74 702.308  21
   1 -21   4 891.622 632.088  16
   1  21  -4 1008.28 646.149  20
  -1 -21  -4 1833.46 715.278  10
   1  21  -3 723.545 546.340  20
   1  21  -3 1800.51 638.171  12
   1 -21   3 2248.13 779.968  11
  -1 -21  -3 1311.92 674.716  10
   1  21  -3 1046.28 728.869  21
   1  21  -2 3085.69 737.132  12
   1  21  -2 3507.60 854.291  20
  -1  21   2 3079.41 807.119  22
   1 -21   2 1628.77 709.329  11
   1  21  -2 2760.88 947.741  21
  -1 -21  -2 1288.21 625.557  10
   1  21  -1 4163.76 967.554  21
   1  21  -1 3180.01 788.605  20
  -1 -21  -1 3401.29 858.781  10
   1 -21   1 2973.77 727.965  11
  -1  21   1 2721.45 699.713  12
  -1  21   1 2835.25 804.964  22
   1 -21   0 2430.74 764.990  11
  -1  21   0 1628.29 661.951  22
  -1  21   0 3161.76 703.578  12
  -1 -21   0 3357.04 928.360  10
  -1 -21   1 3930.35 898.845  10
  -1  21  -1 3514.52 902.944  20
  -1  21  -1 3673.94 762.860  12
  -1  21  -1 4521.01 1002.17  22
   1 -21  -1 2473.74 770.688  11
  -1  21  -2 3978.62 900.042  20
  -1 -21   2 3092.45 656.149  18
  -1  21  -2 2178.24 646.464  12
   1 -21  -2 857.774 640.113  11
  -1  21  -2 2447.51 744.208  22
  -1 -21   2 961.953 629.753  10
  -1  21  -3 2655.03 816.173  20
  -1  21  -3 1106.51 665.946  22
  -1 -21   3 1002.65 662.372  18
  -1  21  -3 611.550 607.826  12
   1 -21  -3 1942.44 683.754  11
  -1 -21   3 462.826 630.824  10
   1 -21  -3 2207.17 801.057  10
   1 -21  -4 610.214 601.581  10
  -1  21  -4-75.3896 544.288  12
  -1 -21   4 846.771 615.298  10
  -1 -21   4 491.442 585.927  18
  -1  21  -4 90.8186 630.057  20
  -1  21  -4 1011.69 587.624  22
  -1  21  -5 1641.92 596.123  12
  -1 -21   5 2114.29 750.327  10
  -1  21  -5 2233.91 871.988  21
  -1 -21   5 1326.88 665.422  18
  -1  21  -5 2875.77 812.292  22
   1 -21  -5 447.335 616.014  10
  -1  21  -5 1887.46 825.739  20
  -1  21  -6-177.653 512.271  22
  -1 -21   6 43.5422 595.762  10
  -1  21  -6-71.1388 516.488  21
  -1  21  -6-825.233 655.224  20
  -1 -21   6-454.135 572.466  18
  -1  21  -6-464.601 596.081  12
   1 -21  -6-148.037 524.593  10
  -1 -21   7 1352.11 611.631  18
   1 -21  -7 1440.16 600.002  25
  -1  21  -7 973.867 656.564  21
  -1  21  -7 1233.88 742.747  22
  -1  21  -7 978.627 672.162  20
  -1 -21   7 956.776 643.558  10
  -1  21  -7 1254.95 625.553  12
   1 -21  -8-77.2150 514.375  25
  -1 -21   8 683.293 603.287  18
  -1  21  -8 215.453 610.128  20
  -1  21  -8 75.2741 545.363  12
  -1 -21   8-229.426 625.865  10
  -1  21  -8 811.236 592.044  21
  -1 -21   9 156.475 609.925  10
  -1  21  -9 778.080 628.130  20
  -1  21  -9 1200.08 620.846  12
  -1 -21   9 1170.16 649.925  18
   1 -21  -9-570.637 572.476  25
  -1  21  -9 202.553 589.109  21
   1 -21 -10 2417.12 666.747  25
  -1 -21  10 2745.29 747.603  10
  -1  21 -10 2724.28 766.675  20
  -1  21 -10 1946.30 801.192  21
  -1 -21  10 2308.39 655.528  18
  -1  21 -10 1827.65 631.757  12
  -1  21 -11 1087.17 593.978  21
  -1  21 -11 600.330 561.868  12
  -1 -21  11 1661.83 612.362  18
  -1  21 -11 981.793 582.286  20
  -1 -21  11 143.255 474.863  10
   1 -21 -11 422.930 616.218  25
  -1  21 -12-755.137 509.211  14
   1 -21 -12-355.052 502.106  25
  -1  21 -12 272.370 466.927  12
  -1 -21  12 773.999 544.956  18
  -1 -21  12 1124.04 582.586  10
  -1  21 -13 2906.18 645.027  12
  -1 -21  13 1821.24 523.371  10
  -1 -21  13 2434.14 649.231  18
   1 -21 -13 2836.96 683.137  25
   1 -21 -14 1889.92 643.042  25
  -1 -21  14 1839.42 552.430  18
  -1  21 -14 2417.30 593.758  12
  -1  21 -14 378.831 472.666  14
  -1  21 -15 5785.95 703.466  12
  -1 -21  15 4675.81 684.545  18
   1 -21 -15 4639.59 764.063  25
  -1  21 -16 470.026 379.013  13
  -1  21 -16 165.845 371.528  12
  -1  21 -16 395.730 301.815  23
  -1 -21  16 126.462 371.754  18
  -1  21 -16-557.742 361.048  14
  -1 -21  17 980.689 369.688  18
  -1 -21  18 43.1034 253.416  18
   1  22 -16-204.918 300.340  13
   1  22 -15-74.7827 277.660  23
   1  22 -15 382.583 356.947  13
   1  22 -14 1183.39 409.719  23
   1 -22  14 1342.86 395.851  18
   1  22 -14 1180.49 482.316  13
   1 -22  13 568.523 443.220  18
   1  22 -13 1454.28 445.716  23
   1 -22  13 916.229 453.029  10
   1 -22  12 3083.84 532.380  18
   1 -22  12 1707.65 619.393  10
   1  22 -12 3227.93 651.007  12
   1  22 -12 3289.33 608.824  23
   1 -22  11 3059.15 675.354  10
   1 -22  11 1896.43 417.484  18
   1  22 -11 3715.75 679.222  12
   1 -22  10 794.750 344.846  18
   1  22 -10 1474.46 523.963  12
   1 -22  10 2178.78 613.974  10
   1 -22  10 1894.15 587.171  11
   1 -22   9 680.343 596.660  10
   1  22  -9 613.954 543.129  21
   1  22  -9-146.424 449.325  12
   1 -22   9 443.853 583.604  11
   1  22  -8 1360.49 641.764  21
   1 -22   8 1414.47 591.975  11
   1  22  -8 813.958 489.138  12
   1 -22   8 1019.69 595.443  10
   1  22  -7 2592.53 796.653  21
   1  22  -7 3101.39 693.062  12
   1 -22   7 2219.71 668.896  11
   1 -22   6 2124.09 709.755  11
   1  22  -6 2381.66 787.318  21
   1  22  -6 3089.79 708.593  20
  -1 -22  -6 3195.40 727.461  10
   1  22  -6 3259.66 716.487  12
   1  22  -5 551.127 650.619  21
   1  22  -5 1083.47 687.329  20
  -1 -22  -5 491.023 564.960  10
   1  22  -5 365.324 476.293  12
   1 -22   5 601.919 521.105  11
   1  22  -4 226.104 661.885  21
   1  22  -4-361.941 604.966  20
   1  22  -4 984.300 596.232  12
   1 -22   4 676.033 514.245  11
  -1 -22  -4 604.600 505.094  10
   1 -22   3 1718.62 658.103  11
   1  22  -3 2627.56 818.933  21
   1  22  -3 1587.92 616.477  12
  -1 -22  -3 1527.24 652.664  10
   1  22  -3 1438.67 749.660  20
  -1  22   2 1664.05 731.558  20
   1  22  -2 248.251 724.453  21
   1  22  -2 1584.00 664.874  20
  -1 -22  -2 443.220 576.722  10
   1 -22   2 1652.10 679.921  11
  -1  22   1 265.552 617.920  20
   1  22  -1 301.771 500.009  20
  -1 -22  -1 323.581 549.526  10
   1  22  -1 381.504 615.113  21
   1 -22   1 603.552 601.918  11
  -1  22   0 1394.09 534.515  12
   1 -22   0 561.949 564.402  11
  -1 -22   0-81.3032 552.649  10
  -1  22   0 1750.65 701.611  20
   1 -22   0-142.009 609.898  10
   1  22   0 859.603 642.883  21
  -1  22  -1 1939.16 772.636  20
  -1  22  -1 1955.18 578.189  12
   1 -22  -1 424.921 619.884  11
   1 -22  -1 921.580 666.339  10
  -1 -22   1 328.078 565.992  10
   1  22   1 725.325 654.855  21
  -1  22  -1 1558.93 593.151  22
  -1  22  -2 2323.81 720.606  22
   1  22   2 1483.18 636.422  21
  -1 -22   2 1140.09 718.261  10
   1 -22  -2 1405.33 653.572  10
   1 -22  -2 1827.16 611.601  11
  -1  22  -2 1272.61 582.880  12
  -1  22  -2 301.414 612.164  20
  -1  22  -3 1577.03 657.566  21
  -1  22  -3 2526.64 706.074  12
  -1 -22   3 598.330 500.897  18
  -1  22  -3 1248.94 691.853  20
   1 -22  -3 2234.54 638.008  11
  -1 -22   3 1481.91 727.394  10
   1 -22  -3 836.595 567.876  10
  -1  22  -3 1724.45 751.756  22
  -1  22  -4-124.557 580.532  21
  -1  22  -4-66.9064 451.137  22
   1 -22  -4 77.5712 404.765  10
  -1  22  -4 595.849 607.714  12
  -1 -22   4-373.602 546.828  18
  -1 -22   4 1507.66 654.831  10
  -1  22  -4 403.929 618.130  20
  -1  22  -5 1217.89 516.282  22
  -1  22  -5 480.089 508.440  12
  -1  22  -5 1417.65 719.540  20
  -1 -22   5 1255.03 580.189  18
   1 -22  -5 484.725 540.639  10
  -1 -22   5 728.835 548.416  10
  -1  22  -5 211.234 587.654  21
  -1  22  -6 1486.52 653.536  20
  -1  22  -6 2677.91 734.188  12
  -1 -22   6 3450.01 704.743  18
  -1  22  -6 2601.55 818.682  21
  -1 -22   6 3323.98 873.757  10
  -1  22  -7 2720.30 768.480  20
  -1  22  -7 1842.48 674.890  21
  -1  22  -7 2620.16 672.748  12
  -1 -22   7 2252.59 648.792  18
  -1 -22   7 2485.44 727.140  10
  -1  22  -8 1125.95 620.156  20
  -1  22  -8 763.186 523.650  12
  -1 -22   8 1848.46 688.610  10
  -1  22  -8 1444.66 615.087  21
  -1 -22   8 144.583 431.988  18
   1 -22  -8 965.250 587.514  25
  -1 -22   9 745.439 464.967  18
  -1  22  -9 748.816 577.379  21
   1 -22  -9 860.930 559.279  25
  -1  22  -9-424.541 553.026  20
  -1 -22   9 241.939 505.105  10
  -1  22  -9-339.188 515.581  12
  -1  22 -10 1898.92 695.015  21
  -1  22 -10 1052.12 557.151  12
  -1 -22  10 1136.61 565.698  10
  -1  22 -10 1375.79 590.367  20
  -1 -22  10 903.825 475.705  18
   1 -22 -10 938.986 479.513  25
   1 -22 -11 3627.23 698.401  25
  -1  22 -11 4804.99 766.110  12
  -1 -22  11 4907.46 764.746  10
  -1 -22  11 3653.01 698.985  18
  -1 -22  12 2892.76 601.751  18
  -1 -22  12 1631.70 556.056  10
  -1  22 -12 3345.13 634.626  12
   1 -22 -12 2937.36 611.741  25
  -1  22 -13 186.696 353.161  14
  -1  22 -13 1137.96 508.187  12
  -1 -22  13 992.782 439.299  18
  -1 -22  14 1299.03 467.077  18
  -1  22 -14 1089.99 432.057  12
  -1  22 -14 469.095 327.665  14
  -1  22 -15 477.814 318.390  13
  -1  22 -15 260.027 329.552  12
  -1 -22  15 440.108 360.748  18
  -1  22 -15-2.83299 190.442  23
  -1 -22  16 616.202 310.520  18
   1  23 -14-75.0281 211.981  23
   1  23 -14-188.084 319.448  13
   1  23 -13 2191.45 412.656  23
   1  23 -13 1167.28 406.352  13
   1  23 -12 273.941 304.367  23
   1 -23  12-672.310 363.722  10
   1  23 -11 853.282 424.187  23
   1 -23  11 647.295 442.302  10
   1  23 -10 3636.62 604.808  23
   1  23 -10 3669.72 618.113  12
   1 -23  10 4481.56 706.479  10
   1  23  -9 474.279 409.724  23
   1  23  -9 822.872 423.968  12
   1 -23   9 1239.90 530.203  10
   1  23  -8 673.550 561.304  21
   1  23  -8 697.129 486.698  12
   1 -23   8 397.511 448.722  10
   1  23  -7 1801.21 599.732  21
   1 -23   7 757.311 507.680  11
   1  23  -7 2384.20 564.088  12
   1 -23   7 1963.45 604.901  10
   1 -23   6 10.9212 482.243  10
   1  23  -6 741.964 463.855  12
   1 -23   6 338.391 485.582  11
   1  23  -6 670.403 594.130  21
   1  23  -5-154.790 539.364  21
   1  23  -5-311.109 423.112  12
   1 -23   5 510.360 505.438  11
   1 -23   5-2.82504 515.005  10
  -1 -23  -4 191.888 462.188  10
   1  23  -4-243.235 510.680  21
   1  23  -4 141.927 424.695  12
   1 -23   4 78.1029 456.750  11
  -1  23   4 888.675 537.435  20
   1 -23   3 1649.72 651.872  10
   1  23  -3 1559.91 599.384  20
  -1  23   3 1460.98 624.476  20
   1  23  -3 1644.69 685.388  21
   1 -23   3 1087.78 574.129  11
  -1 -23  -3 881.894 545.257  10
   1 -23   2 797.257 557.159  10
  -1  23   2 206.240 508.061  20
   1  23  -2 659.052 557.642  21
  -1 -23  -2 637.876 491.207  10
   1 -23   2-11.8521 471.018  11
   1  23  -1 2041.82 775.326  21
   1 -23   1 2275.03 663.585  11
  -1  23   1 2090.18 647.083  20
  -1 -23  -1 857.517 571.868  10
   1 -23   1 686.269 534.613  10
   1  23   0-154.352 468.467  21
   1 -23   0 213.792 466.368  11
  -1  23   0-571.312 514.755  20
  -1 -23   0 245.592 514.269  10
   1 -23   0 558.993 542.883  10
  -1 -23   1 1375.71 650.285  10
   1  23   1 454.642 506.703  21
  -1  23  -1 1335.24 700.873  21
  -1  23  -1 2093.35 571.504  12
  -1  23  -1 1170.64 599.145  20
   1 -23  -1 1379.31 560.078  10
  -1  23  -2-33.7827 320.289  12
  -1  23  -2 86.9601 658.797  21
  -1  23  -2 229.215 535.220  20
   1 -23  -2 261.824 496.933  10
  -1 -23   2 32.5080 465.797  10
   1  23   2-720.367 629.570  21
   1  23   3 1306.57 585.213  21
  -1  23  -3 1053.25 644.761  20
  -1  23  -3 1263.72 524.606  12
  -1 -23   3 724.427 582.717  10
   1 -23  -3 2058.80 650.459  10
  -1  23  -3-246.785 555.373  21
  -1  23  -4 431.927 558.723  21
   1  23   4 277.114 457.618  21
  -1 -23   4-98.0668 542.853  10
   1 -23  -4-428.887 473.868  10
  -1  23  -4 188.374 435.682  12
  -1  23  -4 597.761 549.868  20
  -1  23  -5 219.845 431.867  12
  -1 -23   5 234.535 375.950  18
   1 -23  -5 687.522 344.118  10
   1  23   5 1671.47 603.134  21
  -1 -23   5-47.7417 486.895  10
  -1  23  -5 2.98566 467.075  21
  -1  23  -5 729.673 565.773  20
  -1 -23   6 156.757 419.776  18
  -1  23  -6 472.546 553.231  21
  -1  23  -6-149.906 406.700  12
   1  23   6 497.551 470.379  21
  -1  23  -6 891.214 514.788  20
  -1 -23   6 248.707 508.567  10
  -1  23  -7 804.868 498.120  20
  -1  23  -7 1127.22 516.317  12
  -1 -23   7 1447.58 495.693  18
  -1 -23   7 1232.29 563.513  10
  -1  23  -7 2077.17 628.581  21
  -1  23  -8 649.816 562.052  21
  -1  23  -8 546.524 522.222  20
  -1  23  -8 1195.34 501.914  12
  -1 -23   8 1043.80 464.852  18
  -1 -23   8 903.480 570.762  10
  -1  23  -9 839.751 525.664  21
  -1 -23   9 569.118 363.322  18
  -1  23  -9 569.881 401.646  14
  -1  23  -9 1073.50 503.851  12
  -1 -23   9 32.8402 453.341  10
  -1 -23  10 3919.88 596.830  18
  -1  23 -10 3534.63 641.140  12
  -1 -23  10 3492.41 649.991  10
  -1 -23  11 642.550 365.716  10
  -1  23 -11 972.044 452.430  12
  -1 -23  11 919.777 410.029  18
  -1  23 -12 750.810 406.759  12
  -1 -23  12 549.236 315.342  18
  -1  23 -13 1996.58 492.889  12
  -1 -23  13 1720.66 387.418  18
  -1  23 -13 1909.77 353.037  23
   1  24 -12 1312.11 340.225  23
   1  24 -12 1054.70 335.751  13
   1  24 -11 1218.92 358.763  23
   1  24 -11 933.255 381.261  13
   1  24 -10 2348.96 475.157  23
   1 -24  10 2169.57 471.284  10
   1  24  -9-39.9636 356.565  23
   1 -24   9-16.9566 331.230  10
   1 -24   8 397.959 460.119  10
   1  24  -8 975.281 425.692  23
   1  24  -7 2665.95 510.638  23
   1 -24   7 2097.69 588.947  10
   1  24  -6 533.396 477.096  21
   1  24  -6 485.199 397.787  23
   1 -24   6 708.093 457.708  10
   1 -24   5 5609.41 861.499  10
   1  24  -5 6282.17 691.861  23
   1  24  -5 5648.79 893.154  21
   1  24  -4-58.8843 534.678  21
   1 -24   4 445.261 476.653  10
   1  24  -3-435.412 555.224  21
  -1  24   3 608.357 420.051  20
   1 -24   3 290.349 456.219  10
  -1 -24  -3-150.016 392.755  10
  -1  24   2 556.705 401.729  20
   1 -24   2 50.7326 499.094  10
  -1 -24  -2-593.236 469.829  10
   1  24  -2-452.298 452.918  21
   1  24  -1 578.808 357.016  23
  -1  24   1 473.658 464.395  20
   1  24  -1 962.929 562.213  21
  -1 -24  -1 985.370 509.844  10
   1 -24   1 1110.96 539.724  10
  -1  24   1-226.026 594.571  21
  -1  24   0-21.6441 480.198  21
   1  24   0-169.664 489.703  21
  -1 -24   0-54.9393 427.042  10
   1 -24   0-11.8210 451.050  10
  -1  24   0 514.423 402.116  20
  -1  24  -1 306.100 461.812  20
   1 -24  -1 579.808 474.906  10
   1  24   1 488.326 473.709  21
  -1 -24   1 554.134 524.426  10
  -1  24  -1 970.777 536.963  21
   1  24   2 114.248 411.502  21
  -1  24  -2-769.760 574.019  21
  -1  24  -2-256.856 478.405  20
  -1  24  -2 44.2977 328.025  12
  -1 -24   2-222.875 453.509  10
   1 -24  -2-113.464 467.859  10
  -1  24  -3-41.7935 342.492  12
  -1  24  -3 114.731 493.526  21
   1  24   3-524.209 441.169  21
  -1  24  -3 416.022 376.031  20
  -1 -24   3 1117.49 519.346  10
   1 -24  -3-689.529 445.834  10
   1 -24  -4 78.0908 361.233  10
  -1  24  -4 48.0780 518.804  21
  -1  24  -4 80.9690 348.005  12
  -1 -24   4 2.34596 446.984  10
  -1  24  -4-179.763 449.200  20
   1  24   4 295.958 447.690  21
  -1  24  -5 6338.78 886.162  20
  -1 -24   5 4913.73 774.100  10
  -1  24  -5 6596.49 735.361  12
  -1  24  -5 4531.09 839.454  21
  -1  24  -6 408.644 398.934  12
  -1  24  -6 454.368 443.934  20
  -1  24  -6-55.4898 472.071  21
  -1 -24   6 413.765 441.002  10
  -1  24  -7 2418.26 538.217  12
  -1 -24   7 2361.93 583.333  10
  -1  24  -7 1339.12 596.280  21
  -1  24  -8 787.592 491.735  21
  -1  24  -8 509.038 374.214  12
  -1 -24   8 1248.81 459.120  10
  -1  24  -9 314.455 375.921  12
  -1 -24   9-554.639 198.138  18
  -1 -24   9-285.582 377.737  10
  -1  24 -10 1840.45 438.026  12
  -1  24 -11 200.265 305.053  12
  -1  24 -12 1465.96 339.579  12
   1  25  -8 2168.23 383.387  23
   1 -25   8 2346.71 420.295  10
   1  25  -7 3120.94 434.503  23
   1 -25   7 3082.68 513.456  10
   1 -25   6 1476.15 428.351  10
   1  25  -6 1457.84 367.711  23
  -1  25   5 790.295 447.116  21
   1 -25   5 1211.09 467.180  10
   1  25  -5 1521.00 369.450  23
  -1  25   4 145.003 433.566  21
   1  25  -4-156.178 274.005  23
   1 -25   4 406.689 376.626  10
   1  25  -3 1845.97 385.709  23
   1 -25   3 2150.63 539.455  10
   1  25  -3 1357.63 470.673  21
   1 -25   2 2227.10 560.257  10
   1  25  -2 2664.06 402.268  23
   1  25  -2 2429.14 604.829  21
  -1  25   2 974.936 506.596  21
   1  25  -1 763.703 481.581  21
   1 -25   1 836.595 397.837  10
  -1  25   1 905.128 528.678  21
  -1  25   1 758.937 373.455  20
   1  25   0 881.729 427.834  21
  -1  25   0 191.999 498.711  21
  -1  25   0 1331.98 430.071  20
   1 -25   0 1351.32 497.211  10
   1  25   1 1641.99 482.008  21
  -1  25  -1 874.380 432.614  20
  -1 -25   1 1502.47 512.075  10
   1 -25  -1 1464.38 464.615  10
  -1  25  -1 824.485 479.435  21
   1 -25  -2 2675.66 497.238  10
   1  25   2 1947.39 484.022  21
  -1  25  -2 1543.60 564.066  21
  -1 -25   2 2728.68 594.361  10
  -1  25  -2 2587.67 555.812  20
   1 -25  -3 475.803 296.364  10
  -1  25  -3 1070.86 540.241  21
  -1  25  -3 2599.84 570.178  20
  -1 -25   3 1824.08 549.799  10
  -1  25  -4 737.360 499.429  21
  -1  25  -4 670.579 397.557  20
  -1 -25   4 1341.58 477.047  10
  -1  25  -5 756.779 451.097  21
  -1  25  -5 954.102 342.831  12
  -1 -25   5 1353.46 466.571  10
  -1 -25   6 1021.74 421.893  10
  -1  25  -6 1238.05 457.317  21
  -1  25  -6 1563.71 363.846  12
  -1  25  -7 2509.17 403.629  12
  -1  25  -9 3583.61 403.885  23
   1 -26   3 276.605 281.472  10
   1 -26   2 1894.00 380.683  10
  -1  26   1 286.775 317.744  21
  -1  26   0 852.524 341.825  21
  -1  26  -1 1022.06 389.206  21
  -1  26  -2 632.430 331.717  21
  -1  26  -3 173.922 305.140  21
   2   0   0 116445. 1216.59   3
   2   0   0 119564. 1463.88   1
   2   0   1 274236. 2161.13   1
   2   0   1 270732. 1854.96   2
   2   0  -2 973488. 4096.56   3
  -2   0  -2 981600. 3168.25   6
   2   0  -3 149238. 1929.65  29
   2   0  -3 146434. 1752.37   3
   2   0  -3 145274. 1275.13   6
   2   0  -4 1633.88 254.260   6
  -2   0  -4 1663.28 287.932   6
   2   0  -4 2164.08 373.209  29
   2   0  -4 1290.24 288.804   3
  -2   0  -5 74.8416 266.172   6
   2   0  -5 114.225 290.122  29
   2   0  -5 490.187 245.549   6
   2   0  -5 613.472 288.068   3
   2   0  -6 50618.3 1377.38   4
   2   0  -6 50794.8 1268.02  29
   2   0  -6 49992.8 1156.19   6
  -2   0  -6 52350.2 1271.47   6
   2   0  -7 167132. 2366.91  29
   2   0  -7 164793. 2632.46   4
   2   0  -7 165683. 2270.85   6
  -2   0  -7 171060. 2450.31   6
  -2   0  -8-181.309 364.519   6
   2   0  -8 442.298 327.118  29
   2   0  -8 164.536 357.883   4
   2   0  -8 114.797 325.191   6
   2   0  -9 135649. 2291.72  29
   2   0  -9 134077. 2393.17   6
  -2   0  -9 140776. 2548.75   6
   2   0  -9 140224. 2683.79   4
   2   0 -10 105212. 2482.38   4
   2   0 -10 102726. 2241.58   6
  -2   0 -10 102258. 2316.39   6
   2   0 -10 104764. 2077.92  29
   2   0 -11 125254. 2372.20  29
   2   0 -11 118350. 2555.24   6
  -2   0 -11 122307. 2674.53   6
   2   0 -11 121392. 2826.58   4
   2   0 -12-58.2717 407.705   6
   2   0 -12 462.223 432.913   4
   2   0 -12 529.973 340.383  29
  -2   0 -12 197.148 455.436   6
   2   0 -13 9726.93 759.928  29
   2   0 -13 9912.77 958.812   6
  -2   0 -13 8741.76 901.055   6
   2   0 -13 10038.7 1006.57   4
  -2   0 -14 20045.0 1327.99   6
   2   0 -14 20965.1 1322.23   6
   2   0 -15 2203.17 634.419   6
  -2   0 -15 1743.30 654.568   6
   2   0 -16 24577.5 1573.27   6
  -2   0 -16 24211.6 1582.31   6
  -2   0 -17 33951.5 1911.08   6
   2   0 -17 36305.8 2033.55  13
   2   0 -17 35619.2 1933.26   6
   2   0 -17 37808.3 2020.08  26
   2   0 -17 36015.6 2231.39  28
   2   0 -18 1367.42 762.368  28
  -2   0 -18 153.662 495.701  24
  -2   0 -18 1288.80 665.461  26
  -2   0 -18 1786.68 735.139  17
   2   0 -18 1525.49 615.090  26
   2   0 -18 838.234 623.889   6
   2   0 -18 771.782 731.833  13
  -2   0 -18 932.480 633.560   6
  -2   0 -18 3557.40 979.351  15
  -2   0 -19 15201.4 1454.96  24
  -2   0 -19 14500.6 1407.41  26
  -2   0 -19 19372.1 1689.42  15
   2   0 -19 17195.5 1518.96  26
   2   0 -19 17084.2 1487.37   6
  -2   0 -19 18794.2 1589.36   6
   2   0 -19 16245.4 1704.56  28
   2   0 -19 15554.9 1481.98  13
  -2   0 -19 16809.2 1598.32  17
   2   0 -20 1186.93 716.239  26
  -2   0 -20 34.6107 559.985  26
  -2   0 -20 1137.67 688.037  17
   2   0 -20 1140.28 792.538  13
   2   0 -20 1652.28 805.039  28
  -2   0 -20 1732.49 764.731  28
   2   0 -20-1287.09 634.307   6
  -2   0 -20 999.367 699.172   6
  -2   0 -21 4224.89 937.578  28
  -2   0 -21 4140.30 905.742  17
   2   0 -21 4933.89 930.467  26
   2   0 -21 5578.92 970.982  13
  -2   0 -21 4445.27 882.315  26
  -2   0 -22-409.156 599.464  26
   2   0 -22 921.841 602.645  13
   2   0 -22 548.868 704.293  26
  -2   0 -22 545.731 563.165  28
   2   0 -23-375.456 680.876  13
  -2   0 -23-415.821 644.128  26
  -2   0 -23 925.256 682.322  28
   2   0 -23 822.525 615.385  26
   2   0 -24 53.3165 655.715  26
   2   0 -24-595.204 568.744  13
  -2   0 -24-632.386 595.236  28
  -2   0 -24 23.6785 600.777  26
   2   0 -25-103.142 522.149  13
   2   0 -25 396.059 599.561  26
  -2   0 -25 855.216 614.285  26
  -2   0 -25-308.322 514.950  28
  -2   0 -26 489.407 548.585  26
   2   0 -26-292.890 471.059  13
   2   0 -26-155.980 518.553  26
  -2   0 -26 72.6316 447.212  28
  -2   0 -27-68.3238 460.663  26
  -2   0 -27 710.431 551.418  28
   2   0 -27 1359.55 556.458  26
  -2   0 -28 97.7719 454.597  28
   2   0 -28-356.448 432.833  26
  -2   0 -28-86.7739 406.765  26
   2   0 -29 813.652 380.084  26
  -2   0 -29 486.033 322.192  26
  -2  -1 -29 75.8122 299.605  26
   2   1 -29 52.2872 304.096  26
  -2  -1 -28 492.503 475.364  28
  -2  -1 -28 512.228 423.376  26
   2   1 -28 334.694 427.387  26
   2   1 -27 226.212 495.449  26
   2   1 -27 271.664 468.602  13
  -2  -1 -27 394.712 486.525  28
  -2  -1 -27 43.9432 432.803  26
   2   1 -26 1342.19 548.163  13
  -2  -1 -26-659.479 493.479  26
   2   1 -26 1092.04 647.350  26
  -2  -1 -26 749.668 493.274  28
   2   1 -25-251.646 563.832  26
  -2  -1 -25 743.275 528.038  26
  -2  -1 -25-124.646 577.566  28
   2   1 -25 72.9663 510.764  13
   2   1 -24 707.907 544.898  13
  -2  -1 -24 1080.00 595.594  26
  -2  -1 -24 1042.99 682.028  28
   2   1 -24-60.8262 641.581  26
  -2  -1 -23 4548.33 983.962  28
   2   1 -23 5361.74 1002.28  13
   2   1 -23 5456.15 1016.64  26
  -2  -1 -23 6143.58 935.775  26
   2   1 -22 2987.39 860.443  26
  -2  -1 -22 2485.22 796.503  28
   2   1 -22 2261.37 803.286  13
  -2  -1 -22 3655.78 856.570  26
   2   1 -21 282.624 650.956  26
   2   1 -21 1019.34 716.327  13
  -2  -1 -21 925.098 616.165  26
  -2  -1 -21-3.68258 559.490  28
   2   1 -20-368.135 665.938  26
  -2  -1 -20-221.074 589.869  26
   2   1 -20 334.202 642.858  28
  -2  -1 -20-1455.49 826.667  28
   2   1 -20 558.291 630.434  13
  -2  -1 -20 260.628 630.670  17
  -2  -1 -20-670.171 700.864   6
   2   1 -20-64.5574 456.297   6
   2   1 -19 1363.18 736.113  26
   2   1 -19 1568.83 742.829  13
   2   1 -19 2868.14 886.223  28
   2   1 -19 1817.03 747.980   6
  -2  -1 -19 2725.11 781.911  24
  -2  -1 -19 1530.44 711.204  17
  -2  -1 -19 1169.28 684.770   6
  -2  -1 -19 2111.48 849.973  15
  -2  -1 -19 533.301 607.380  26
  -2  -1 -18 3843.29 824.724  24
   2   1 -18 6729.42 1054.96  26
   2   1 -18 5912.99 977.477  13
  -2  -1 -18 4351.81 961.350  17
   2   1 -18 6756.38 1093.86  28
  -2  -1 -18 5122.43 946.379   6
   2   1 -18 6387.56 962.963   6
  -2  -1 -18 5963.41 929.064  26
  -2  -1 -18 7155.78 1192.81  15
   2   1 -17 1315.47 610.486  26
  -2  -1 -17 417.506 546.494   6
   2   1 -17 2257.71 703.568   6
   2   1 -17 2179.75 804.492  28
   2   1 -17 1635.76 734.997  13
  -2  -1 -16 1968.57 672.669   6
   2   1 -16 1915.56 657.443   6
  -2  -1 -15 11639.3 1141.38   6
   2   1 -15 11251.3 1104.93   6
  -2  -1 -14 305.223 504.275   6
   2   1 -14 298.761 473.672   6
   2   1 -14 801.859 401.434  29
   2   1 -13 9219.12 900.384   6
   2   1 -13 8082.28 769.128  29
  -2  -1 -13 7598.36 830.559   6
   2   1 -12 10724.4 905.817   6
   2   1 -12 10583.7 962.729   4
  -2  -1 -12 10936.6 937.226   6
   2   1 -12 11011.9 828.080  29
   2   1 -11 20260.9 1137.30   6
  -2  -1 -11 20527.7 1144.42   6
   2   1 -11 21442.3 1266.20   4
   2   1 -11 21726.9 1085.95  29
  -2  -1 -10 60790.3 1784.33   6
   2   1 -10 58196.1 1735.84   6
   2   1 -10 56882.5 1852.76   4
   2   1 -10 58811.0 1671.93  29
   2   1  -9 21102.8 1020.96   6
   2   1  -9 21639.4 1020.13  29
  -2  -1  -9 20293.8 1010.49   6
   2   1  -9 20971.4 1104.36   4
   2   1  -8 42702.2 1339.43  29
   2   1  -8 39284.1 1389.87   4
  -2  -1  -8 40116.7 1284.68   6
   2   1  -8 39972.7 1257.45   6
   2   1  -7 3414.77 463.374  29
   2   1  -7 2945.78 500.891   4
   2   1  -7 3068.76 432.541   6
  -2  -1  -7 3070.52 431.155   6
   2   1  -6 8135.83 620.636  29
   2   1  -6 7902.08 625.448   4
   2   1  -6 8071.59 546.446   6
  -2  -1  -6 9409.53 592.133   6
   2   1  -5 10006.5 627.432   4
  -2  -1  -5 9934.24 543.887   6
   2   1  -5 9519.72 516.828   6
   2   1  -5 9487.77 615.302  29
   2   1  -4 219011. 1932.53   6
   2   1  -4 212275. 2466.75   4
  -2  -1  -4 216781. 2050.52   6
   2   1  -4 219743. 2539.59  29
   2   1  -3 205777. 1989.34   3
  -2  -1  -3 203228. 1727.26   6
   2   1  -3 197941. 1539.13   6
   2   1  -3 198082. 2353.37  29
   2   1  -2 296858. 2782.69  29
  -2  -1  -2 290255. 1726.24   6
   2   1  -2 295051. 2103.10   3
   2  -1   1 247769. 2312.80   1
   2   1  -1 246540. 1665.16   3
   2   1  -1 250443. 2546.99  29
   2   1   0 10711.1 601.467  29
   2  -1   0 10278.5 523.790   1
   2   1   0 11484.0 318.712   3
   2   1   1 242721. 1794.79   1
   2  -1  -1 235701. 2090.01   3
   2   1   2 273108. 1565.25   2
   2  -1  -2 270095. 1613.32   6
   2  -1  -3 203645. 2176.95   3
  -2   1  -3 200315. 1917.18   6
   2  -1  -3 202132. 2167.27  29
   2  -1  -4 209714. 1908.05   6
  -2   1  -4 220034. 2221.22   6
   2  -1  -4 213075. 2258.85  29
   2  -1  -4 217561. 2418.54   3
   2  -1  -5 9221.20 546.753  29
  -2   1  -5 8870.13 558.029   6
   2  -1  -5 9153.93 508.726   6
   2  -1  -5 8843.19 589.076   3
  -2   1  -6 10249.6 646.443   6
   2  -1  -6 8288.29 535.473   6
   2  -1  -6 8384.09 625.429   3
   2  -1  -6 8494.85 554.856  29
   2  -1  -7 2986.54 457.077   3
   2  -1  -7 3095.49 399.731  29
  -2   1  -7 3270.08 477.359   6
   2  -1  -7 3174.16 487.062   4
   2  -1  -7 2745.37 422.096   6
  -2   1  -8 41317.0 1352.79   6
   2  -1  -8 40275.7 1240.41   6
   2  -1  -8 40137.2 1150.02  29
   2  -1  -8 41574.3 1423.91   4
   2  -1  -9 21418.2 873.245  29
   2  -1  -9 22310.0 1037.40   6
   2  -1  -9 22372.2 1145.83   4
  -2   1  -9 21835.7 1071.50   6
   2  -1 -10 61118.1 1893.85   4
   2  -1 -10 58133.1 1462.55  29
   2  -1 -10 59996.5 1724.96   6
  -2   1 -10 61066.3 1851.04   6
   2  -1 -11 22980.7 1189.26   6
   2  -1 -11 21246.3 1265.46   4
  -2   1 -11 22687.7 1233.94   6
   2  -1 -11 22791.0 968.477  29
   2  -1 -12 11279.4 930.935   6
   2  -1 -12 9982.26 931.545   4
  -2   1 -12 11063.7 959.915   6
  -2   1 -13 8409.83 890.206   6
   2  -1 -13 8829.94 921.565   4
   2  -1 -13 9868.16 928.529   6
   2  -1 -14 648.615 519.751   4
  -2   1 -14 352.584 577.116   6
   2  -1 -14 294.663 443.738   6
   2  -1 -15 10432.1 1063.44   6
  -2   1 -15 10388.5 1110.29   6
   2  -1 -16 2474.43 639.062   6
  -2   1 -16 2599.97 729.674   6
  -2   1 -17 1616.89 641.199   6
  -2   1 -17 615.131 478.440  24
   2  -1 -17 432.583 679.493  28
   2  -1 -17-28.4078 697.567  13
  -2   1 -17 2050.05 753.793  17
   2  -1 -17 2363.47 748.147   6
   2  -1 -17 660.960 564.503  26
   2  -1 -18 6358.07 1005.65  26
   2  -1 -18 5466.42 948.339   6
  -2   1 -18 5932.23 1037.46  14
   2  -1 -18 6566.51 1151.95  28
   2  -1 -18 6054.70 1081.07  13
  -2   1 -18 6402.32 997.632  17
  -2   1 -18 3722.58 850.254   6
  -2   1 -18 5242.52 987.622  24
  -2   1 -19 2112.68 812.775  26
   2  -1 -19 2578.26 802.391  13
  -2   1 -19 2484.52 833.316  24
   2  -1 -19 1648.35 793.953  26
   2  -1 -19 1068.40 707.815   6
  -2   1 -19 3162.90 866.890   6
   2  -1 -19 1746.48 927.243  28
  -2   1 -19 2264.99 710.885  17
   2  -1 -20-1303.98 675.077  26
   2  -1 -20-267.873 701.400  13
  -2   1 -20 515.477 623.887  17
   2  -1 -20-1662.29 663.797   6
  -2   1 -20-491.525 591.122   6
  -2   1 -20 398.701 591.321  26
   2  -1 -21 714.143 606.368  26
  -2   1 -21 1257.62 619.655  28
   2  -1 -21 1943.83 792.695  13
  -2   1 -21 1378.96 697.994  17
  -2   1 -21 770.792 673.389  26
   2  -1 -22 2312.57 767.153  13
  -2   1 -22 4232.46 906.000  26
  -2   1 -22 2689.97 902.461  28
  -2   1 -22 3202.42 786.714  17
   2  -1 -22 3901.48 866.470  26
   2  -1 -23 5532.92 1006.52  26
  -2   1 -23 5489.19 989.713  26
  -2   1 -23 5622.15 1096.19  28
   2  -1 -23 4117.91 953.112  13
  -2   1 -24 1034.35 581.086  26
   2  -1 -24 458.012 580.043  13
   2  -1 -24 1034.21 685.883  26
  -2   1 -24-133.390 573.013  28
   2  -1 -25 125.209 536.846  13
  -2   1 -25 277.173 499.570  26
  -2   1 -25 375.592 563.239  28
   2  -1 -25 601.227 593.474  26
  -2   1 -26-360.661 500.494  26
   2  -1 -26 156.791 523.392  26
   2  -1 -26 496.713 472.548  13
  -2   1 -26 399.578 521.787  28
  -2   1 -27 203.503 477.057  28
  -2   1 -27 16.3440 431.700  26
   2  -1 -27 905.609 531.094  26
  -2   1 -28 553.491 463.167  28
  -2   1 -28 369.332 455.875  26
   2  -1 -28 645.701 444.903  26
   2  -1 -29 811.529 379.231  26
  -2   1 -29 734.348 295.357  26
   2   2 -29-0.95674 260.432  26
   2   2 -28 1651.79 524.415  26
  -2  -2 -28 2112.41 485.552  26
   2   2 -27 808.796 474.526  13
  -2  -2 -27-628.116 476.686  26
  -2  -2 -27 246.622 426.722  28
   2   2 -27 432.157 472.519  26
   2  -2  26 107.356 479.300  18
  -2  -2 -26-495.139 467.457  26
   2   2 -26 779.193 565.212  26
  -2  -2 -26 675.847 618.315  28
   2   2 -26 278.393 492.778  13
   2   2 -25 1927.28 630.076  13
  -2  -2 -25 1548.30 707.303  28
   2  -2  25 2421.70 763.243  18
  -2  -2 -25 1485.64 663.022  26
   2   2 -25 2384.41 735.798  26
  -2  -2 -24 602.660 631.505  26
   2   2 -24 1450.71 734.282  26
  -2  -2 -24 413.190 622.419  28
   2   2 -24 391.743 447.145  13
  -2  -2 -23 1467.61 705.808  26
  -2  -2 -23 1196.60 728.292  28
   2   2 -23 1460.83 680.400  13
   2   2 -23 1684.10 724.919  26
  -2  -2 -22 11394.8 1439.06  28
   2   2 -22 12208.0 1318.43  13
   2   2 -22 11354.5 1281.07  26
  -2  -2 -22 8436.14 1103.86  26
   2   2 -21 1463.68 739.414  26
  -2  -2 -21 2312.56 725.640  26
   2   2 -21 2684.73 818.900  13
  -2  -2 -21 2350.72 818.178  28
  -2  -2 -20 7321.40 1153.30  15
   2   2 -20 5287.26 956.339  13
   2   2 -20 4930.44 966.128  26
  -2  -2 -20 5130.77 953.551  26
   2   2 -20 5038.71 1111.04  28
  -2  -2 -20 3848.80 1074.71  28
   2   2 -19 1059.01 627.200  13
  -2  -2 -19 1553.23 642.899  24
  -2  -2 -19-707.984 654.376   6
  -2  -2 -19 1019.29 611.341  17
  -2  -2 -19 705.582 766.990  15
   2   2 -19-477.980 693.020   6
  -2  -2 -19 761.102 718.918  28
  -2  -2 -19 915.201 625.044  26
   2   2 -19 2010.56 866.166  28
   2   2 -19 691.963 675.368  26
   2   2 -18 10866.2 1197.61  13
  -2  -2 -18 9582.31 1178.37  24
  -2  -2 -18 12937.4 1277.09  26
  -2  -2 -18 9884.50 1361.53  15
   2   2 -18 8761.55 1140.98   6
  -2  -2 -18 9716.06 1231.82  17
   2   2 -18 9855.05 1289.27  28
   2   2 -18 10454.1 1234.61  26
  -2  -2 -18 9219.98 1146.00   6
   2   2 -17 12907.4 1281.63  13
  -2  -2 -17 13339.3 1380.45  15
   2   2 -17 10546.4 1176.91   6
  -2  -2 -17 10479.2 1135.36   6
   2   2 -17 13560.8 1437.23  28
   2   2 -17 12435.6 1253.17  26
   2   2 -16 1833.97 703.991   6
  -2  -2 -16 1249.15 646.833   6
  -2  -2 -15 11667.7 1089.58   6
   2   2 -15 11183.7 1102.23   6
  -2  -2 -14 14474.5 1150.71   6
   2   2 -14 15948.0 1115.08  29
   2   2 -14 15701.3 1205.10   6
   2   2 -13 10961.1 1001.55   6
   2   2 -13 10757.5 901.819  29
  -2  -2 -13 11574.4 983.845   6
   2   2 -12 9042.67 807.326  29
  -2  -2 -12 9146.28 849.286   6
   2   2 -12 8965.93 888.966   6
   2   2 -11 54964.3 1903.51   4
   2   2 -11 56088.5 1843.80   6
   2   2 -11 55247.3 1784.31  29
  -2  -2 -11 53605.8 1780.84   6
   2   2 -10 18590.5 1062.18   6
   2   2 -10 17827.9 1117.47   4
  -2  -2 -10 17120.3 1006.47   6
   2   2 -10 18756.8 1035.52  29
  -2  -2  -9 113135. 2268.20   6
   2   2  -9 120589. 2529.14   4
   2   2  -9 118684. 2363.41   6
   2   2  -9 118711. 2392.16  29
   2   2  -8 6668.93 672.734   4
  -2  -2  -8 7201.92 624.787   6
   2   2  -8 6834.22 605.222   6
   2   2  -8 7206.07 667.572  29
   2   2  -7 35886.7 1153.86   6
   2   2  -7 34985.5 1251.71  29
  -2  -2  -7 38155.5 1170.61   6
   2   2  -7 37227.4 1283.81   4
   2   2  -6 87857.7 1619.72   6
   2   2  -6 87289.7 1853.69  29
   2   2  -6 90940.2 1846.71   4
  -2  -2  -6 90453.9 1641.18   6
   2   2  -5 34514.8 1086.52   4
  -2  -2  -5 31993.5 920.847   6
   2   2  -5 32259.1 933.461   6
   2   2  -5 32207.7 1099.56  29
   2   2  -4 92264.6 1396.34   6
   2   2  -4 96049.6 1628.92   4
  -2  -2  -4 91352.4 1377.58   6
   2   2  -4 92131.5 1772.88  29
   2   2  -3 172122. 2290.43  29
   2   2  -3 175684. 2027.48   4
  -2  -2  -3 170459. 1689.95   6
   2  -2   2 78530.1 1490.94   2
   2   2  -2 80248.2 1253.98   4
  -2  -2  -2 79458.9 1022.77   6
   2   2  -2 80590.3 1550.03  29
   2  -2   1 278073. 2642.07   1
   2  -2   1 281876. 2587.93   2
   2   2  -1 277371. 2812.52  29
  -2   2   0 8828.43 548.215   5
   2  -2   0 9631.21 571.484   1
   2   2   0 9013.66 595.623  29
   2  -2   0 10075.3 541.485   2
  -2   2  -1 280938. 2747.97   5
   2   2   1 279879. 2785.53  29
   2  -2  -1 284499. 2686.06   1
  -2   2  -2 76331.6 1454.81   5
   2  -2  -2 75221.4 1051.70   6
   2   2   2 73544.3 783.889   1
   2  -2  -3 173163. 1733.53   6
   2  -2  -3 175600. 2161.33   3
  -2   2  -3 171345. 2184.26   5
   2  -2  -3 179390. 1973.52  29
   2  -2  -4 93174.4 1430.13  29
   2  -2  -4 89080.4 1364.12   6
  -2   2  -4 89775.1 1606.62   5
   2  -2  -4 91741.9 1645.16   3
  -2   2  -5 32095.2 1041.12   6
   2  -2  -5 35089.5 1110.17   3
   2  -2  -5 35288.4 954.658   6
   2  -2  -5 34875.2 898.936  29
  -2   2  -5 33108.6 993.188   5
   2  -2  -6 92633.5 1854.36   3
  -2   2  -6 88357.8 1615.78   5
   2  -2  -6 91199.6 1625.72   6
  -2   2  -6 91958.2 1842.38   6
   2  -2  -6 91072.2 1481.51  29
   2  -2  -7 35664.3 976.096  29
   2  -2  -7 37092.0 1154.51   6
   2  -2  -7 36630.9 1260.92   3
  -2   2  -7 35844.8 1259.54   6
   2  -2  -8 6570.31 651.390   4
   2  -2  -8 6672.45 671.847   3
   2  -2  -8 6899.11 600.849   6
  -2   2  -8 6194.81 633.635   6
   2  -2  -8 6702.12 481.011  29
   2  -2  -9 121571. 2515.95   4
  -2   2  -9 117170. 2461.02   6
   2  -2  -9 121938. 2298.89   6
   2  -2  -9 114648. 1794.84  29
   2  -2 -10 17968.2 749.193  29
   2  -2 -10 19393.7 1133.99   4
   2  -2 -10 17945.7 980.985   6
  -2   2 -10 16878.0 1070.65   6
  -2   2 -11 55085.0 1897.55   6
   2  -2 -11 56652.0 1925.41   4
   2  -2 -11 53046.3 1732.43   6
   2  -2 -12 7599.73 849.194   4
   2  -2 -12 8560.32 828.767   6
  -2   2 -12 8529.52 875.713   6
   2  -2 -13 10343.0 983.558   4
   2  -2 -13 11707.8 988.714   6
  -2   2 -13 9100.55 949.001   6
   2  -2 -14 15521.6 1177.90   6
  -2   2 -14 14155.3 1189.23   6
   2  -2 -14 12815.9 1139.75   4
   2  -2 -15 10793.5 1052.80   4
   2  -2 -15 10133.7 1049.73   6
  -2   2 -15 10974.6 1134.00   6
  -2   2 -16 1858.52 699.413   6
   2  -2 -16 1225.99 585.306   6
   2  -2 -17 11460.5 1203.53  13
  -2   2 -17 9649.83 1143.86   6
   2  -2 -17 13548.7 1271.49  26
   2  -2 -17 12380.4 1221.34   6
  -2   2 -17 11731.2 1337.06  17
   2  -2 -17 11271.1 1403.92  28
  -2   2 -17 14245.9 1408.06  24
  -2   2 -18 8365.07 1154.72   6
   2  -2 -18 9501.28 1166.85  26
  -2   2 -18 10275.8 1261.21  14
   2  -2 -18 9781.74 1201.04   6
   2  -2 -18 10890.8 1250.66  13
  -2   2 -18 9254.32 1234.59  17
   2  -2 -18 8192.78 1282.42  28
  -2   2 -18 11325.4 1277.63  24
  -2   2 -19 225.404 692.351   6
   2  -2 -19 791.329 733.897  28
   2  -2 -19 1559.45 755.412  26
   2  -2 -19 627.429 702.584  13
  -2   2 -19 1977.82 611.989  14
  -2   2 -19 575.969 673.056  17
  -2   2 -19 423.712 567.291  24
   2  -2 -20 6320.75 1079.76  26
   2  -2 -20 6883.90 1042.30  13
  -2   2 -20 5039.65 989.987  26
  -2   2 -20 5562.35 1037.51  17
   2  -2 -21 1902.97 835.981  26
  -2   2 -21 1165.51 634.019  28
  -2   2 -21 1312.72 726.735  26
   2  -2 -21 1401.25 782.370  13
  -2   2 -21 616.995 611.132  17
  -2   2 -22 11089.8 1354.46  28
   2  -2 -22 13062.9 1357.54  13
  -2   2 -22 9067.59 1164.05  26
  -2   2 -22 11134.7 1337.73  17
   2  -2 -22 11854.7 1324.84  26
   2  -2 -23 623.809 730.325  26
  -2   2 -23 1071.26 698.436  28
  -2   2 -23 2185.95 741.178  26
   2  -2 -23 437.708 593.189  13
  -2   2 -24 475.045 553.620  26
   2  -2 -24 547.619 585.089  13
  -2   2 -24 1053.64 634.245  28
   2  -2 -24 895.643 666.124  26
   2  -2 -25 2794.54 730.892  13
   2  -2 -25 2397.74 747.132  26
  -2   2 -25 2331.37 738.828  28
  -2   2 -25 1857.86 668.517  26
  -2   2 -26 366.939 527.326  26
  -2   2 -26-272.904 493.609  28
   2  -2 -26-191.013 535.973  26
   2  -2 -27-125.806 563.116  26
  -2   2 -27 522.242 464.059  28
  -2   2 -27 793.859 486.356  26
  -2   2 -28 1733.74 526.467  28
  -2   2 -28 1375.37 493.266  26
   2  -2 -28 1703.33 547.203  26
  -2   2 -29 694.567 368.668  26
   2  -2 -29 205.878 346.968  26
   2   3 -28 365.002 375.525  13
  -2  -3 -28-4.89352 304.064  26
   2   3 -28 369.897 403.978  26
   2   3 -27 713.805 534.212  26
   2  -3  27 723.033 451.407  18
  -2  -3 -27 973.226 466.510  26
  -2  -3 -27 1282.76 528.805  28
   2   3 -27 1359.95 460.839  13
   2   3 -26 1666.48 555.268  13
   2  -3  26 1552.00 597.966  18
   2   3 -26 824.955 591.317  26
  -2  -3 -26 1358.21 640.976  28
  -2  -3 -26 1922.51 612.261  26
  -2  -3 -25 223.464 522.219  26
   2  -3  25-884.964 603.961  18
   2   3 -25-402.698 596.149  26
  -2  -3 -25 538.296 585.458  28
   2   3 -25-167.337 545.344  13
   2   3 -24 3709.80 825.574  26
  -2  -3 -24 3782.83 791.564  26
   2   3 -24 2906.99 825.668  13
  -2  -3 -24 3885.00 821.980  28
  -2  -3 -23 4792.35 893.410  26
   2   3 -23 3232.72 762.828  26
   2   3 -23 3265.54 831.419  13
  -2  -3 -23 3102.11 810.867  28
  -2  -3 -22 5836.36 951.333  26
   2   3 -22 4300.76 929.275  13
  -2  -3 -22 5119.93 1049.29  28
   2   3 -22 4496.31 902.302  26
  -2  -3 -21 3938.54 869.641  26
  -2  -3 -21 2688.52 849.118  28
   2   3 -21 3449.92 813.394  13
   2   3 -21 3579.92 854.449  26
   2   3 -20 737.688 654.624  26
   2   3 -20 1877.54 659.346  13
  -2  -3 -20 1052.98 737.860  15
  -2  -3 -20 841.813 644.632  28
  -2  -3 -20 1046.86 694.074  26
   2   3 -19 2831.37 881.992  26
   2   3 -19 2995.88 838.741   6
  -2  -3 -19 2797.86 844.536  15
  -2  -3 -19 3441.75 788.405  26
   2   3 -19 2473.34 770.216  13
  -2  -3 -19 3496.86 801.648  24
  -2  -3 -19 2824.38 751.029   6
   2   3 -19 2781.67 796.224  28
  -2  -3 -19 2344.56 804.034  28
  -2  -3 -18 14070.0 1301.41  26
   2   3 -18 15755.3 1435.28  13
  -2  -3 -18 14254.0 1526.50  15
   2   3 -18 14262.0 1405.76   6
  -2  -3 -18 14554.2 1433.59   6
  -2  -3 -18 15158.5 1484.35  17
   2   3 -18 15907.0 1527.28  28
   2   3 -18 12890.7 1349.95  26
  -2  -3 -18 12488.5 1315.63  24
   2   3 -17 2242.89 753.618   6
   2   3 -17 2097.49 875.588  28
  -2  -3 -17 2201.24 657.815  26
  -2  -3 -17 308.328 510.325   6
   2   3 -17 3292.99 842.502  13
   2   3 -17 2970.11 707.643  26
  -2  -3 -17 1930.60 701.469  15
  -2  -3 -16 15122.6 1294.57   6
   2   3 -16 13946.0 1264.46   6
   2   3 -15 2062.79 639.914   6
  -2  -3 -15 2607.23 626.844   6
   2   3 -15 2048.41 488.450  29
   2   3 -14 19768.5 1353.26   6
  -2  -3 -14 21064.0 1339.91   6
   2   3 -14 20720.3 1297.01  29
  -2  -3 -13 11422.0 988.081   6
   2   3 -13 10783.4 962.822  29
   2   3 -13 11482.8 1013.08   6
   2   3 -12 23273.2 1290.39  29
  -2  -3 -12 21216.6 1218.75   6
   2   3 -12 22725.6 1305.99   6
  -2  -3 -11 69691.1 2025.57   6
   2   3 -11 71203.6 2121.47   6
   2   3 -11 69614.3 2095.98  29
  -2  -3 -10 20340.8 1092.47   6
   2   3 -10 21337.9 1162.90   6
  -2  -3  -9 8683.55 708.647   6
   2   3  -9 8166.78 734.014   6
   2   3  -9 9071.43 781.639  29
   2   3  -8 11452.3 834.021  29
  -2  -3  -8 9749.27 703.878   6
   2   3  -8 10212.9 780.947   4
   2   3  -8 11061.0 771.439   6
   2   3  -7 49570.1 1557.11  29
  -2  -3  -7 52965.6 1401.89   6
   2   3  -7 49604.6 1482.54   4
   2   3  -7 53794.3 1495.35   6
   2   3  -6 106347. 1941.35   6
   2   3  -6 111235. 2052.80   4
  -2  -3  -6 108443. 1847.08   6
   2   3  -6 108155. 2173.46  29
  -2  -3  -5 237897. 2538.69   6
   2   3  -5 240840. 2799.40   4
   2   3  -5 233877. 3028.00  29
   2   3  -4 32131.3 984.522   4
   2   3  -4 31804.7 1137.96  29
  -2  -3  -4 30442.8 871.371   6
   2   3  -3 50830.8 1375.20  29
   2   3  -3 50679.0 1133.51   4
  -2  -3  -3 51726.3 1030.55   6
  -2   3   3 52083.7 1257.66   5
  -2  -3  -2 7246.00 414.446   6
  -2   3   2 7670.72 541.997   5
   2   3  -2 7752.08 616.899  29
   2   3  -2 7896.84 435.655   4
   2  -3   2 7096.69 593.128   2
   2   3  -1 138453. 2062.90  29
   2  -3   1 141718. 2060.37   2
   2   3  -1 134529. 1420.91   4
  -2   3   1 139183. 2035.70   5
   2   3   0 272962. 1668.87   4
  -2   3   0 271871. 2831.62   5
   2   3   0 275840. 2876.11  29
   2  -3   0 272312. 2856.77   1
   2  -3   0 277596. 2778.08   2
  -2   3  -1 139138. 2056.95   5
   2   3   1 140557. 2062.48  29
   2  -3  -1 142043. 2041.24   1
   2  -3  -2 7504.80 543.481   3
   2  -3  -2 8604.93 603.956   1
  -2   3  -2 7266.81 552.306   5
   2   3   2 7117.51 567.422  29
  -2   3  -3 53056.2 1304.65   5
   2  -3  -3 53463.5 1287.20   3
   2  -3  -3 53502.4 1102.62   6
   2   3   3 50034.4 1268.80  29
   2  -3  -4 27821.7 861.278   6
  -2   3  -4 28570.7 1000.42   5
   2  -3  -4 28930.3 792.795  29
   2  -3  -4 28159.6 988.056   3
  -2   3  -5 238138. 2777.67   5
   2  -3  -5 239188. 2184.61  29
   2  -3  -5 241055. 2579.96   6
  -2   3  -6 110098. 1902.29   5
   2  -3  -6 110753. 1873.38   6
   2  -3  -6 104761. 2082.27   3
   2  -3  -6 108259. 1493.24  29
   2  -3  -7 50286.0 1505.16   3
   2  -3  -7 49880.8 1033.61  29
   2  -3  -7 51135.5 1380.20   6
  -2   3  -7 51242.9 1571.98   6
  -2   3  -7 53055.9 1344.10   5
  -2   3  -8 11106.1 644.571   5
   2  -3  -8 10085.6 500.697  29
  -2   3  -8 9813.60 807.593   6
   2  -3  -8 10877.2 748.124   6
   2  -3  -8 10453.7 795.651   3
  -2   3  -9 7723.68 549.150   5
   2  -3  -9 7297.74 706.523   3
   2  -3  -9 7146.11 755.854   4
   2  -3  -9 7739.90 675.100   6
  -2   3  -9 6828.40 722.203   6
   2  -3  -9 6834.38 405.643  29
  -2   3 -10 22035.4 1229.56   6
   2  -3 -10 22684.8 1219.77   4
   2  -3 -10 22867.5 1127.38   6
   2  -3 -10 22136.1 1203.40   3
   2  -3 -11 74661.2 2206.50   4
   2  -3 -11 70812.3 2034.45   6
  -2   3 -11 71008.1 2203.88   6
   2  -3 -12 22080.5 1251.55   6
   2  -3 -12 21769.3 1305.31   4
  -2   3 -12 20650.9 1318.74   6
   2  -3 -13 10567.7 1009.85   4
   2  -3 -13 10926.3 973.743   6
  -2   3 -13 11419.5 1059.24   6
   2  -3 -14 19203.8 1297.81   6
   2  -3 -14 21258.2 1397.45   4
  -2   3 -14 21811.0 1458.69   6
   2  -3 -15 2128.68 585.278   4
   2  -3 -15 1726.30 618.743   6
  -2   3 -15 2123.29 695.434   6
   2  -3 -16 16063.6 1309.32   6
  -2   3 -16 13734.2 1288.74   6
   2  -3 -16 14302.1 1288.57   4
   2  -3 -17 2287.29 770.047  26
  -2   3 -17 1703.62 748.492  14
  -2   3 -17 2608.04 746.708  24
   2  -3 -17 971.413 633.892  13
  -2   3 -17 1809.02 748.218  17
   2  -3 -17 1134.83 634.055   6
  -2   3 -17 1227.20 641.648   6
   2  -3 -17 1574.92 719.299  28
  -2   3 -18 15445.6 1519.66  24
  -2   3 -18 14632.5 1410.34   6
   2  -3 -18 14945.1 1579.94  28
   2  -3 -18 16094.2 1465.14  13
  -2   3 -18 14039.4 1424.02  14
   2  -3 -18 16110.9 1415.60   6
  -2   3 -18 12122.0 1376.63  17
   2  -3 -18 15526.1 1387.72  26
   2  -3 -19 2781.99 828.963  26
  -2   3 -19 2844.84 874.521   6
  -2   3 -19 2809.53 846.845  14
   2  -3 -19 3526.86 877.378  13
  -2   3 -19 3198.33 905.793  17
   2  -3 -19 3088.91 850.167   6
  -2   3 -19 2745.48 743.643  24
   2  -3 -20 1191.80 771.541  26
  -2   3 -20 890.030 593.957  17
   2  -3 -20 1547.67 688.688  13
  -2   3 -20 154.568 506.841  14
   2  -3 -21 2439.65 809.895  13
   2  -3 -21 2946.00 895.896  26
  -2   3 -21 1962.83 742.986  17
  -2   3 -21 2866.69 771.599  26
  -2   3 -21 4533.29 1035.66  28
   2  -3 -22 4256.86 969.213  26
  -2   3 -22 5183.12 972.594  17
  -2   3 -22 3765.35 946.597  28
   2  -3 -22 4215.48 910.879  13
  -2   3 -22 3763.77 927.238  26
   2  -3 -23 4512.18 873.927  13
  -2   3 -23 4397.99 931.902  28
  -2   3 -23 3765.45 872.012  26
   2  -3 -23 4024.00 964.447  26
  -2   3 -24 4575.11 927.587  28
  -2   3 -24 4219.64 881.389  26
   2  -3 -24 4136.46 865.197  26
   2  -3 -24 5161.69 854.460  13
  -2   3 -25-1204.65 617.444  26
  -2   3 -25-245.511 590.829  28
   2  -3 -25 60.5091 542.490  26
   2  -3 -26 1221.26 620.729  26
  -2   3 -26 1521.80 566.736  26
  -2   3 -26 1670.07 655.519  28
  -2   3 -27 2186.86 565.678  26
   2  -3 -27 1558.63 611.969  26
  -2   3 -27 425.795 532.789  28
  -2   3 -28 98.8960 395.318  26
  -2   3 -28-135.530 376.953  28
   2  -3 -28 20.5080 461.151  26
   2  -3 -29 459.759 324.662  26
  -2   3 -29-283.570 307.026  26
   2   4 -28 88.1578 299.226  13
  -2  -4 -28 402.446 366.306  26
   2   4 -28 104.152 368.693  26
   2   4 -27 3272.83 602.188  26
   2   4 -27 2997.67 596.265  13
   2  -4  27 2992.72 648.582  18
  -2  -4 -27 3256.35 578.525  26
  -2  -4 -27 3164.88 671.057  28
  -2  -4 -26 1644.86 548.472  26
   2   4 -26 1874.76 533.620  13
   2  -4  26 1387.41 648.745  18
  -2  -4 -26 1468.53 611.876  28
   2   4 -26 1070.62 602.936  26
   2  -4  25-1231.66 650.470  18
   2   4 -25 408.585 579.517  13
  -2  -4 -25-32.1063 523.075  28
   2   4 -25 183.318 516.822  26
  -2  -4 -25-723.730 542.884  26
   2   4 -24-181.959 554.433  13
  -2  -4 -24 260.106 520.393  28
  -2  -4 -24-477.660 538.680  26
   2  -4  24 1391.45 617.938  18
   2   4 -24 114.576 632.840  26
   2   4 -23-72.5305 567.585  26
  -2  -4 -23-496.766 557.654  26
   2   4 -23-386.110 602.502  13
  -2  -4 -23-144.263 551.700  28
   2   4 -22 874.555 674.465  26
  -2  -4 -22 315.313 569.135  28
   2   4 -22 1455.67 653.645  13
  -2  -4 -22 1088.56 626.736  26
  -2  -4 -21 1716.16 668.101  26
   2   4 -21 158.979 616.900  13
  -2  -4 -21 1108.08 717.496  28
   2   4 -21 869.929 655.180  26
  -2  -4 -20 10016.5 1339.27  28
  -2  -4 -20 7775.74 1234.62  15
  -2  -4 -20 9612.20 1168.95  26
   2   4 -20 11024.6 1268.31  26
   2   4 -20 11160.4 1312.42  13
  -2  -4 -19 3539.02 788.937   6
  -2  -4 -19 3344.44 805.827  26
  -2  -4 -19 1662.80 767.972  28
   2   4 -19 2614.20 806.925  13
   2   4 -19 3291.65 898.464   6
   2   4 -19 1859.50 807.407  26
   2   4 -19 2694.27 947.370  28
  -2  -4 -19 3668.64 844.200  15
   2   4 -18-151.585 536.092   6
   2   4 -18 626.768 611.065  13
  -2  -4 -18-74.7129 573.000   6
  -2  -4 -18 294.598 553.432  26
  -2  -4 -18 219.956 587.071  15
   2   4 -18-1200.23 641.312  28
  -2  -4 -18-1777.08 807.044  28
   2   4 -18 58.4802 633.133  26
   2   4 -17 7140.56 1067.38  26
  -2  -4 -17 8857.06 1268.70  15
   2   4 -17 7184.34 1124.14  13
   2   4 -17 7014.68 1115.41  28
   2   4 -17 7157.80 1076.06   6
  -2  -4 -17 7296.00 1056.22   6
  -2  -4 -17 7644.80 1007.93  26
  -2  -4 -16 10588.5 1111.57   6
   2   4 -16 10433.8 1164.04   6
   2   4 -15 11771.8 1165.45   6
   2   4 -15 12558.5 1137.79  29
  -2  -4 -15 10534.2 1048.27   6
  -2  -4 -14 6609.50 839.011   6
   2   4 -14 6843.89 895.803   6
   2   4 -14 7989.70 903.372  29
   2   4 -13 4483.64 727.251  29
   2   4 -13 5280.04 775.624   6
  -2  -4 -13 3991.10 711.661   6
   2   4 -12 3792.11 669.305   6
   2   4 -12 3519.19 648.457  29
  -2  -4 -12 3198.83 623.834   6
  -2  -4 -11 57327.3 1869.60   6
   2   4 -11 58341.4 1989.76   6
   2   4 -11 57516.3 1977.67  29
   2   4 -10 6375.86 736.894  29
  -2  -4 -10 7019.07 725.090   6
   2   4 -10 6567.00 724.666   6
   2   4  -9 31041.7 1379.72  29
  -2  -4  -9 32921.4 1312.19   6
   2   4  -9 30327.8 1344.11   6
  -2  -4  -8 108849. 2176.13   6
   2   4  -8 108397. 2446.95  29
   2   4  -8 105280. 2309.03   6
  -2  -4  -7 59866.4 1539.65   6
   2   4  -7 61313.1 1686.22   6
   2   4  -7 60287.8 1766.41  29
  -2  -4  -6 77105.5 1640.20   6
   2   4  -6 77809.8 1944.86  29
   2   4  -5 52377.5 1555.09  29
  -2   4   5 49555.4 1279.83   5
  -2  -4  -5 50490.4 1261.88   6
  -2  -4  -4 34487.8 989.112   6
  -2   4   4 34921.2 1084.05   5
   2   4  -4 34848.4 1228.45  29
  -2   4   3 185433. 2463.79   5
  -2  -4  -3 188262. 2133.91   6
   2  -4   3 181036. 2787.38   2
  -2   4   2 2410.17 408.152   5
   2   4  -2 1963.98 423.890  29
   2  -4   2 1945.34 437.191   2
  -2  -4  -2 2789.95 346.894   6
   2  -4   1 34905.6 1148.95   2
  -2   4   1 34384.2 1111.99   5
   2   4  -1 35944.1 1138.94  29
   2  -4   0 24904.4 954.806   1
  -2   4   0 23345.0 933.223   5
   2  -4   0 24897.2 951.538   2
   2   4   0 24392.7 949.266  29
  -2   4  -1 33174.5 1113.87   5
   2   4   1 34321.2 1083.45  29
   2  -4  -1 33004.8 1105.06   1
   2  -4  -2 2123.48 390.299   3
   2   4   2 2926.33 434.707  29
  -2   4  -2 2196.35 415.389   5
   2  -4  -2 1939.29 420.326   1
  -2   4  -3 187412. 2608.81   5
   2  -4  -3 189465. 2534.65   3
   2  -4  -3 192142. 2288.88   6
   2  -4  -4 36861.1 1085.11   6
   2  -4  -4 37811.2 1195.11   3
   2   4   4 35182.3 1089.90  29
  -2   4  -4 35911.5 1179.45   5
  -2   4  -5 52938.9 1418.95   5
   2  -4  -5 53555.4 1336.14   6
   2   4   5 49327.2 1278.15  29
   2  -4  -5 53999.6 1004.45  29
   2  -4  -5 50736.6 1467.05   3
   2  -4  -6 77148.8 1163.71  29
   2   4   6 77725.6 1607.15  29
   2  -4  -6 79288.9 1706.93   6
  -2   4  -6 81879.6 1772.20   5
   2  -4  -6 79012.4 1851.58   3
   2  -4  -7 57522.9 1677.92   3
   2  -4  -7 56184.9 962.257  29
  -2   4  -7 59875.2 1535.75   5
  -2   4  -8 105365. 2443.70   6
  -2   4  -8 110013. 2070.67   5
   2  -4  -8 104268. 2342.75   3
   2  -4  -8 106740. 2184.37   6
  -2   4  -9 34147.5 1179.53   5
   2  -4  -9 31822.8 1394.73   3
   2  -4  -9 33140.1 1319.34   6
  -2   4  -9 32055.0 1466.63   6
   2  -4 -10 5486.61 722.139   3
  -2   4 -10 7162.22 828.417   6
  -2   4 -10 6289.42 565.807   5
   2  -4 -10 6119.31 679.920   6
   2  -4 -10 6134.72 737.137   4
   2  -4 -11 58353.6 1987.96   4
  -2   4 -11 62522.9 1576.31   5
   2  -4 -11 57892.2 1886.50   6
  -2   4 -11 55579.3 2021.99   6
   2  -4 -12 3014.79 614.706   6
  -2   4 -12 3222.67 681.963   6
   2  -4 -12 3513.08 667.509   4
  -2   4 -13 4374.50 774.368   6
   2  -4 -13 5728.79 784.429   6
   2  -4 -13 4614.52 711.235   4
   2  -4 -14 6699.57 890.733   6
   2  -4 -14 6352.90 891.740   4
  -2   4 -14 6004.15 898.545   6
   2  -4 -15 10735.5 1074.47   4
  -2   4 -15 12502.1 1231.48   6
   2  -4 -15 10913.1 1084.71   6
   2  -4 -16 12626.9 1234.19   4
   2  -4 -16 12023.3 1177.12   6
  -2   4 -16 11730.2 1279.93   6
  -2   4 -17 8354.75 1120.32  14
  -2   4 -17 4217.57 915.849  17
   2  -4 -17 7478.88 1001.75   6
  -2   4 -17 7084.53 1060.50   6
   2  -4 -17 7041.36 997.562  13
  -2   4 -17 6587.80 1082.71  24
   2  -4 -17 6934.28 1118.06  28
   2  -4 -17 6839.59 1055.64  26
   2  -4 -18-448.679 598.716  26
  -2   4 -18 594.539 655.037   6
  -2   4 -18-13.0650 509.018  24
  -2   4 -18 54.5146 590.230  14
  -2   4 -18 502.001 568.421  17
   2  -4 -18-1062.82 587.818  13
   2  -4 -18 150.057 587.477   6
   2  -4 -19 3069.61 895.430  26
  -2   4 -19 1999.43 820.923  14
   2  -4 -19 2591.60 810.332  13
  -2   4 -19 1937.35 744.291  17
   2  -4 -19 3607.47 802.149   6
  -2   4 -19 3047.37 890.436   6
  -2   4 -20 8591.73 1192.99  14
   2  -4 -20 10822.4 1281.58  13
   2  -4 -20 11049.8 1271.38  26
  -2   4 -20 7988.08 1202.39  17
   2  -4 -21 1281.64 641.310  26
  -2   4 -21 1134.27 716.798  14
   2  -4 -21 1979.21 697.228  13
  -2   4 -21 2299.65 800.526  17
  -2   4 -21 1082.14 688.830  28
  -2   4 -22 499.959 618.260  28
   2  -4 -22 120.989 635.657  26
  -2   4 -22 1454.98 698.746  17
   2  -4 -22 2550.93 693.670  13
  -2   4 -22 1442.23 757.563  26
  -2   4 -23 762.197 648.725  26
  -2   4 -23 153.993 495.229  17
   2  -4 -23 301.600 584.224  13
  -2   4 -23 58.2947 538.540  28
   2  -4 -23 47.1677 742.869  26
  -2   4 -24 222.241 526.178  28
   2  -4 -24 662.102 735.767  26
  -2   4 -24 814.953 593.173  26
  -2   4 -25 464.716 556.024  28
   2  -4 -25-540.484 600.539  26
  -2   4 -25 64.3770 546.070  26
  -2   4 -26 323.027 480.595  26
   2  -4 -26 1346.42 621.396  26
  -2   4 -26 96.0404 530.390  28
  -2   4 -27 2368.34 616.996  26
   2  -4 -27 4100.42 709.849  26
  -2   4 -27 2529.32 594.829  28
   2  -4 -28 18.4483 422.944  26
  -2   4 -28 23.1870 418.584  26
  -2   4 -29-32.6171 300.190  26
   2  -4 -29 360.122 328.910  26
   2   5 -28 1447.01 334.545  13
   2   5 -28 952.952 395.336  26
   2   5 -27 1337.37 474.318  26
   2  -5  27 1753.65 543.139  18
  -2  -5 -27 1678.75 477.402  26
   2   5 -27 2530.76 544.284  13
  -2  -5 -26 245.851 457.720  26
   2  -5  26 801.743 600.682  18
   2   5 -26 1419.91 581.219  13
  -2  -5 -26 1512.96 550.362  28
   2   5 -26 605.424 509.742  26
  -2  -5 -25 3608.01 805.997  28
   2   5 -25 4002.65 792.225  26
   2   5 -25 5234.48 863.754  13
   2  -5  25 4328.14 880.438  18
  -2  -5 -25 5297.00 844.242  26
   2   5 -24-429.730 565.061  13
   2  -5  24-569.317 647.023  18
  -2  -5 -24 448.448 577.459  28
   2   5 -24 391.481 608.907  26
  -2  -5 -24 586.731 472.628  26
  -2  -5 -23 919.058 595.258  26
   2   5 -23 1802.02 697.184  26
   2   5 -23 419.391 575.013  13
  -2  -5 -23 771.149 597.549  28
   2   5 -22 8272.72 1156.23  13
  -2  -5 -22 7654.08 1013.04  26
   2   5 -22 8194.53 1089.51  26
  -2  -5 -22 8145.31 1186.53  28
  -2  -5 -21 3422.16 768.067  26
   2   5 -21 2375.32 765.678  26
   2   5 -21 5078.92 938.073  13
  -2  -5 -21 3033.70 814.040  28
  -2  -5 -20 710.425 612.123  26
   2   5 -20 1357.81 647.962  26
   2   5 -20 1329.57 714.780  13
  -2  -5 -20 863.443 823.219  15
  -2  -5 -20 757.789 670.226  28
   2   5 -19 38867.3 2264.57   6
   2   5 -19 35921.3 2115.60  26
   2   5 -19 38695.0 2197.82  13
  -2  -5 -19 40792.2 2438.14  28
  -2  -5 -19 38825.4 2161.76   6
  -2  -5 -19 38302.7 2400.15  15
  -2  -5 -19 39034.6 2060.59  26
  -2  -5 -18 13336.0 1227.92  26
  -2  -5 -18 14280.1 1588.38  15
  -2  -5 -18 12168.6 1289.28   6
   2   5 -18 14522.7 1408.23  26
   2   5 -18 12505.6 1449.26  28
   2   5 -18 13431.9 1362.80  13
   2   5 -18 12284.1 1364.60   6
  -2  -5 -18 12610.1 1436.25  28
  -2  -5 -17 1698.25 663.283   6
  -2  -5 -17 1458.12 699.891  28
  -2  -5 -17 854.951 616.317  26
   2   5 -17 827.961 628.744   6
   2   5 -17 3183.89 842.976  14
   2   5 -17 2382.42 765.046  13
  -2  -5 -17 2159.06 752.454  15
   2   5 -17 5.39154 693.291  26
   2   5 -16 3417.46 853.378   6
  -2  -5 -16 2839.71 761.065   6
   2   5 -16 3037.46 838.855  13
  -2  -5 -16 2410.38 814.654  15
   2   5 -16 3807.03 831.847  14
   2   5 -15 2733.97 690.516  29
  -2  -5 -15 2771.24 674.191   6
   2   5 -15 3909.72 842.923   6
  -2  -5 -14 6758.15 882.732   6
   2   5 -14 6926.17 901.761  29
   2   5 -14 8113.42 986.871   6
   2   5 -13 26076.0 1546.89   6
   2   5 -13 28116.3 1577.82  29
  -2  -5 -13 26544.1 1460.69   6
   2   5 -12 10011.2 970.346   6
   2   5 -12 9778.10 967.778  29
  -2  -5 -12 9034.95 885.739   6
   2   5 -11 2790.14 632.584  29
  -2  -5 -11 3145.55 600.752   6
   2   5 -11 2479.47 638.004   6
   2   5 -10 18718.3 1166.57   6
  -2  -5 -10 18561.8 1110.49   6
   2   5 -10 19359.1 1220.97  29
   2   5  -9 19922.6 1192.92  29
   2   5  -9 20523.0 1187.63   6
  -2  -5  -9 22802.7 1137.57   6
   2   5  -8 30116.8 1340.43   6
  -2  -5  -8 29094.5 1206.56   6
   2   5  -8 27746.9 1340.19  29
  -2  -5  -7 169216. 2662.14   6
   2   5  -7 171963. 3089.23  29
  -2   5   6 212918. 2743.28   5
   2   5  -6 212394. 3319.21  29
  -2  -5  -6 217163. 2848.58   6
   2   5  -5 74119.0 1925.37  29
  -2   5   5 68784.7 1579.44   5
  -2  -5  -5 72678.5 1593.91   6
   2   5  -4 174174. 2839.25  29
  -2   5   4 172921. 2501.16   5
  -2  -5  -4 176544. 2357.98   6
  -2   5   3 34193.1 1156.12   5
  -2  -5  -3 36669.0 1066.89   6
   2   5  -3 34891.6 1252.60  29
   2  -5   3 36888.6 1410.76   2
   2   5  -2 32531.9 1190.54  29
  -2   5   2 32548.0 1133.40   5
   2  -5   2 33515.4 1276.87   2
   2   5  -1 369026. 3763.37  29
  -2   5   1 364852. 3710.78   5
   2  -5   1 364123. 3877.99   2
  -2   5   0 259545. 3146.17   5
   2  -5   0 264480. 3183.75   1
   2  -5   0 262500. 3222.57   2
   2   5   0 255613. 3052.36  29
  -2   5  -1 361336. 3733.54   5
   2  -5  -1 371585. 3768.45   1
   2   5   1 359193. 3575.39  29
  -2   5  -2 33803.2 1190.84   5
   2  -5  -2 31099.9 1157.26   1
   2  -5  -2 30551.2 1124.65   3
   2   5   2 31309.2 1082.15  29
  -2   5  -3 38126.8 1274.22   5
   2   5   3 39041.7 1166.96  29
   2  -5  -4 176795. 2500.83   6
   2   5   4 170368. 2396.96  29
  -2   5  -4 174251. 2676.97   5
   2  -5  -4 175717. 2663.62   3
  -2   5  -5 72052.6 1761.58   5
   2  -5  -5 71163.6 1107.90  29
   2  -5  -5 69284.6 1743.45   3
   2   5   5 69919.4 1542.99  29
   2  -5  -5 72572.0 1678.32   6
  -2   5  -6 214679. 3036.19   5
   2  -5  -6 221118. 2961.08   6
   2  -5  -6 213613. 3125.89   3
   2   5   6 219636. 2678.90  29
   2  -5  -7 172197. 2753.36   6
  -2   5  -7 170715. 2749.32   5
   2   5   7 168108. 2369.19  29
   2  -5  -7 166839. 2936.25   3
  -2   5  -8 29326.1 1174.47   5
   2   5   8 28272.2 1020.39  29
   2  -5  -8 30727.7 1258.51   6
   2  -5  -8 30033.4 1344.64   3
   2  -5  -9 21668.6 1127.73   6
  -2   5  -9 22735.7 1061.34   5
   2  -5  -9 20967.7 1169.29   3
  -2   5  -9 20814.8 1259.77   6
   2   5   9 20305.2 880.658  29
   2  -5 -10 18894.2 1206.00   3
   2  -5 -10 19890.8 1120.72   6
   2  -5 -10 18360.3 1148.48   4
  -2   5 -10 21303.4 1013.58   5
  -2   5 -10 17341.5 1191.88   6
  -2   5 -11 1971.41 376.810   5
   2  -5 -11 2401.29 568.579   4
   2  -5 -11 2721.60 601.256   3
   2  -5 -11 2852.02 588.369   6
  -2   5 -11 2557.81 680.488   6
   2  -5 -12 8937.28 898.953   6
   2  -5 -12 8731.08 892.155   4
  -2   5 -12 7272.94 915.911   6
   2  -5 -13 29670.1 1532.59   6
   2  -5 -13 30375.7 1598.45   4
  -2   5 -13 25322.4 1556.12   6
   2  -5 -14 7683.85 919.073   6
   2  -5 -14 8201.30 943.940   4
  -2   5 -14 7543.41 993.485   6
   2  -5 -15 2629.19 705.540   6
   2  -5 -15 3334.58 745.522   4
  -2   5 -15 2533.70 735.543   6
  -2   5 -16 3083.20 812.748  24
   2  -5 -16 2288.73 686.623  13
   2  -5 -16 3794.75 797.739   4
   2  -5 -16 2964.38 725.342  26
  -2   5 -16 2261.11 798.071  17
   2  -5 -16 3048.36 667.154   6
  -2   5 -16 1862.43 681.273   6
  -2   5 -16 1346.15 658.365  14
  -2   5 -17 1839.96 698.519  14
   2  -5 -17 1063.89 678.917  13
  -2   5 -17 610.993 604.170  17
   2  -5 -17 1264.34 657.728   6
  -2   5 -17 1095.41 718.660   6
   2  -5 -17 1336.83 571.558   4
   2  -5 -17 1559.89 717.453  26
  -2   5 -17 1451.54 577.768  24
  -2   5 -18 13413.0 1447.91  24
  -2   5 -18 12663.4 1388.62  14
   2  -5 -18 12972.6 1282.54  13
   2  -5 -18 14203.7 1358.10   6
  -2   5 -18 12756.5 1373.79   6
  -2   5 -18 12479.8 1432.04  17
   2  -5 -18 13531.2 1368.33  26
   2  -5 -19 41095.2 2159.79  13
   2  -5 -19 37991.0 2134.22  26
  -2   5 -19 39688.8 2339.89   6
  -2   5 -19 38626.5 2240.84  14
   2  -5 -19 42110.0 2285.26   6
  -2   5 -19 39297.4 2395.08  17
   2  -5 -20 1651.20 724.586  13
  -2   5 -20 1233.25 692.956  14
  -2   5 -20 1607.87 723.851  17
   2  -5 -20 946.362 715.273  26
  -2   5 -21 1930.04 854.876  28
  -2   5 -21 3607.09 881.533  14
   2  -5 -21 4490.45 875.455  13
  -2   5 -21 4050.53 935.294  17
   2  -5 -21 3158.94 869.593  26
   2  -5 -22 7532.46 1093.59  26
   2  -5 -22 8733.08 1089.94  13
  -2   5 -22 8262.91 1116.89  26
  -2   5 -22 6241.21 1056.63  17
  -2   5 -22 8521.13 1186.52  28
  -2   5 -22 7284.95 1120.38  14
  -2   5 -23 1104.95 640.602  17
  -2   5 -23 168.128 629.052  26
   2  -5 -23 590.496 684.112  26
  -2   5 -23 1564.28 809.303  28
  -2   5 -24-117.626 556.551  28
  -2   5 -24 236.024 554.773  26
   2  -5 -24 204.576 676.405  26
  -2   5 -25 5314.92 924.400  28
  -2   5 -25 4238.15 782.959  26
   2  -5 -25 6278.66 914.097  26
  -2   5 -26 889.571 533.526  28
   2  -5 -26 563.256 545.827  26
  -2   5 -26 946.008 493.521  26
  -2   5 -27 1733.85 528.539  26
   2  -5 -27 1481.85 571.540  26
  -2   5 -27 1562.12 511.961  28
  -2   5 -28 1089.80 430.027  26
   2  -5 -28 500.344 420.760  26
   2  -5 -29 612.405 295.446  26
   2   6 -28 690.655 327.817  26
   2   6 -27 688.426 440.705  13
  -2  -6 -27 785.421 345.433  26
   2  -6  27 1401.30 501.394  18
   2   6 -27 915.726 404.968  26
   2   6 -26 1335.67 513.901  13
  -2  -6 -26 595.747 439.097  26
   2  -6  26-22.9599 466.282  18
   2   6 -26 347.951 426.696  26
   2   6 -25 340.423 482.785  26
   2   6 -25-528.870 552.010  13
   2  -6  25 827.312 617.221  18
  -2  -6 -25 140.933 465.093  28
  -2  -6 -25-358.697 494.586  26
   2   6 -24 5483.65 894.910  13
   2  -6  24 4851.99 911.653  18
   2   6 -24 5257.60 896.461  26
  -2  -6 -24 4730.01 867.528  28
  -2  -6 -24 5206.81 844.835  26
   2   6 -23 1560.46 640.416  26
   2   6 -23 204.192 504.148  13
   2  -6  23-188.974 574.584  18
  -2  -6 -23 433.224 494.905  28
  -2  -6 -23-209.314 493.522  26
   2   6 -22 1708.40 709.926  13
  -2  -6 -22 1793.72 702.525  28
  -2  -6 -22 1662.54 698.240  26
   2   6 -22 1398.02 623.904  26
  -2  -6 -21 3452.63 776.896  26
  -2  -6 -21 1731.79 738.655  28
   2   6 -21 3027.03 835.351  13
   2   6 -21 3557.92 845.728  26
   2   6 -20 15813.1 1456.68  13
  -2  -6 -20 15792.7 1578.46  28
  -2  -6 -20 16989.9 1415.76  26
   2   6 -20 15813.7 1468.79  26
  -2  -6 -19 1558.80 663.026  26
   2   6 -19 1492.25 697.420  26
   2   6 -19 1798.16 711.302  13
  -2  -6 -19 3049.17 896.197  28
  -2  -6 -19 1037.80 747.109  15
   2   6 -18 4539.35 939.591  26
   2   6 -18 4302.08 899.827  13
  -2  -6 -18 3640.48 930.701  15
  -2  -6 -18 1823.75 699.016  26
  -2  -6 -18 3875.57 827.967   6
   2   6 -18 2841.03 879.156   6
  -2  -6 -18 4024.25 967.761  28
  -2  -6 -17-492.744 556.448  26
   2   6 -17-1034.43 700.562   6
  -2  -6 -17-211.119 706.349  28
   2   6 -17-46.5047 565.894  13
   2   6 -17 229.456 604.517  14
  -2  -6 -17 347.593 617.813   6
  -2  -6 -17 486.503 560.090  15
  -2  -6 -16 1938.40 778.967  15
   2   6 -16 3050.17 881.777  13
   2   6 -16 3348.85 819.199   6
  -2  -6 -16 3538.99 780.640   6
  -2  -6 -16 1764.73 785.246  28
   2   6 -16 3591.08 854.498  14
   2   6 -15 4953.27 855.313   6
  -2  -6 -15 5197.37 814.565   6
   2   6 -15 3748.65 813.646  29
  -2  -6 -14 10373.9 1036.07   6
   2   6 -14 10063.4 1080.59   6
   2   6 -14 10449.2 1113.77  29
  -2  -6 -13 54466.9 2089.26   6
   2   6 -13 58817.3 2287.45  29
   2   6 -13 51982.3 2178.60   6
  -2  -6 -12 23351.0 1339.67   6
   2   6 -12 22991.4 1426.69   6
   2   6 -11 3295.40 643.802   6
  -2  -6 -11 3532.30 661.037   6
   2   6 -11 3781.31 733.650  29
  -2  -6 -10 97977.4 2437.32   6
   2   6 -10 96971.1 2656.52   6
   2   6 -10 96928.6 2657.28  29
   2   6  -9 4089.79 691.794  29
  -2  -6  -9 4668.94 638.338   6
   2   6  -9 4522.67 687.919   6
  -2  -6  -8 124616. 2507.56   6
   2   6  -8 119310. 2784.32  29
   2   6  -7 1529.83 525.468  29
  -2   6   7 1577.81 360.394   5
  -2  -6  -7 2651.41 505.367   6
   2   6  -6 109811. 2518.88  29
  -2   6   6 109684. 2108.95   5
  -2  -6  -6 110532. 2171.82   6
  -2  -6  -5 47990.6 1394.38   6
   2   6  -5 47302.3 1617.86  29
  -2   6   5 46637.5 1407.75   5
   2  -6   4 51129.2 1814.22   2
  -2  -6  -4 54455.1 1432.77   6
   2   6  -4 52548.1 1672.52  29
  -2   6   4 52291.1 1487.50   5
   2   6  -3 22345.6 1097.11  29
  -2   6   3 22596.8 1019.17   5
   2  -6   3 23356.2 1211.38   2
   2  -6   2 136409. 2645.28   2
  -2   6   2 135210. 2412.46   5
   2   6  -2 136510. 2479.98  29
   2  -6   1 4828.30 644.732   2
  -2   6   1 5110.30 583.668   5
  -2  -6  -1 3499.95 231.801   3
   2   6  -1 5620.12 630.987  29
  -2   6   0 184318. 2882.55   5
  -2  -6   0 185456. 1674.76   2
   2  -6   0 194487. 2909.69   1
   2   6   0 188540. 2764.69  29
   2  -6   0 193912. 2942.65   2
  -2  -6   1 4696.18 361.016   2
  -2   6  -1 5257.82 618.263   5
   2  -6  -1 4494.24 586.500   1
   2   6   1 6237.67 606.102  29
  -2   6  -2 132141. 2448.98   5
   2  -6  -2 136581. 2431.84   1
   2  -6  -2 133660. 2412.17   3
   2   6   2 138992. 2294.77  29
   2  -6  -3 22608.6 1056.92   3
   2   6   3 24146.1 979.229  29
   2  -6  -3 24886.5 1093.31   1
  -2   6  -3 22084.1 1069.61   5
   2   6   4 53678.9 1391.10  29
   2  -6  -4 54605.4 1594.90   3
  -2   6  -4 53949.0 1605.09   5
  -2   6  -5 47376.2 1548.25   5
   2  -6  -5 48010.2 891.442  29
   2  -6  -5 46318.1 1513.26   3
   2  -6  -5 49415.3 1482.04   6
   2   6   5 47487.3 1302.24  29
   2   6   6 106941. 1923.86  29
   2  -6  -6 112719. 2294.32   6
  -2   6  -6 106419. 2292.64   5
   2  -6  -6 106265. 2353.95   3
   2  -6  -7 2049.43 505.895   6
   2   6   7 2163.39 404.870  29
   2  -6  -7 2020.01 541.227   3
  -2   6  -7 2571.73 476.279   5
   2   6   8 121332. 2044.36  29
  -2   6  -8 125527. 2561.49   5
   2  -6  -8 125603. 2589.86   6
   2  -6  -9 4207.11 697.694   3
  -2   6  -9 5989.49 621.492   5
   2  -6  -9 4311.61 631.465   6
  -2   6 -10 106145. 2370.71   5
   2  -6 -10 98611.2 2601.15   3
   2  -6 -10 99825.4 2502.19   6
  -2   6 -11 4852.73 572.684   5
   2  -6 -11 3083.44 594.439   4
   2  -6 -11 3056.88 622.343   3
   2  -6 -11 3796.77 642.748   6
  -2   6 -11 3523.63 743.852   6
   2  -6 -12 25321.3 1475.43   3
   2  -6 -12 26169.4 1464.50   4
  -2   6 -12 22985.0 1528.86   6
   2  -6 -12 24780.2 1419.92   6
  -2   6 -13 48190.6 2160.20   6
   2  -6 -13 53462.2 2153.56   4
   2  -6 -14 12578.9 1139.40   6
   2  -6 -14 10109.8 1053.41   4
  -2   6 -14 9695.92 1132.28   6
   2  -6 -15 5924.98 934.857   4
   2  -6 -15 6339.41 891.739   6
  -2   6 -15 4211.60 856.050   6
  -2   6 -16 3324.48 843.077  24
  -2   6 -16 1931.57 777.879   6
  -2   6 -16 3419.27 838.271  14
   2  -6 -16 1771.79 706.285   6
  -2   6 -16 3011.15 845.256  17
   2  -6 -16 2772.85 711.572   4
   2  -6 -16 3049.72 807.060  13
   2  -6 -16 2700.76 697.384  26
  -2   6 -17 629.401 495.086  24
  -2   6 -17-1962.77 822.129   6
   2  -6 -17 84.0793 606.581   6
   2  -6 -17 908.968 655.851  25
  -2   6 -17-739.547 627.762  17
   2  -6 -17 8.46441 536.577   4
   2  -6 -17 93.1920 662.224  13
  -2   6 -17-611.645 647.048  14
   2  -6 -17 210.918 588.177  26
  -2   6 -18 2912.54 880.890   6
  -2   6 -18 2826.47 864.423  14
  -2   6 -18 2751.93 857.394  17
   2  -6 -18 3447.61 781.755   6
   2  -6 -18 2198.87 807.919  26
   2  -6 -18 3619.79 864.953  13
  -2   6 -19 2017.38 712.063  14
  -2   6 -19 1415.24 714.305  17
   2  -6 -19 1890.78 738.449  13
   2  -6 -19 2371.15 780.636  26
  -2   6 -20 15733.7 1535.02  14
   2  -6 -20 15361.5 1422.69  13
  -2   6 -20 17409.9 1624.38  28
  -2   6 -20 15190.6 1553.42  17
   2  -6 -20 15084.8 1455.64  26
  -2   6 -21 2658.77 794.889  14
  -2   6 -21 3346.58 853.010  17
  -2   6 -21 2430.98 829.548  28
   2  -6 -21 2810.78 875.460  26
  -2   6 -22 700.453 625.374  14
  -2   6 -22 891.778 647.618  17
  -2   6 -22 1369.30 675.333  28
   2  -6 -22 2245.78 883.472  26
  -2   6 -23-957.334 637.261  26
  -2   6 -23 57.7395 468.055  17
   2  -6 -23-21.4119 605.055  26
  -2   6 -23 264.840 551.907  28
  -2   6 -24 4269.39 831.741  26
  -2   6 -24 4718.32 871.882  28
   2  -6 -24 4646.05 939.197  26
  -2   6 -25 234.472 475.979  26
   2  -6 -25 908.243 570.411  26
  -2   6 -25-252.458 520.334  28
  -2   6 -26 83.3618 448.606  26
  -2   6 -26-82.4301 417.242  28
   2  -6 -26 800.173 537.026  26
  -2   6 -27 233.371 414.265  26
   2  -6 -27 627.006 483.167  26
  -2   6 -27-363.975 387.211  28
   2  -6 -28 41.7268 345.556  26
  -2   6 -28 429.951 338.407  26
   2  -7  27 108.088 424.684  18
   2   7 -27-10.0657 380.776  13
   2   7 -27 257.905 333.922  26
   2   7 -26 437.435 448.318  26
   2   7 -26 1429.46 515.604  13
   2  -7  26 1280.55 588.119  18
  -2  -7 -26 1882.47 480.913  26
   2   7 -25 1780.33 559.448  26
   2  -7  25 1115.76 631.918  18
  -2  -7 -25 799.720 521.523  26
   2   7 -25 1675.80 560.408  13
  -2  -7 -25 944.764 540.974  28
  -2  -7 -24 1123.25 509.132  26
   2   7 -24 1828.68 650.626  26
   2   7 -24 2241.20 711.448  13
   2  -7  24 2327.70 701.216  18
  -2  -7 -24 1291.90 620.348  28
   2   7 -23 4418.28 846.469  13
   2  -7  23 3564.53 852.254  18
  -2  -7 -23 3764.05 874.161  28
  -2  -7 -23 4051.80 738.762  26
   2   7 -23 3459.64 741.019  26
   2   7 -22 442.779 582.587  26
  -2  -7 -22 680.323 617.385  26
   2  -7  22 552.872 611.843  18
  -2  -7 -22 91.7290 546.231  28
   2   7 -22 129.328 557.561  13
  -2  -7 -21 5403.67 894.697  26
   2   7 -21 4423.78 883.016  26
   2   7 -21 6406.94 1035.11  13
  -2  -7 -21 5146.23 972.921  28
   2   7 -20 5203.61 1014.54  26
  -2  -7 -20 6163.99 1115.13  28
   2   7 -20 7346.49 1090.21  13
  -2  -7 -20 5114.95 857.891  26
  -2  -7 -19 14429.5 1541.28  15
  -2  -7 -19 14644.0 1523.17  28
   2   7 -19 13090.4 1372.72  13
  -2  -7 -19 13684.7 1236.32  26
   2   7 -19 14630.1 1433.09  26
  -2  -7 -18 10025.7 1108.96  26
   2   7 -18 8451.05 1195.19  14
  -2  -7 -18 8188.58 1119.02   6
  -2  -7 -18 8408.38 1280.45  15
   2   7 -18 6714.53 1080.87   6
  -2  -7 -18 10139.9 1298.19  28
   2   7 -18 10028.4 1178.88  26
   2   7 -18 9523.70 1283.87  13
  -2  -7 -17 1910.91 705.006   6
  -2  -7 -17 3364.10 930.738  28
   2   7 -17 1814.67 782.140  13
  -2  -7 -17 3020.81 915.582  15
  -2  -7 -17 4981.89 884.671  26
  -2  -7 -17 3627.92 1029.19  25
   2   7 -17 2528.58 866.507   6
   2   7 -17 4428.28 921.949  14
  -2  -7 -16 14767.4 1559.74  15
  -2  -7 -16 13616.1 1261.33   6
   2   7 -16 13878.7 1361.68  13
   2   7 -16 12245.2 1298.41   6
   2   7 -16 14742.3 1359.24  14
  -2  -7 -16 10421.3 1255.23  28
  -2  -7 -16 16206.8 1673.63  25
   2   7 -15 25155.2 1691.57  14
   2   7 -15 24644.6 1655.71  29
   2   7 -15 23867.7 1695.38  13
  -2  -7 -15 23746.5 1565.13   6
   2   7 -15 22673.3 1655.93   6
  -2  -7 -15 27384.4 2025.95  15
  -2  -7 -14 6426.33 872.010   6
   2   7 -14 6189.96 948.165  29
   2   7 -14 5856.29 979.169   6
  -2  -7 -13 3717.74 740.759   6
   2   7 -13 3942.82 777.550  29
   2   7 -12 5242.48 819.058  29
  -2  -7 -12 5614.23 792.434   6
   2   7 -12 3656.93 791.582   6
  -2  -7 -11 1935.28 550.732   6
   2   7 -11 1474.01 660.518   6
   2   7 -11 1936.96 567.515  29
   2   7 -10 27625.5 1530.66  29
  -2  -7 -10 28493.0 1402.51   6
   2   7 -10 27201.7 1511.57   6
  -2  -7  -9 156300. 3057.70   6
   2   7  -9 160232. 3453.71  29
  -2   7   8 25971.4 1082.24   5
   2   7  -8 27383.5 1427.94  29
  -2  -7  -8 27101.5 1274.16   6
  -2   7   7 66698.8 1754.13   5
  -2  -7  -7 65801.2 1862.52   6
   2   7  -7 66532.0 2119.26  29
  -2   7   6 109779. 2254.46   5
   2   7  -6 109554. 2622.04  29
  -2  -7  -6 114224. 2339.07   6
  -2   7   5 61380.3 1704.75   5
  -2  -7  -5 61616.4 1692.15   6
   2  -7   5 58656.5 2091.35   2
   2   7  -5 60047.3 1929.13  29
  -2  -7  -4 44326.2 902.962   3
   2   7  -4 45889.5 1623.42  29
   2  -7   4 43382.6 1745.94   2
  -2  -7  -4 47596.1 1461.76   6
  -2   7   4 45069.8 1486.48   5
   2  -7   3 15626.8 1079.70   2
  -2   7   3 15340.7 909.869   5
  -2  -7  -3 13654.7 478.500   3
   2   7  -3 15962.4 996.460  29
   2   7  -2 37413.4 1403.87  29
  -2  -7  -2 33968.7 728.916   3
   2  -7   2 34702.4 1465.72   2
  -2   7   2 36744.1 1390.08   5
  -2   7   1 108069. 2326.74   5
  -2  -7  -1 110264. 1350.98   3
   2  -7   1 113153. 2485.20   2
  -2  -7   0 80235.6 1276.22   2
   2  -7   0 81050.3 2008.76   1
  -2   7   0 80958.3 2043.23   5
   2  -7   0 80405.9 2049.15   2
   2   7   0 80056.2 1923.19  29
  -2   7  -1 110068. 2401.85   5
   2  -7  -1 114881. 2362.74   1
  -2  -7   1 117600. 1739.33   2
   2   7   1 115046. 2228.36  29
  -2   7  -2 36044.7 1402.99   5
   2  -7  -2 36393.7 1352.23   1
   2   7   2 37010.0 1278.89  29
   2  -7  -2 36601.3 1365.40   3
   2  -7  -3 15417.0 915.280   1
  -2   7  -3 14831.2 972.041   5
   2   7   3 15421.3 833.602  29
   2  -7  -3 14414.7 908.996   3
  -2   7  -4 45623.2 1588.77   5
   2   7   4 49242.7 1383.31  29
   2  -7  -4 45594.1 1565.43   3
  -2   7  -5 61308.1 1866.25   5
   2  -7  -5 57641.7 1782.50   3
   2   7   5 60874.2 1524.91  29
   2  -7  -6 108697. 2473.94   3
   2   7   6 115340. 2050.59  29
  -2   7  -6 107782. 2473.50   5
   2  -7  -6 112290. 2429.73   6
   2  -7  -7 65220.8 1975.69   3
   2   7   7 67590.9 1557.92  29
   2  -7  -7 68830.9 1974.49   6
  -2   7  -7 68220.7 1985.31   5
   2  -7  -8 25996.9 1288.90   6
   2  -7  -8 26172.2 1335.87   3
  -2   7  -8 26064.5 1264.38   5
   2  -7  -9 165543. 3232.19   6
  -2   7  -9 165045. 3115.78   5
  -2   7 -10 29788.5 1369.09   5
   2  -7 -10 28270.9 1456.95   6
   2  -7 -10 28355.5 1467.19   3
   2  -7 -11 1367.64 580.471   6
  -2   7 -11 1955.29 481.116   5
   2  -7 -11 1380.77 529.510   4
   2  -7 -11 2073.62 561.818   3
  -2   7 -11 785.491 570.007   6
   2  -7 -12 5587.62 761.504   4
  -2   7 -12 6721.05 731.511   5
   2  -7 -12 4552.09 763.939   6
   2  -7 -12 5042.23 788.271   3
  -2   7 -12 4937.44 914.951   6
   2  -7 -13 2789.35 667.197   6
  -2   7 -13 3186.87 814.613   6
   2  -7 -13 3035.82 694.126   4
   2  -7 -14 6512.11 913.568   4
  -2   7 -14 5240.01 934.552   6
   2  -7 -14 6807.76 935.154   6
  -2   7 -15 25966.5 1761.38  24
   2  -7 -15 22893.3 1578.08  13
   2  -7 -15 22477.1 1517.59   6
  -2   7 -15 20570.9 1619.50   6
   2  -7 -15 24471.6 1659.44  26
   2  -7 -15 22093.4 1574.13   4
  -2   7 -15 25364.8 1825.04  17
  -2  -7  16 13429.8 1562.63  18
   2  -7 -16 13128.5 1293.25  13
  -2   7 -16 12408.6 1306.56  14
   2  -7 -16 13908.7 1336.93  26
   2  -7 -16 12841.4 1270.39   4
  -2   7 -16 11085.2 1313.63   6
   2  -7 -16 13814.1 1302.28   6
  -2   7 -16 15703.7 1483.69  17
  -2   7 -16 14151.5 1486.02  24
   2  -7 -16 15065.5 1582.52  25
  -2   7 -17 2282.93 759.281  14
  -2   7 -17 2347.17 782.639  17
   2  -7 -17 4398.30 886.417   6
  -2   7 -17 1061.09 727.489   6
  -2  -7  17 3161.70 1019.35  18
   2  -7 -17 3093.80 735.098   4
   2  -7 -17 2153.86 732.641  13
   2  -7 -17-732.934 854.499  25
   2  -7 -17 4012.13 868.102  26
   2  -7 -18 7418.28 1068.78  13
  -2   7 -18 9300.86 1292.05   6
   2  -7 -18 8421.99 1150.64  26
  -2  -7  18 10721.7 1434.82  18
  -2   7 -18 7843.38 1235.34  17
   2  -7 -18 9140.85 1210.14   6
   2  -7 -18 6818.90 1177.35  25
  -2   7 -18 8667.59 1193.59  14
  -2   7 -19 14744.9 1463.08  14
  -2   7 -19 13332.0 1456.50  17
  -2  -7  19 16062.4 1666.26  18
   2  -7 -19 17688.7 1692.60  25
   2  -7 -19 14085.5 1400.84  26
  -2   7 -20 7472.94 1096.01  28
  -2   7 -20 6057.00 1040.96  14
   2  -7 -20 4988.21 989.278  26
  -2   7 -20 6833.43 1081.03  17
  -2   7 -21 3978.07 922.755  28
  -2   7 -21 4532.61 950.869  14
  -2   7 -21 4219.93 907.311  17
   2  -7 -21 5477.09 938.849  26
  -2   7 -22 920.524 600.884  14
   2  -7 -22 123.892 635.979  26
  -2   7 -22 353.862 589.345  17
  -2   7 -22 769.170 609.120  28
  -2   7 -23 4360.64 842.433  26
  -2   7 -23 3572.17 860.443  17
   2  -7 -23 3646.47 901.510  26
  -2   7 -23 4120.00 849.873  28
  -2   7 -24 2245.22 630.643  28
  -2   7 -24 1864.19 699.601  26
   2  -7 -24 2389.19 746.606  26
  -2   7 -25 1771.63 590.461  28
  -2   7 -25 799.443 577.066  26
   2  -7 -25 979.486 572.823  26
  -2   7 -26 1288.45 486.407  28
  -2   7 -26 1403.74 519.795  26
   2  -7 -26 917.523 529.182  26
   2  -7 -27 305.870 464.826  26
  -2   7 -27-143.494 428.829  26
  -2   7 -28-39.0775 320.257  26
   2  -7 -28-164.618 345.995  26
   2  -8  27 263.064 409.128  18
   2   8 -27 479.615 372.748  13
  -2  -8 -26 747.494 256.743  26
   2  -8  26 49.3394 461.333  18
   2   8 -26-379.503 422.925  13
   2   8 -26 75.0432 395.110  26
   2   8 -25 13.4413 442.078  13
   2   8 -25 957.932 480.308  26
   2  -8  25 37.5289 529.545  18
  -2  -8 -25 10.9101 391.065  26
   2   8 -24 7257.66 912.709  13
   2  -8  24 7035.72 1031.69  18
  -2  -8 -24 6238.58 966.414  28
  -2  -8 -24 7104.46 841.552  26
   2   8 -24 7449.53 930.416  26
   2   8 -23 5336.51 863.736  26
   2   8 -23 5189.76 903.716  13
  -2  -8 -23 4013.18 730.032  26
   2  -8  23 4156.15 932.941  18
  -2  -8 -23 3425.51 910.562  28
   2   8 -22 2699.24 763.236  13
  -2  -8 -22 2173.56 754.118  28
  -2  -8 -22 1199.79 653.609  26
   2   8 -22 1264.17 612.173  26
   2  -8  22 2662.56 808.824  18
   2   8 -21 15054.3 1402.07  13
   2  -8  21 12240.0 1384.43  18
  -2  -8 -21 14524.8 1461.69  28
  -2  -8 -21 14418.9 1285.01  26
   2   8 -21 14800.6 1377.80  26
   2   8 -20 14804.8 1406.38  13
   2   8 -20 15120.8 1420.57  26
  -2  -8 -20 12421.2 1431.41  28
  -2  -8 -20 14320.5 1275.57  26
  -2  -8 -19 4231.46 1038.05  15
   2   8 -19 4735.57 963.156  26
   2   8 -19 4302.00 927.320  13
  -2  -8 -19 4657.48 835.576  26
  -2  -8 -19 2596.04 784.947  28
   2   8 -18 6070.45 1037.48  14
  -2  -8 -18 6896.84 1068.24  28
   2   8 -18 5269.17 1020.56  13
  -2  -8 -18 7058.66 1225.26  15
  -2  -8 -18 6116.75 954.532  26
  -2  -8 -17 6015.00 1176.64  25
   2   8 -17 4426.09 959.262  13
   2   8 -17 3575.70 932.702   6
  -2  -8 -17 3808.43 806.090  26
  -2  -8 -17 4661.54 958.638  15
   2   8 -17 3376.93 919.029  14
  -2  -8 -17 4169.00 903.748   6
  -2  -8 -17 4880.55 1012.66  28
  -2  -8 -16 4684.71 1101.04  25
   2   8 -16 4451.64 918.723   6
   2   8 -16 6942.20 1100.49  14
  -2  -8 -16 3978.06 928.194  28
   2  -8  16 4857.72 938.498  16
   2   8 -16 4095.12 881.364  13
  -2  -8 -16 3905.89 883.165  15
  -2  -8 -16 4120.61 853.738   6
   2   8 -15 1774.33 671.227  14
   2   8 -15 2064.14 753.151  29
   2   8 -15 3632.53 785.700   6
   2   8 -15 3366.18 926.767  13
  -2  -8 -15 2447.75 742.274   6
   2   8 -15 1259.84 629.032  12
  -2  -8 -15 3639.62 1057.65  25
  -2  -8 -15 3739.89 1023.83  15
   2   8 -14 2126.90 719.014  29
   2   8 -14 1334.90 732.744   6
  -2  -8 -14 1417.22 647.964   6
  -2  -8 -13 13489.5 1179.03   6
   2   8 -13 14668.7 1278.89  29
   2   8 -12 3254.01 749.071  29
  -2  -8 -12 2972.64 680.440   6
   2   8 -12 2161.03 701.486   6
   2   8 -11 17801.2 1365.72  29
  -2  -8 -11 18235.2 1239.85   6
   2   8 -11 16079.9 1325.46   6
   2   8 -10 9272.82 1021.62  29
  -2  -8 -10 10707.1 959.989   6
   2   8  -9 22720.5 1442.08  29
  -2  -8  -9 21340.9 1235.87   6
  -2  -8  -8 80335.6 2223.18   6
  -2   8   8 78213.5 1990.40   5
   2   8  -8 74139.4 2407.12  29
   2   8  -7 9159.14 920.817  29
  -2   8   7 7974.91 700.968   5
  -2  -8  -7 9503.95 828.068   6
   2   8  -6 1321.61 555.512  29
  -2   8   6 1082.19 382.781   5
  -2  -8  -6 1645.23 471.150   6
   2  -8   6 1422.64 705.431   2
  -2   8   5 7498.67 719.367   5
   2   8  -5 5901.42 736.965  29
  -2  -8  -5 5314.45 641.600   6
  -2  -8  -5 5404.87 400.339   3
   2  -8   5 5485.99 879.255   2
  -2   8   4 101297. 2366.48   5
  -2  -8  -4 98305.9 1482.72   3
   2   8  -4 104345. 2548.51  29
   2  -8   4 107716. 2826.78   2
  -2  -8  -3 45094.8 971.125   3
  -2   8   3 45503.3 1590.00   5
   2  -8   3 49732.5 1891.96   2
   2   8  -3 46540.8 1683.07  29
   2   8  -2 21155.7 1158.53  29
  -2   8   2 19515.6 1086.57   5
   2  -8   2 22321.5 1263.63   2
  -2  -8  -2 19034.6 643.264   3
  -2   8   1 37081.9 1471.52   5
   2  -8   1 38768.0 1575.94   2
   2   8  -1 39301.0 1488.54  29
  -2  -8  -1 34913.2 892.339   3
   2  -8   1 36016.6 1505.83   1
   2  -8   0 20921.4 1181.49   2
  -2  -8   0 20083.5 734.975   2
   2  -8   0 19420.3 1102.06   1
  -2   8   0 19822.3 1111.87   5
   2   8   0 20122.4 1063.86  29
  -2  -8   1 40043.6 1113.54   2
  -2   8  -1 35845.4 1463.83   5
   2   8   1 38377.2 1395.14  29
   2  -8  -1 39658.3 1509.60   1
   2   8   2 23605.0 1096.36  29
   2  -8  -2 21975.5 1137.07   1
   2  -8  -2 23030.0 1177.06   3
  -2  -8   2 21175.8 921.019   2
  -2   8  -2 20147.1 1199.43   5
  -2   8  -3 45505.4 1693.36   5
   2  -8  -3 44422.2 1624.26   3
   2   8   3 47383.3 1468.77  29
   2  -8  -3 46435.9 1604.52   1
   2  -8  -4 104836. 2445.95   3
  -2   8  -4 102369. 2530.36   5
  -2   8  -5 5963.76 719.589   5
   2  -8  -5 5289.21 699.308   3
   2   8   5 5862.97 570.032  29
   2   8   6 1616.57 398.854  29
  -2   8  -6 1232.64 450.069   5
   2  -8  -6 1401.21 483.010   3
   2  -8  -7 8602.04 846.604   3
   2  -8  -7 10191.8 902.370   6
  -2   8  -7 9213.29 852.483   5
   2  -8  -8 80440.3 2327.68   6
   2  -8  -8 74717.3 2288.36   3
  -2   8  -8 79684.8 2290.05   5
  -2   8  -9 23242.4 1273.26   5
   2  -8  -9 21706.5 1303.00   3
   2  -8  -9 23944.0 1366.30   6
   2  -8 -10 8448.55 926.266   3
  -2   8 -10 9845.83 877.339   5
   2  -8 -10 10217.5 975.109   6
   2  -8 -11 16139.5 1245.18   3
  -2   8 -11 14457.5 1309.58   6
   2  -8 -11 17874.2 1240.39   4
   2  -8 -11 17006.2 1235.55   6
  -2   8 -11 16978.3 1128.25   5
  -2   8 -12 2917.43 812.346   6
  -2   8 -12 3748.34 596.511   5
   2  -8 -12 4133.24 673.381   4
   2  -8 -12 4077.06 763.571   6
   2  -8 -12 3398.94 741.964   3
   2  -8 -13 12804.0 1149.01   3
   2  -8 -13 12208.9 1187.73   6
  -2   8 -13 11061.2 1231.74   6
   2  -8 -13 12241.4 1143.52   4
   2  -8 -14 1956.86 658.002  26
   2  -8 -14 1037.86 594.004   4
   2  -8 -14 1545.47 654.824   6
  -2   8 -14 1361.63 695.024   6
  -2   8 -15 3985.26 789.279  24
  -2   8 -15 1047.61 775.589   6
  -2  -8  15 3921.13 959.825  18
   2  -8 -15 2978.35 800.603   6
   2  -8 -15 2024.48 653.130   4
  -2   8 -15 3331.45 866.930  17
   2  -8 -15 3256.30 888.741  25
   2  -8 -15 2550.97 800.128  26
   2  -8 -16 7049.54 1125.24  25
  -2   8 -16 5007.02 1083.14   6
  -2  -8  16 5267.96 1099.91  18
   2  -8 -16 3976.68 841.796   6
   2  -8 -16 4225.24 803.343   4
  -2   8 -16 3595.20 802.960  17
   2  -8 -16 4553.23 864.384  26
  -2  -8  17 4549.19 1112.81  18
  -2   8 -17 6080.56 1103.66   6
  -2   8 -17 4813.47 949.283  14
   2  -8 -17 5480.35 885.878   4
  -2   8 -17 3191.27 861.907  17
   2  -8 -17 3842.75 946.099   6
   2  -8 -17 3294.91 977.109  25
   2  -8 -17 3882.59 832.655  26
  -2   8 -18 4645.57 972.681  14
   2  -8 -18 6769.44 1192.78  25
  -2  -8  18 6079.94 1073.30  18
  -2   8 -18 6670.99 1103.85  17
   2  -8 -18 5542.18 1017.96  26
   2  -8 -19 5652.90 1069.65  25
  -2   8 -19 5873.05 1008.67  14
  -2  -8  19 5718.84 1194.41  18
   2  -8 -19 4024.60 910.746  26
  -2   8 -19 4731.80 946.793  17
   2  -8 -20 12864.1 1309.36  26
  -2   8 -20 13972.4 1409.64  14
  -2   8 -20 12517.8 1435.47  17
  -2   8 -20 16249.2 1474.54  28
  -2  -8  20 15724.7 1584.95  18
   2  -8 -20 14184.8 1504.37  25
  -2   8 -21 14126.0 1402.71  28
  -2  -8  21 16201.9 1554.38  18
  -2   8 -21 13949.4 1419.73  17
  -2   8 -21 12015.4 1320.46  14
   2  -8 -21 13452.4 1319.66  26
  -2   8 -22 2715.69 722.103  14
  -2   8 -22 1423.85 677.278  17
   2  -8 -22 2832.88 816.049  26
  -2   8 -22 3075.53 779.997  28
  -2   8 -23 3229.21 733.428  28
   2  -8 -23 5305.76 891.656  26
  -2   8 -23 4641.50 872.244  17
  -2   8 -23 4293.82 866.125  14
  -2   8 -23 4860.46 906.443  26
   2  -8 -24 7753.37 1021.43  26
  -2   8 -24 6971.09 916.589  28
  -2   8 -24 6988.25 952.093  26
  -2   8 -25-43.3923 401.389  28
   2  -8 -25-171.605 546.348  26
  -2   8 -25 103.911 507.381  26
  -2   8 -26 452.079 495.543  26
   2  -8 -26-38.3503 450.901  26
  -2   8 -27-68.7342 366.612  26
   2  -8 -27-106.752 429.819  26
  -2   8 -28 1195.98 324.784  26
   2  -8 -28 474.397 324.594  26
   2   9 -27 668.014 351.376  13
   2  -9  27 54.0823 332.188  18
   2   9 -26-201.504 343.091  26
   2   9 -26-138.510 373.577  13
   2  -9  26 368.021 454.456  18
   2   9 -25 738.231 426.525  26
   2  -9  25 672.394 515.607  18
   2   9 -25 174.313 436.555  13
   2   9 -24 1024.18 520.708  26
   2  -9  24 142.608 536.429  18
   2   9 -24 373.866 507.548  13
  -2  -9 -24-715.639 457.457  26
   2   9 -23 2410.91 686.967  26
   2   9 -23 3302.49 780.460  13
   2  -9  23 3458.19 804.029  18
  -2  -9 -23 2084.37 619.154  26
   2   9 -22 391.786 558.361  26
   2   9 -22-345.418 574.332  13
   2  -9  22 618.314 616.310  18
  -2  -9 -22-113.643 536.147  28
  -2  -9 -22-299.350 505.926  26
   2  -9  21 12906.4 1452.01  18
  -2  -9 -21 12790.5 1166.13  26
   2   9 -21 14526.8 1382.04  13
  -2  -9 -21 14286.4 1393.92  28
   2   9 -21 13561.0 1295.63  26
   2   9 -20 1443.55 665.505  13
   2  -9  20 2438.74 891.125  18
  -2  -9 -20 2014.13 716.809  28
   2   9 -20 1736.65 711.445  26
  -2  -9 -20 2939.80 703.465  26
   2  -9  19 14.5773 642.710  18
   2   9 -19-150.454 551.236  26
  -2  -9 -19 688.824 522.293  26
   2   9 -19-301.620 540.928  14
   2   9 -19-60.4086 557.907  13
  -2  -9 -19-365.636 576.419  28
   2   9 -18 13568.4 1399.77  14
   2   9 -18 13429.8 1350.11  13
  -2  -9 -18 9960.05 1239.49  28
  -2  -9 -18 11933.7 1483.50  15
  -2  -9 -18 11580.3 1134.59  26
  -2  -9 -17 2295.29 908.742  15
  -2  -9 -17 2041.45 913.022  25
   2   9 -17 2419.67 776.973  13
   2   9 -17 1902.78 819.890  14
  -2  -9 -17 3001.41 835.436   6
  -2  -9 -17 1533.67 714.160  28
   2  -9  17 2479.94 812.659  16
   2   9 -17 1258.63 835.262   6
  -2  -9 -16 3293.55 852.823  25
   2   9 -16 1973.41 823.938  14
  -2  -9 -16 3476.88 861.550   6
  -2  -9 -16 2985.22 924.958  15
   2  -9  16 3820.93 830.705  16
   2   9 -16 2352.18 862.273  13
  -2  -9 -15 13181.3 1516.48  25
   2   9 -15 10989.9 1118.07  23
  -2  -9 -15 11761.5 1455.31  15
  -2  -9 -15 10701.0 1206.38   6
   2   9 -15 11549.1 1234.20  12
   2   9 -15 10693.5 1268.29   6
   2   9 -15 13957.2 1385.72  29
   2   9 -15 12088.5 1321.44  14
   2   9 -14 12021.6 1279.34  29
   2   9 -14 11427.1 1271.69   6
   2   9 -14 12145.6 1268.87  14
  -2  -9 -14 11404.4 1181.65   6
   2   9 -14 11408.0 1212.79  12
  -2  -9 -14 13250.5 1509.73  25
  -2  -9 -14 11287.6 1371.19  15
  -2  -9 -13 13765.1 1235.20   6
   2   9 -13 10993.6 1199.36   6
   2   9 -13 14736.3 1370.52  29
   2   9 -12 7503.03 1048.38   6
  -2  -9 -12 7892.44 957.555   6
   2   9 -12 7006.59 998.886  29
  -2  -9 -11 76234.1 2501.83   6
   2   9 -11 76782.9 2729.50  29
  -2  -9 -10 4812.41 763.061   6
   2   9 -10 4777.37 844.412  29
   2   9  -9 3883.15 780.456  29
  -2  -9  -9 2442.92 615.470   6
   2   9  -8 1880.98 571.753  29
  -2   9   8 1945.46 426.431   5
  -2  -9  -8 1628.81 536.642   6
  -2   9   7 11341.4 851.388   5
  -2  -9  -7 10580.4 930.071   6
   2  -9   7 10649.4 1138.57   2
   2   9  -7 12026.7 1057.26  29
  -2   9   6 5009.05 624.607   5
   2  -9   6 4656.67 853.462   2
   2   9  -6 5985.40 787.166  29
   2  -9   5 48776.0 2084.33   2
  -2   9   5 48272.1 1722.64   5
   2   9  -5 47979.8 1880.69  29
  -2   9   4 32578.0 1446.47   5
   2  -9   4 34346.6 1696.78   2
   2   9  -4 31997.7 1501.34  29
   2  -9   3 35147.1 1656.27   2
   2   9  -3 36047.0 1552.02  29
  -2   9   3 34363.7 1506.47   5
  -2  -9  -2 54208.2 1188.46   3
  -2   9   2 55040.4 1877.09   5
   2   9  -2 57402.0 1903.09  29
  -2   9   1 78409.4 2244.48   5
   2  -9   1 76751.5 2298.21   2
  -2  -9  -1 78153.8 1466.46   3
   2  -9   1 78206.0 2247.49   1
   2   9  -1 79108.9 2157.65  29
  -2   9   0 19798.4 1174.14   5
   2  -9   0 20684.0 1194.63   1
   2  -9   0 20241.5 1249.16   2
   2   9   0 19579.6 1109.91  29
   2   9   1 83107.2 2113.00  29
   2  -9  -1 76290.6 2152.50   1
  -2  -9   1 79614.2 1669.87   2
  -2   9  -1 75923.5 2236.52   5
  -2   9  -2 56144.7 1957.62   5
  -2  -9   2 59171.8 1570.35   2
   2  -9  -2 57144.7 1874.61   1
   2  -9  -2 58709.3 1929.40   3
   2   9   2 58000.1 1741.16  29
   2  -9  -3 34711.3 1476.65   1
  -2  -9   3 37567.4 1372.22   2
   2  -9  -3 34353.3 1495.79   3
  -2   9  -3 35824.2 1612.45   5
   2   9   3 37480.6 1378.54  29
  -2   9  -4 32437.5 1521.29   5
   2   9   4 32956.1 1261.52  29
   2  -9  -4 32248.5 1462.71   3
  -2   9  -5 46958.1 1838.62   5
   2  -9  -5 48049.2 1786.67   3
   2   9   5 50878.2 1526.44  29
  -2   9  -6 5249.08 715.876   5
   2  -9  -6 4808.56 675.743   3
   2  -9  -7 11027.3 953.369   3
  -2   9  -7 10618.7 942.329   5
  -2   9  -8 2232.71 501.813   5
   2  -9  -8 1993.37 540.318   6
   2  -9  -8 1706.51 534.821   3
  -2   9  -9 3165.47 563.017   5
   2  -9  -9 3104.10 676.690   6
   2  -9  -9 2922.84 605.734   3
  -2   9 -10 5357.84 741.489   5
   2  -9 -10 4766.31 771.343   3
   2  -9 -10 5288.38 799.395   6
   2  -9 -11 75373.5 2519.40   4
  -2   9 -11 80607.4 2508.55   5
   2  -9 -11 75450.3 2604.19   3
   2  -9 -11 78313.8 2619.06   6
   2  -9 -12 8354.98 1056.12   6
   2  -9 -12 8650.13 965.976   4
   2  -9 -12 8086.99 969.310   3
  -2   9 -12 8586.20 887.305   5
  -2   9 -12 6993.82 1047.71   6
   2  -9 -13 13857.2 1271.42   6
   2  -9 -13 13248.0 1203.34   3
  -2   9 -13 12478.5 1351.31   6
   2  -9 -13 13298.8 1220.01   4
   2  -9 -14 12709.2 1449.74  25
   2  -9 -14 13126.9 1257.90   6
   2  -9 -14 13627.0 1258.89   4
   2  -9 -14 10359.8 1132.19  26
  -2  -9  14 12971.6 1486.28  18
  -2   9 -14 14249.0 1361.53  17
  -2   9 -14 9429.93 1208.76   6
   2  -9 -15 11457.8 1191.66  26
  -2   9 -15 9335.19 1256.30   6
   2  -9 -15 9434.12 1182.34   6
   2  -9 -15 11418.5 1205.73   4
  -2  -9  15 11656.4 1431.94  18
  -2   9 -15 10958.0 1300.37  17
   2  -9 -15 11166.1 1455.11  25
  -2  -9  16 4139.30 1024.08  18
   2  -9 -16 2151.31 737.749  26
  -2   9 -16 2087.63 758.788   6
   2  -9 -16 3278.73 767.975   6
   2  -9 -16 3091.82 730.342   4
  -2   9 -16 2573.18 878.901  17
   2  -9 -16 2815.10 776.865  25
   2  -9 -17 2155.11 764.939  26
  -2   9 -17 917.761 662.283  14
   2  -9 -17 2215.36 897.622  25
  -2  -9  17 3831.55 986.183  18
   2  -9 -17 2071.84 738.268   6
  -2   9 -17 2166.16 652.638  17
  -2   9 -17 1354.70 698.976   6
   2  -9 -18 14674.1 1621.18  25
  -2   9 -18 13228.9 1363.43  14
  -2  -9  18 13229.4 1584.86  18
  -2   9 -18 13839.3 1484.90  17
   2  -9 -18 12143.7 1287.92  26
  -2   9 -19 1054.00 637.161  17
  -2   9 -19-412.960 588.793  14
  -2  -9  19-1224.58 895.562  18
   2  -9 -19 1553.83 701.966  25
   2  -9 -19 405.590 630.211  26
  -2   9 -20 2557.33 759.138  14
  -2  -9  20 2619.13 943.383  18
  -2   9 -20 2529.31 762.284  17
   2  -9 -20 1630.64 721.633  25
   2  -9 -20 2484.28 778.305  26
   2  -9 -21 14704.9 1388.39  26
  -2  -9  21 15741.9 1571.56  18
  -2   9 -21 13581.8 1436.82  17
  -2   9 -21 13688.5 1396.51  14
   2  -9 -21 17396.1 1554.33  25
  -2   9 -22 16.7457 581.559  14
   2  -9 -22 191.497 589.627  26
  -2  -9  22 184.652 715.020  18
  -2   9 -22 447.236 568.359  17
   2  -9 -23 1983.48 758.260  26
  -2   9 -23 2855.03 731.206  14
  -2   9 -23 3079.71 740.626  26
  -2   9 -23 2603.13 701.942  17
  -2   9 -24 365.026 548.105  26
   2  -9 -24-462.318 591.414  26
  -2   9 -25 191.468 520.988  26
   2  -9 -25-1.91240 475.595  26
  -2   9 -26-82.6126 421.362  26
   2  -9 -26 179.647 439.422  26
  -2   9 -27-81.1430 382.322  26
   2  -9 -27 737.518 400.726  27
   2  -9 -27 2.50875 360.839  26
   2 -10  26-596.377 465.987  18
   2  10 -26 550.450 361.979  13
   2  10 -25-467.853 432.852  26
   2  10 -25-147.126 412.554  13
   2 -10  25 418.732 521.175  18
   2 -10  24 1893.80 625.613  18
   2  10 -24 1434.15 538.208  13
   2  10 -24 1356.76 554.661  26
  -2 -10 -23 415.300 375.097  26
   2  10 -23-467.758 534.352  13
   2 -10  23 84.4446 537.498  18
   2  10 -23 1003.16 486.834  26
   2  10 -22 343.326 543.174  26
   2 -10  22-592.763 633.574  18
   2  10 -22 829.697 555.642  13
  -2 -10 -22 1239.06 626.078  26
   2  10 -21 4232.97 876.057  13
  -2 -10 -21 4443.24 780.795  26
   2 -10  21 4305.65 935.566  18
  -2 -10 -21 4227.57 819.150  28
   2  10 -21 5088.64 876.352  26
  -2 -10 -20 12531.6 1295.32  28
[truncated: 906,907 more chars]
