# Supplementary material for: Crystal and mol­ecular structure of jatrophane diterpenoid (2R,3R,4S,5R,7S,8S,9S,13S,14S,15R)-2,3,8,9-tetra­acet­oxy-5,14-bis­(benzo­yloxy)-15-hydroxy-7-(iso­butano­yloxy)jatropha-6(17),11(E)-diene
Source: Acta Crystallogr E Crystallogr Commun. 2019 Nov 19;75(Pt 12):1884–7. doi: 10.1107/S205698901901541X (PMC6895953; doi:10.1107/S205698901901541X)
Supplement: Supplementary file 2 [file e-75-01884-Isup3.hkl]

data_I                                                                          
_shelx_title ' exp_0232(chinalow4)_a.res in P2(1)2(1)2(1)'                      
_shelx_refln_list_code          4                                               
_shelx_F_calc_maximum      210.44                                               
_exptl_crystal_F_000      1808.00                                               
_reflns_d_resolution_high  0.7930                                               
                                                                                
loop_                                                                           
 _space_group_symop_operation_xyz                                               
 'x, y, z'                                                                      
 '-x+1/2, -y, z+1/2'                                                            
 '-x, y+1/2, -z+1/2'                                                            
 'x+1/2, -y+1/2, -z'                                                            
                                                                                
_cell_length_a     8.9730                                                       
_cell_length_b    20.9171                                                       
_cell_length_c    23.9201                                                       
_cell_angle_alpha  90.000                                                       
_cell_angle_beta   90.000                                                       
_cell_angle_gamma  90.000                                                       
                                                                                
_shelx_F_squared_multiplier     1.000                                           
                                                                                
loop_                                                                           
 _refln_index_h                                                                 
 _refln_index_k                                                                 
 _refln_index_l                                                                 
 _refln_F_squared_calc                                                          
 _refln_F_squared_meas                                                          
 _refln_F_squared_sigma                                                         
 _refln_observed_status                                                         
   2   0   0       5345.63       4748.49        62.90 o                         
   4   0   0       3205.44       3139.87        46.98 o                         
   6   0   0         32.74         30.11        24.08 o                         
   8   0   0       1897.16       1831.56        93.92 o                         
  10   0   0          0.37         20.70        27.18 o                         
   1   1   0      20744.64      21519.23        59.36 o                         
   2   1   0        513.85        447.92        15.22 o                         
   3   1   0         31.29         24.84         4.45 o                         
   4   1   0        577.32        514.32        14.88 o                         
   5   1   0       2651.82       2640.23        63.69 o                         
   6   1   0        898.76        901.68        44.20 o                         
   7   1   0       1669.94       1631.92        38.92 o                         
   8   1   0         29.03         23.84        12.55 o                         
   9   1   0          8.72          2.40        15.37 o                         
  10   1   0         31.77         19.50        19.16 o                         
  11   1   0         84.34        106.84        27.95 o                         
   0   2   0       4381.75       4230.25        35.79 o                         
   1   2   0       2203.14       2382.89        17.60 o                         
   2   2   0        251.34        380.27        11.35 o                         
   3   2   0        890.77        898.55        21.61 o                         
   4   2   0       1631.21       1606.09        39.11 o                         
   5   2   0       1032.34        979.05        29.42 o                         
   6   2   0        101.28         92.46        19.65 o                         
   7   2   0        398.24        329.16        19.56 o                         
   8   2   0        135.89        129.72        17.48 o                         
   9   2   0        254.64        235.16        25.58 o                         
  10   2   0          5.35         17.44        13.41 o                         
  11   2   0         83.77         99.76        19.48 o                         
   1   3   0         46.34         55.04         6.34 o                         
   2   3   0      11945.27      11043.78        43.57 o                         
   3   3   0          2.59         14.88         5.72 o                         
   4   3   0       2565.20       2791.31        51.51 o                         
   5   3   0          0.09         -1.74        10.32 o                         
   6   3   0        795.88        902.91        61.32 o                         
   7   3   0        497.24        369.22        24.06 o                         
   8   3   0         78.99         56.39        15.13 o                         
   9   3   0         38.09         50.36        19.95 o                         
  10   3   0         15.16         23.96        10.58 o                         
  11   3   0         34.39         17.49        11.56 o                         
   0   4   0      20499.60      19632.26        87.35 o                         
   1   4   0      35357.45      33015.68       105.23 o                         
   2   4   0        989.60        983.69        19.10 o                         
   3   4   0         15.09          3.42         4.35 o                         
   4   4   0       5866.13       6210.95        67.66 o                         
   5   4   0         70.54         47.34        12.89 o                         
   6   4   0        353.96        397.03        50.07 o                         
   7   4   0       2225.93       2232.93        51.21 o                         
   8   4   0       2040.10       2044.05        77.03 o                         
   9   4   0         38.44         26.10        11.01 o                         
  10   4   0          0.07         -1.32        10.98 o                         
  11   4   0         20.86         18.39        10.41 o                         
   1   5   0       2523.41       2774.05        27.89 o                         
   2   5   0      10777.40      10504.31        68.82 o                         
   3   5   0       1499.74       1430.10        32.08 o                         
   4   5   0        865.35       1038.69        35.53 o                         
   5   5   0          1.46        -10.66        13.18 o                         
   6   5   0       1218.73       1149.19        49.87 o                         
   7   5   0       1812.82       1725.06        41.62 o                         
   8   5   0          0.64         20.65        16.12 o                         
   9   5   0         31.87         33.91        12.06 o                         
  10   5   0        202.49        204.65        17.14 o                         
   0   6   0       5540.89       4845.43       156.70 o                         
   1   6   0      14167.26      14057.67        67.94 o                         
   2   6   0       7278.87       7593.57        76.15 o                         
   3   6   0       7961.99       8333.25        96.27 o                         
   4   6   0       1007.11        947.75        30.18 o                         
   5   6   0       1850.96       1972.98        56.92 o                         
   6   6   0          1.94         17.86        17.19 o                         
   7   6   0        128.25        117.80        15.50 o                         
   8   6   0          1.74         30.77        14.69 o                         
   9   6   0         11.66          2.97        10.61 o                         
  10   6   0         57.78         64.10        12.05 o                         
   1   7   0       4232.63       4291.60        40.76 o                         
   2   7   0       3499.22       3245.21        31.79 o                         
   3   7   0       1626.12       1639.62        37.30 o                         
   4   7   0        851.14        856.72        26.47 o                         
   5   7   0          8.72        -13.84        13.94 o                         
   6   7   0        289.72        226.59        18.07 o                         
   7   7   0        354.63        345.46        21.37 o                         
   8   7   0        143.05        126.59        17.47 o                         
   9   7   0         30.73         31.00        11.19 o                         
  10   7   0         10.84          8.87         9.53 o                         
   0   8   0       2340.77       3163.34        51.17 o                         
   1   8   0        420.89        427.75        15.68 o                         
   2   8   0        876.13        809.37        17.89 o                         
   3   8   0       2668.79       2579.48        48.41 o                         
   4   8   0        887.98        997.15        29.35 o                         
   5   8   0        254.13        257.83        43.33 o                         
   6   8   0        135.93        120.82        15.49 o                         
   7   8   0          0.52         14.69        16.94 o                         
   8   8   0          4.53         10.17         9.99 o                         
   9   8   0          0.97          5.52        11.94 o                         
  10   8   0          1.82         10.45         9.78 o                         
   1   9   0       2281.76       2928.76        34.82 o                         
   2   9   0        861.93        809.04        23.77 o                         
   3   9   0        590.22        862.69        31.38 o                         
   4   9   0        172.69         98.65        12.37 o                         
   5   9   0        190.61        149.29        27.55 o                         
   6   9   0        857.97        789.24        26.66 o                         
   7   9   0         70.41         80.55        14.49 o                         
   8   9   0        452.33        485.40        32.61 o                         
   9   9   0         18.42          4.32        11.27 o                         
  10   9   0          2.47          5.80         6.35 o                         
   0  10   0          9.89        161.19        13.62 o                         
   1  10   0         43.51         39.45        11.08 o                         
   2  10   0         12.97         51.64        11.45 o                         
   3  10   0       3058.56       2920.45        81.00 o                         
   4  10   0       1124.81       1237.03        35.00 o                         
   5  10   0        141.20        134.68        18.74 o                         
   6  10   0        376.71        406.01        21.58 o                         
   7  10   0         45.24         26.37        13.64 o                         
   8  10   0         21.14         10.79        12.80 o                         
   9  10   0        367.84        417.48        23.18 o                         
  10  10   0         60.48         84.54        16.05 o                         
   1  11   0         40.34        177.69        13.74 o                         
   2  11   0       2181.46       2149.50        55.77 o                         
   3  11   0          1.94          8.54         9.32 o                         
   4  11   0        271.21        236.68        17.87 o                         
   5  11   0         62.96         27.11        12.10 o                         
   6  11   0          0.06         13.36        10.01 o                         
   7  11   0        373.14        355.17        23.91 o                         
   8  11   0        151.94        119.65        19.92 o                         
   9  11   0          8.31         -0.13        10.58 o                         
  10  11   0         19.72         11.19        10.97 o                         
   0  12   0        352.62        334.36        23.54 o                         
   1  12   0        270.42        329.29        20.18 o                         
   2  12   0       2246.19       2411.90        73.60 o                         
   3  12   0         38.10         74.29        12.26 o                         
   4  12   0       1389.18       1372.86        39.58 o                         
   5  12   0        150.86        113.79        17.40 o                         
   6  12   0          0.56          3.63        12.89 o                         
   7  12   0        315.85        261.56        25.76 o                         
   8  12   0         17.39         -9.12        18.75 o                         
   9  12   0          5.81         -7.89        12.86 o                         
  10  12   0         13.21         22.00        10.12 o                         
   1  13   0         33.45         52.65         9.98 o                         
   2  13   0          2.18         -0.21         9.13 o                         
   3  13   0          1.14          9.54        10.31 o                         
   4  13   0       1434.68       1473.75        33.27 o                         
   5  13   0         22.54          0.78        10.97 o                         
   6  13   0          1.62         -7.67        10.78 o                         
   7  13   0        271.05        270.92        25.12 o                         
   8  13   0         15.30         -8.70        10.97 o                         
   9  13   0          0.42         -1.59         8.07 o                         
   0  14   0         52.93         74.50        17.13 o                         
   1  14   0        141.50        110.93        12.00 o                         
   2  14   0       2459.23       2667.36        60.66 o                         
   3  14   0        416.46        450.02        17.67 o                         
   4  14   0         77.22         94.48        10.82 o                         
   5  14   0          0.11         13.32        19.98 o                         
   6  14   0         23.51          8.04        12.14 o                         
   7  14   0          0.08        -10.55        11.49 o                         
   8  14   0         53.69         42.14        14.62 o                         
   9  14   0          0.01          5.85        10.39 o                         
   1  15   0        109.56         95.73        12.87 o                         
   2  15   0        270.48        249.58        14.94 o                         
   3  15   0        439.14        446.71        19.57 o                         
   4  15   0        133.28        152.86        13.22 o                         
   5  15   0        959.25        949.89        40.79 o                         
   6  15   0        100.38        100.47        16.37 o                         
   7  15   0        171.05        176.42        16.75 o                         
   8  15   0          1.48          0.99         7.54 o                         
   9  15   0         11.99         38.09        11.89 o                         
   0  16   0          3.66          9.97        12.24 o                         
   1  16   0        207.67        224.68        15.46 o                         
   2  16   0          0.67         -8.60         8.60 o                         
   3  16   0         37.23         47.07        17.15 o                         
   4  16   0        334.56        278.31        19.70 o                         
   5  16   0        102.74         92.21        14.54 o                         
   6  16   0        216.91        201.73        17.20 o                         
   7  16   0        239.33        289.26        19.44 o                         
   8  16   0          0.75         11.06         8.81 o                         
   1  17   0       1181.72       1171.96        29.75 o                         
   2  17   0         17.14         -1.32         8.36 o                         
   3  17   0        114.90         55.85        18.24 o                         
   4  17   0        654.10        558.84        25.80 o                         
   5  17   0         72.15         66.03        17.40 o                         
   6  17   0         42.03         53.29        12.94 o                         
   7  17   0        180.36        263.63        19.92 o                         
   8  17   0          7.56          7.75         6.53 o                         
   0  18   0        844.97        909.43        39.87 o                         
   1  18   0         32.93         49.92        12.54 o                         
   2  18   0        101.14         52.76        14.78 o                         
   3  18   0        164.40        156.40        19.80 o                         
   4  18   0        105.14        123.72        19.43 o                         
   5  18   0         14.04         24.29        13.32 o                         
   6  18   0         10.64          3.13        10.42 o                         
   7  18   0        124.12        132.62        13.62 o                         
   8  18   0         29.88         28.84        11.43 o                         
   1  19   0        281.89        252.64        15.01 o                         
   2  19   0          0.46          7.87        10.25 o                         
   3  19   0        275.34        287.18        19.28 o                         
   4  19   0         85.11        106.70        16.22 o                         
   5  19   0         52.18         58.58        13.94 o                         
   6  19   0          0.53          1.21        11.60 o                         
   7  19   0          2.42         12.57         9.97 o                         
   0  20   0         27.12         47.27        14.64 o                         
   1  20   0         76.02         73.24        15.75 o                         
   2  20   0        219.40        215.36        16.24 o                         
   3  20   0        131.10        128.37        13.03 o                         
   4  20   0          3.95         12.43        10.96 o                         
   5  20   0          0.31          4.94        11.08 o                         
   6  20   0        111.89        129.37        16.98 o                         
   7  20   0          4.73          9.01         6.98 o                         
   1  21   0        117.94        107.90        15.06 o                         
   2  21   0         52.46         64.54        12.18 o                         
   3  21   0          3.13          0.58         9.15 o                         
   4  21   0        145.28        156.39        14.03 o                         
   5  21   0         15.63          2.19         8.71 o                         
   6  21   0          1.95          6.39         8.45 o                         
   0  22   0         45.74         54.08        20.00 o                         
   1  22   0         11.08         28.25        11.02 o                         
   2  22   0          3.11         19.45         8.62 o                         
   3  22   0         59.34         92.47        15.44 o                         
   4  22   0         15.50          5.33         8.76 o                         
   5  22   0         35.34         29.82         7.66 o                         
   6  22   0          0.27         -0.40         6.82 o                         
   1  23   0          1.18          2.12         9.00 o                         
   2  23   0         62.98         38.57         8.31 o                         
   3  23   0         12.92          7.18        10.18 o                         
   4  23   0         49.72         71.41        12.57 o                         
   5  23   0          8.98         -1.70         8.29 o                         
   0  24   0         33.45         30.85        11.39 o                         
   1  24   0          7.55          2.65         8.05 o                         
   2  24   0         90.36         76.74        13.60 o                         
   3  24   0         58.51         53.29         7.67 o                         
   4  24   0         11.01         20.28         8.70 o                         
   1  25   0         32.36         38.52         9.37 o                         
   2  25   0          6.36          7.48         8.44 o                         
   3  25   0          9.44          6.54        14.91 o                         
   1  26   0         38.37         34.38        13.79 o                         
   1   0   1       1916.72       2111.88        17.93 o                         
   2   0   1      12759.54      10979.17        70.66 o                         
   3   0   1        245.85        287.16         9.27 o                         
   4   0   1        407.99        294.11        16.51 o                         
   5   0   1       4601.12       4555.84       130.01 o                         
   6   0   1         12.41          8.36        14.79 o                         
   7   0   1        108.90         91.52        13.85 o                         
   8   0   1         38.66         16.82        14.91 o                         
   9   0   1          7.26         23.86        20.64 o                         
  10   0   1         34.81         29.27        14.18 o                         
  11   0   1          5.73         29.73        20.36 o                         
 -11   1   1         12.44         34.46        12.67 o                         
 -10   1   1         13.21         35.36        19.35 o                         
  -9   1   1        210.41        194.46        23.90 o                         
  -8   1   1        324.41        331.05        62.55 o                         
  -7   1   1        812.60        780.93        31.23 o                         
  -6   1   1        317.08        271.83        27.13 o                         
  -5   1   1        880.30        790.91        36.58 o                         
  -4   1   1       2620.35       2426.73        32.07 o                         
  -3   1   1       3814.08       3564.23        49.88 o                         
  -2   1   1      11330.52       9991.26        48.14 o                         
  -1   1   1       7664.83       6681.84        33.97 o                         
   1   1   1       7685.54       6946.58        70.00 o                         
   2   1   1      11356.06       9670.94       141.56 o                         
   3   1   1       3803.25       3286.46       243.99 o                         
   4   1   1       2629.00       2514.67        66.61 o                         
   5   1   1        880.61        780.29        36.75 o                         
   6   1   1        318.00        246.27        36.04 o                         
   7   1   1        816.95        750.72        27.78 o                         
   8   1   1        318.28        324.57        21.44 o                         
   9   1   1        209.97        193.35        23.02 o                         
  10   1   1         12.74         30.37        14.31 o                         
  11   1   1         12.75         11.87        12.50 o                         
 -11   2   1         38.60         41.54        13.72 o                         
 -10   2   1         12.99          2.43        15.14 o                         
  -9   2   1        168.41         94.02        26.15 o                         
  -8   2   1        128.43        129.44        24.49 o                         
  -7   2   1        521.12        458.30        26.28 o                         
  -6   2   1        710.01        651.65        43.78 o                         
  -5   2   1        194.62        155.26        28.53 o                         
  -4   2   1       1032.97        988.12        25.51 o                         
  -3   2   1       1287.10       1246.04        62.79 o                         
  -2   2   1      12024.79      11261.54        62.31 o                         
  -1   2   1       1356.37       1251.05        11.92 o                         
   0   2   1      37651.46      36217.85       231.52 o                         
   1   2   1       1358.59       1290.67        17.14 o                         
   2   2   1      12079.15      11366.97        63.78 o                         
   3   2   1       1285.09       1262.78        46.86 o                         
   4   2   1       1039.46       1000.51        31.64 o                         
   5   2   1        193.35        177.69        14.42 o                         
   6   2   1        703.65        652.72        38.46 o                         
   7   2   1        524.09        478.98        25.46 o                         
   8   2   1        127.80        115.76        18.70 o                         
   9   2   1        169.31        151.11        18.71 o                         
  10   2   1         12.85         29.90        13.56 o                         
  11   2   1         38.34         32.01        12.02 o                         
 -11   3   1         16.30         20.52        12.49 o                         
 -10   3   1         12.33          6.71        12.53 o                         
  -9   3   1        246.80        253.50        19.02 o                         
  -8   3   1        118.96        119.62        19.12 o                         
  -7   3   1        384.20        359.46        26.81 o                         
  -6   3   1        659.34        725.62        39.74 o                         
  -5   3   1        578.98        637.56        32.76 o                         
  -4   3   1        519.31        567.45        16.79 o                         
  -3   3   1       5258.50       5025.71        45.57 o                         
  -2   3   1       6692.89       5552.83        55.06 o                         
  -1   3   1      11544.09      10858.65       104.90 o                         
   0   3   1       5815.86       5317.73        44.65 o                         
   1   3   1      11577.25      10931.29        81.23 o                         
   2   3   1       6739.50       5670.36        47.82 o                         
   3   3   1       5280.39       5077.84        51.76 o                         
   4   3   1        519.37        557.33        25.78 o                         
   5   3   1        575.91        606.71        24.74 o                         
   6   3   1        661.29        660.88        38.70 o                         
   7   3   1        386.86        302.47        21.91 o                         
   8   3   1        119.70        117.80        17.10 o                         
   9   3   1        246.50        211.44        25.31 o                         
  10   3   1         13.01          5.34         9.47 o                         
  11   3   1         16.70          8.52        15.80 o                         
 -11   4   1          2.51         -0.14         9.72 o                         
 -10   4   1          1.60          6.11         9.85 o                         
  -9   4   1         10.22         30.38        14.99 o                         
  -8   4   1         41.33         30.38        19.46 o                         
  -7   4   1        396.69        382.82        25.01 o                         
  -6   4   1         28.21         52.37        17.57 o                         
  -5   4   1        687.21        751.35        33.73 o                         
  -4   4   1       1441.51       1575.11        32.14 o                         
  -3   4   1       5646.20       5604.82        67.57 o                         
  -2   4   1       1682.61       1414.79        26.38 o                         
  -1   4   1       2736.70       2657.65        31.17 o                         
   0   4   1       2522.57       2639.60        26.09 o                         
   1   4   1       2740.97       2697.41        25.93 o                         
   2   4   1       1686.38       1352.01        25.63 o                         
   3   4   1       5663.42       5648.02        65.78 o                         
   4   4   1       1442.85       1583.46        43.34 o                         
   5   4   1        680.00        763.95        43.57 o                         
   6   4   1         29.46         42.14        16.86 o                         
   7   4   1        398.74        353.72        23.16 o                         
   8   4   1         40.91         32.19        13.78 o                         
   9   4   1         10.42         -5.21        14.84 o                         
  10   4   1          1.57         -0.59        10.44 o                         
  11   4   1          2.56         16.88         9.31 o                         
 -11   5   1          6.69          2.99        11.63 o                         
 -10   5   1         70.95        108.54        16.96 o                         
  -9   5   1        159.90        150.51        15.25 o                         
  -8   5   1        793.18        665.10        78.32 o                         
  -7   5   1        145.65        127.06        15.06 o                         
  -6   5   1        423.57        472.94        49.77 o                         
  -5   5   1       1487.63       1555.07        40.39 o                         
  -4   5   1       2827.32       3013.42        49.92 o                         
  -3   5   1       5319.40       5311.68        51.76 o                         
  -2   5   1      15958.65      14762.56        88.07 o                         
  -1   5   1      22074.19      22771.84       161.54 o                         
   0   5   1      16467.99      17189.98       129.82 o                         
   1   5   1      22067.82      22261.54       113.69 o                         
   2   5   1      15949.67      14677.49       142.45 o                         
   3   5   1       5343.25       5334.87        51.22 o                         
   4   5   1       2829.45       3137.65        81.56 o                         
   5   5   1       1488.67       1448.09        77.48 o                         
   6   5   1        420.05        447.25        45.29 o                         
   7   5   1        145.10        144.05        20.26 o                         
   8   5   1        790.30        885.74        43.36 o                         
   9   5   1        160.41        145.86        18.55 o                         
  10   5   1         71.32         79.12        13.56 o                         
 -10   6   1         41.74         28.16        13.19 o                         
  -9   6   1         78.30         79.04        13.16 o                         
  -8   6   1        508.83        518.60        38.19 o                         
  -7   6   1        145.31        180.83        18.13 o                         
  -6   6   1        605.33        530.83        54.58 o                         
  -5   6   1         84.46         66.11        12.42 o                         
  -4   6   1       3171.35       3524.81        70.27 o                         
  -3   6   1       1066.41       1101.54        28.75 o                         
  -2   6   1        167.78        167.64        21.80 o                         
  -1   6   1       1875.59       1856.11        25.08 o                         
   0   6   1      11855.11      13176.80       100.79 o                         
   1   6   1       1874.19       1845.44        25.75 o                         
   2   6   1        165.71        205.19        13.42 o                         
   3   6   1       1068.68       1109.87        25.62 o                         
   4   6   1       3166.59       3397.54        55.36 o                         
   5   6   1         85.78         72.29        15.76 o                         
   6   6   1        608.05        499.64        27.68 o                         
   7   6   1        145.59        187.57        16.96 o                         
   8   6   1        507.59        464.07        32.86 o                         
   9   6   1         77.39         70.49        17.12 o                         
  10   6   1         42.22         25.32        11.88 o                         
 -10   7   1         25.66         27.04        10.38 o                         
  -9   7   1         77.85         93.71        13.67 o                         
  -8   7   1        147.88        150.16        20.90 o                         
  -7   7   1         75.59         64.03        12.50 o                         
  -6   7   1         18.90         29.27        11.39 o                         
  -5   7   1       1804.81       1875.75        47.62 o                         
  -4   7   1        790.03        806.49        36.79 o                         
  -3   7   1       2914.87       3004.96        43.38 o                         
  -2   7   1       4672.48       4450.74        49.21 o                         
  -1   7   1       6180.36       6289.02        42.59 o                         
   0   7   1       7117.41       7360.92        49.84 o                         
   1   7   1       6209.44       6416.80        44.77 o                         
   2   7   1       4680.45       4640.23        44.91 o                         
   3   7   1       2905.60       2882.05        42.15 o                         
   4   7   1        782.10        756.83        24.98 o                         
   5   7   1       1801.08       1794.16        60.64 o                         
   6   7   1         18.12         32.91        12.52 o                         
   7   7   1         74.64         66.81        12.05 o                         
   8   7   1        145.40        130.31        19.31 o                         
   9   7   1         79.34         72.10        15.65 o                         
  10   7   1         25.74         14.60         9.98 o                         
 -10   8   1         75.00        105.32        12.25 o                         
  -9   8   1          4.59          2.18         9.42 o                         
  -8   8   1         84.38         77.58        18.25 o                         
  -7   8   1         61.37        -11.57        11.57 o                         
  -6   8   1         61.68         61.04        10.53 o                         
  -5   8   1        118.63        127.00        16.66 o                         
  -4   8   1        294.36        323.10        24.92 o                         
  -3   8   1       1009.02        932.42        31.02 o                         
  -2   8   1       1519.16       1478.58        30.49 o                         
  -1   8   1       5507.07       5817.93        47.56 o                         
   0   8   1       1672.29       2011.65        25.56 o                         
   1   8   1       5532.76       5916.40        45.84 o                         
   2   8   1       1521.69       1563.58        31.90 o                         
   3   8   1       1006.54        941.84        26.21 o                         
   4   8   1        298.13        352.53        18.60 o                         
   5   8   1        117.34        110.09        19.19 o                         
   6   8   1         60.57         50.40        11.91 o                         
   7   8   1         62.30         63.94        17.21 o                         
   8   8   1         85.52         90.51        14.83 o                         
   9   8   1          4.73         14.83        11.45 o                         
  10   8   1         74.16         91.11        13.31 o                         
 -10   9   1          6.66         -8.13        15.44 o                         
  -9   9   1         26.28         27.69        12.27 o                         
  -8   9   1         38.12         42.89        19.14 o                         
  -7   9   1         28.88          7.71        14.77 o                         
  -6   9   1       1098.70       1150.39        31.27 o                         
  -5   9   1        315.81        314.37        23.02 o                         
  -4   9   1        382.05        438.84        21.60 o                         
  -3   9   1       1846.02       1954.21        53.30 o                         
  -2   9   1       3038.32       3152.25        35.85 o                         
  -1   9   1        577.06        737.61        22.18 o                         
   0   9   1       1299.90       1317.26        22.33 o                         
   1   9   1        583.38        749.76        20.17 o                         
   2   9   1       3045.78       3187.49        61.17 o                         
   3   9   1       1843.42       1966.91        38.34 o                         
   4   9   1        377.37        415.15        20.92 o                         
   5   9   1        316.99        338.31        29.25 o                         
   6   9   1       1093.08       1104.35        37.16 o                         
   7   9   1         28.61         31.67        17.65 o                         
   8   9   1         36.92         39.48        12.57 o                         
   9   9   1         25.57         52.95        12.33 o                         
  10   9   1          6.74         39.80        13.24 o                         
 -10  10   1         33.61         87.52        21.82 o                         
  -9  10   1         15.54         32.14        13.76 o                         
  -8  10   1         35.28         34.86        12.19 o                         
  -7  10   1         10.29         14.50        11.17 o                         
  -6  10   1         68.59         62.16        19.29 o                         
  -5  10   1       1849.29       1986.87        42.70 o                         
  -4  10   1        257.71        249.12        17.99 o                         
  -3  10   1       1616.43       1718.47        43.45 o                         
  -2  10   1        862.04        877.51        26.13 o                         
  -1  10   1        226.16        360.56        14.84 o                         
   0  10   1       2249.84       2412.88        35.30 o                         
   1  10   1        224.37        369.53        16.05 o                         
   2  10   1        849.40        896.11        23.52 o                         
   3  10   1       1627.60       1782.68        43.51 o                         
   4  10   1        257.45        251.05        17.94 o                         
   5  10   1       1836.62       1903.86        49.01 o                         
   6  10   1         69.30         92.57        13.69 o                         
   7  10   1         10.87         -0.42        14.52 o                         
   8  10   1         34.12         17.34        12.66 o                         
   9  10   1         15.31         21.94        11.85 o                         
  10  10   1         33.87         57.02        11.77 o                         
 -10  11   1         10.66         11.51        11.43 o                         
  -9  11   1          1.28         -6.43        12.33 o                         
  -8  11   1          3.97         18.12        11.35 o                         
  -7  11   1         87.01         81.28        19.64 o                         
  -6  11   1        861.46        828.50        30.07 o                         
  -5  11   1        120.62         88.55        11.40 o                         
  -4  11   1        250.05        239.61        18.67 o                         
  -3  11   1         12.49         42.45        12.54 o                         
  -2  11   1        249.00        243.15        16.22 o                         
  -1  11   1       1523.20       1778.41        31.63 o                         
   0  11   1        300.03        282.70        14.16 o                         
   1  11   1       1518.65       1864.30        38.44 o                         
   2  11   1        251.98        265.30        16.22 o                         
   3  11   1         12.86         17.38         9.27 o                         
   4  11   1        245.23        212.68        17.42 o                         
   5  11   1        117.35         87.16        13.49 o                         
   6  11   1        859.28        874.71        33.34 o                         
   7  11   1         86.72         77.65        17.30 o                         
   8  11   1          3.49         -5.79        14.51 o                         
   9  11   1          1.40         -7.15        11.35 o                         
  10  11   1         11.11         13.04        11.11 o                         
 -10  12   1         17.19         27.26        14.55 o                         
  -9  12   1         22.05         37.08        12.34 o                         
  -8  12   1         14.24         12.73        11.84 o                         
  -7  12   1         50.91         84.75        16.04 o                         
  -6  12   1        170.01        166.80        17.88 o                         
  -5  12   1        289.87        337.55        20.01 o                         
  -4  12   1        358.31        340.95        22.04 o                         
  -3  12   1        901.24        823.68        33.75 o                         
  -2  12   1         43.25         44.23        12.13 o                         
  -1  12   1        332.06        408.70        16.65 o                         
   0  12   1       1214.23       1491.94        41.11 o                         
   1  12   1        330.75        416.58        16.58 o                         
   2  12   1         44.32         45.36        10.20 o                         
   3  12   1        902.84        855.65        29.31 o                         
   4  12   1        359.38        340.03        27.08 o                         
   5  12   1        289.42        315.43        29.91 o                         
   6  12   1        167.38        156.88        21.43 o                         
   7  12   1         51.63         52.96        14.52 o                         
   8  12   1         14.43          3.73        14.66 o                         
   9  12   1         21.91         36.92        11.01 o                         
  10  12   1         17.43         35.15        10.91 o                         
  -9  13   1         46.76         65.93        13.60 o                         
  -8  13   1        193.43        197.37        21.17 o                         
  -7  13   1         38.41         27.76        13.04 o                         
  -6  13   1        179.94        212.64        18.92 o                         
  -5  13   1        610.05        563.91        23.25 o                         
  -4  13   1        410.17        414.06        16.85 o                         
  -3  13   1        709.83        722.35        28.73 o                         
  -2  13   1        380.24        376.57        32.03 o                         
  -1  13   1        265.10        309.36        22.94 o                         
   0  13   1          5.64         15.96         6.44 o                         
   1  13   1        268.69        308.74        17.63 o                         
   2  13   1        379.66        375.77        20.15 o                         
   3  13   1        713.41        700.28        28.24 o                         
   4  13   1        412.30        410.50        18.82 o                         
   5  13   1        608.28        550.47        25.78 o                         
   6  13   1        177.88        191.70        21.42 o                         
   7  13   1         38.45         56.38        16.97 o                         
   8  13   1        193.76        218.31        20.50 o                         
   9  13   1         47.10         68.56        10.16 o                         
  -9  14   1         62.87         70.42        12.89 o                         
  -8  14   1          8.37        -11.57        11.59 o                         
  -7  14   1         44.63         47.90        14.46 o                         
  -6  14   1         89.76         62.01        14.09 o                         
  -5  14   1        122.82        132.99        15.30 o                         
  -4  14   1       1580.82       1575.65        32.07 o                         
  -3  14   1          6.09          9.82        10.61 o                         
  -2  14   1        661.77        715.39        31.91 o                         
  -1  14   1       1284.91       1235.11        39.42 o                         
   0  14   1        256.84        365.65        25.98 o                         
   1  14   1       1282.58       1216.58        39.50 o                         
   2  14   1        659.25        651.63        31.96 o                         
   3  14   1          5.69         -8.93         8.93 o                         
   4  14   1       1578.44       1622.77        38.31 o                         
   5  14   1        123.41        133.35        17.96 o                         
   6  14   1         89.21         67.51        15.09 o                         
   7  14   1         44.12         58.98        11.40 o                         
   8  14   1          8.71          7.17        10.40 o                         
   9  14   1         63.35         84.20        13.36 o                         
  -9  15   1          7.52         13.22         8.44 o                         
  -8  15   1          8.12         -4.72         9.89 o                         
  -7  15   1         44.24         48.45        14.43 o                         
  -6  15   1        208.39        221.48        18.82 o                         
  -5  15   1        126.89        111.06        13.55 o                         
  -4  15   1        305.71        328.00        14.54 o                         
  -3  15   1         13.70          6.53         9.17 o                         
  -2  15   1        342.89        377.55        17.80 o                         
  -1  15   1        158.11        142.57        16.86 o                         
   0  15   1          2.47         11.00        10.70 o                         
   1  15   1        158.46        141.24        14.84 o                         
   2  15   1        347.29        379.76        17.07 o                         
   3  15   1         12.12         -0.32        13.32 o                         
   4  15   1        301.05        318.93        19.18 o                         
   5  15   1        127.34        154.24        20.27 o                         
   6  15   1        208.91        205.15        19.57 o                         
   7  15   1         44.14         48.81        11.39 o                         
   8  15   1          8.27         11.86         6.91 o                         
   9  15   1          7.66          9.25        15.19 o                         
  -8  16   1         10.28         14.56         7.02 o                         
  -7  16   1         23.79         45.38        12.44 o                         
  -6  16   1        140.21        133.13        13.42 o                         
  -5  16   1       1073.88       1127.81        31.21 o                         
  -4  16   1       1175.49       1143.37        36.11 o                         
  -3  16   1         67.68         45.08        10.60 o                         
  -2  16   1          5.83         41.03         9.14 o                         
  -1  16   1         59.33         35.54        10.18 o                         
   0  16   1          0.20         20.37         7.61 o                         
   1  16   1         59.76         46.79        11.61 o                         
   2  16   1          5.79         -6.01         9.86 o                         
   3  16   1         65.00         29.92        13.40 o                         
   4  16   1       1175.51       1141.34        37.12 o                         
   5  16   1       1075.92       1072.80        35.51 o                         
   6  16   1        140.58        132.10        13.73 o                         
   7  16   1         24.34         23.59        11.14 o                         
   8  16   1         10.30         14.28         7.96 o                         
  -8  17   1          1.87         -6.38         6.82 o                         
  -7  17   1          9.96         23.47        10.97 o                         
  -6  17   1         94.05         79.22        18.20 o                         
  -5  17   1        178.13        220.52        19.44 o                         
  -4  17   1         14.95          9.43        10.74 o                         
  -3  17   1        366.50        335.59        22.22 o                         
  -2  17   1        224.45        246.80        14.89 o                         
  -1  17   1         16.86         41.41         8.29 o                         
   0  17   1         70.70         71.56        12.00 o                         
   1  17   1         17.25         55.60        10.60 o                         
   2  17   1        223.85        254.54        16.17 o                         
   3  17   1        367.56        330.40        25.21 o                         
   4  17   1         15.68         -8.56        11.98 o                         
   5  17   1        178.22        190.05        30.12 o                         
   6  17   1         92.70        101.59        14.16 o                         
   7  17   1          9.93          7.06        10.90 o                         
   8  17   1          1.71         13.27         7.72 o                         
  -8  18   1          1.28          0.20         9.86 o                         
  -7  18   1         30.53         53.58        11.13 o                         
  -6  18   1          9.47          2.34        15.66 o                         
  -5  18   1        154.21        171.99        17.24 o                         
  -4  18   1        135.23        124.53        15.59 o                         
  -3  18   1        293.35        296.46        19.10 o                         
  -2  18   1        327.68        391.74        23.32 o                         
  -1  18   1        329.56        351.10        16.15 o                         
   0  18   1         54.43         53.19        12.00 o                         
   1  18   1        331.18        353.51        18.45 o                         
   2  18   1        330.86        348.48        25.35 o                         
   3  18   1        292.05        263.69        22.90 o                         
   4  18   1        135.08         85.80        21.25 o                         
   5  18   1        155.24        160.95        18.08 o                         
   6  18   1          9.39         19.36        10.50 o                         
   7  18   1         30.27         22.04         9.78 o                         
   8  18   1          1.19         10.63        10.91 o                         
  -7  19   1         15.92         20.13        11.42 o                         
  -6  19   1         18.35          0.07        12.77 o                         
  -5  19   1          5.72         11.14        11.05 o                         
  -4  19   1          0.86        -11.05        11.05 o                         
  -3  19   1          9.83         -6.19         9.77 o                         
  -2  19   1        429.23        427.19        25.17 o                         
  -1  19   1         31.37         28.25        14.39 o                         
   0  19   1         89.06         95.91        17.93 o                         
   1  19   1         30.92         21.87        14.46 o                         
   2  19   1        430.34        390.74        21.21 o                         
   3  19   1          9.88         21.67        11.64 o                         
   4  19   1          0.77          4.10        12.17 o                         
   5  19   1          5.85         -2.14        11.13 o                         
   6  19   1         18.74         10.60        10.45 o                         
   7  19   1         16.04         31.43         9.09 o                         
  -7  20   1          1.48         -4.15         6.47 o                         
  -6  20   1         22.68          1.26        10.80 o                         
  -5  20   1         21.69         21.18        11.36 o                         
  -4  20   1        223.56        228.12        16.70 o                         
  -3  20   1          2.97         -7.60         7.60 o                         
  -2  20   1         35.12         55.62        10.23 o                         
  -1  20   1         98.50        138.09        13.52 o                         
   0  20   1          1.20        -14.11        14.11 o                         
   1  20   1         97.26        114.38        13.15 o                         
   2  20   1         35.16         52.72        11.36 o                         
   3  20   1          2.76         -4.11         9.10 o                         
   4  20   1        222.61        243.10        20.55 o                         
   5  20   1         21.74         17.59        10.54 o                         
   6  20   1         22.14         40.26        13.18 o                         
   7  20   1          1.64         -2.02        25.30 o                         
  -6  21   1         78.88         58.16         9.95 o                         
  -5  21   1         17.01         -9.86         9.86 o                         
  -4  21   1          0.86         -3.03         9.19 o                         
  -3  21   1        106.13        147.13        12.13 o                         
  -2  21   1        234.56        243.56        18.34 o                         
  -1  21   1        128.79        128.50        13.08 o                         
   0  21   1        115.53        138.49        12.92 o                         
   1  21   1        129.00        147.13        15.40 o                         
   2  21   1        233.58        222.48        17.60 o                         
   3  21   1        106.71        152.78        14.30 o                         
   4  21   1          0.99          9.06         9.59 o                         
   5  21   1         17.10          5.42         9.85 o                         
   6  21   1         79.73         69.76         9.53 o                         
  -6  22   1         35.06         46.91        10.54 o                         
  -5  22   1          1.57          8.06         8.87 o                         
  -4  22   1         12.20          9.13         9.54 o                         
  -3  22   1          2.50         13.75        10.15 o                         
  -2  22   1        226.55        208.96        16.36 o                         
  -1  22   1         25.66         15.00        10.30 o                         
   0  22   1        360.82        399.05        19.71 o                         
   1  22   1         25.12         45.20         9.82 o                         
   2  22   1        224.56        197.15        13.59 o                         
   3  22   1          2.61         17.27        10.16 o                         
   4  22   1         12.32          4.34         9.27 o                         
   5  22   1          1.47          0.84         7.34 o                         
   6  22   1         35.64         14.72         8.80 o                         
  -5  23   1         32.73         31.91        11.15 o                         
  -4  23   1         10.13         13.11        10.21 o                         
  -3  23   1          7.85          9.37         9.18 o                         
  -2  23   1          2.28          2.93         7.51 o                         
  -1  23   1         53.00         62.29        13.38 o                         
   0  23   1         16.31         15.46         8.95 o                         
   1  23   1         52.45         52.89         9.69 o                         
   2  23   1          2.29          5.45         7.97 o                         
   3  23   1          7.59         10.83         7.00 o                         
   4  23   1         10.01          9.78         7.72 o                         
   5  23   1         33.25         31.09        11.38 o                         
  -4  24   1          8.99         15.01        12.46 o                         
  -3  24   1         23.56         18.09         7.43 o                         
  -2  24   1         19.21         28.33        10.06 o                         
  -1  24   1         43.19         26.27         7.95 o                         
   0  24   1         12.30         26.20         9.01 o                         
   1  24   1         43.76         22.96         8.87 o                         
   2  24   1         18.60         21.60         7.77 o                         
   3  24   1         23.06         31.69         7.97 o                         
   4  24   1          9.48         -2.17        10.57 o                         
  -3  25   1         36.45         11.70        14.19 o                         
  -2  25   1        184.44        175.92        17.77 o                         
  -1  25   1         53.61         32.73         8.72 o                         
   0  25   1          8.14         -8.38         8.41 o                         
   1  25   1         54.17         50.95         8.51 o                         
   2  25   1        184.82        212.78        18.28 o                         
   3  25   1         36.98         24.51        13.72 o                         
  -1  26   1         10.12         11.57        12.81 o                         
   0  26   1          0.10         22.96        11.48 o                         
   1  26   1         10.17         41.22        15.70 o                         
   0   0   2      36410.32      34937.82       733.59 o                         
   1   0   2       5519.11       5553.53        38.80 o                         
   2   0   2      44283.30      39466.68       163.58 o                         
   3   0   2          3.94         10.57         3.11 o                         
   4   0   2       2051.39       1973.14        39.72 o                         
   5   0   2          0.31          9.75        19.56 o                         
   6   0   2        204.58        264.04        27.36 o                         
   7   0   2        144.71        139.79        14.58 o                         
   8   0   2        116.89        102.34        35.83 o                         
   9   0   2         85.49         59.38        17.94 o                         
  10   0   2         42.69         23.07        18.66 o                         
  11   0   2         42.25         29.61        12.64 o                         
 -11   1   2        144.36        165.64        18.66 o                         
 -10   1   2         10.23         22.25        18.28 o                         
  -9   1   2        116.22        143.53        35.69 o                         
  -8   1   2         62.67         55.40        15.71 o                         
  -7   1   2        164.65        128.17        13.87 o                         
  -6   1   2         71.76         28.07        16.51 o                         
  -5   1   2         24.57         22.20        20.26 o                         
  -4   1   2        984.35        944.02        18.93 o                         
  -3   1   2       1189.44       1372.16        19.97 o                         
  -2   1   2      12398.84      11820.32        81.45 o                         
  -1   1   2       4257.23       4194.36        35.20 o                         
   0   1   2       9483.27       9425.10        35.65 o                         
   1   1   2       4239.33       4469.38        28.16 o                         
   2   1   2      12375.54      10956.02        60.76 o                         
   3   1   2       1192.24       1329.19        20.64 o                         
   4   1   2        986.19        965.83        29.74 o                         
   5   1   2         24.74         28.43        13.43 o                         
   6   1   2         72.01         45.50        18.17 o                         
   7   1   2        164.61        163.90        24.77 o                         
   8   1   2         63.23         33.56        14.01 o                         
   9   1   2        116.90         87.12        18.69 o                         
  10   1   2         10.62          6.65        13.58 o                         
  11   1   2        144.87        159.53        27.58 o                         
 -11   2   2         49.95         68.37        13.94 o                         
 -10   2   2         62.97         78.66        20.00 o                         
  -9   2   2         15.19         13.33        12.76 o                         
  -8   2   2        107.09        100.97        22.46 o                         
  -7   2   2         71.37         63.52        12.56 o                         
  -6   2   2        192.55        169.28        22.98 o                         
  -5   2   2        308.04        287.95        21.00 o                         
  -4   2   2         37.55         27.26         8.07 o                         
  -3   2   2        754.39        757.06        26.69 o                         
  -2   2   2       3457.15       3213.98        25.72 o                         
  -1   2   2       7959.69       7303.23       130.04 o                         
   0   2   2      21652.75      21971.74        79.15 o                         
   1   2   2       7986.96       7448.07        51.89 o                         
   2   2   2       3472.62       3004.76        33.32 o                         
   3   2   2        751.63        776.18        35.41 o                         
   4   2   2         37.95         25.65         8.75 o                         
   5   2   2        311.26        282.78        18.42 o                         
   6   2   2        192.44        125.89        21.82 o                         
   7   2   2         69.89         37.12        15.15 o                         
   8   2   2        106.09        123.34        18.13 o                         
   9   2   2         15.14          7.55        13.08 o                         
  10   2   2         62.85         90.97        16.15 o                         
  11   2   2         49.18         46.00        14.11 o                         
 -11   3   2         18.11          7.65        10.60 o                         
 -10   3   2         47.92         36.37        14.25 o                         
  -9   3   2         37.16         53.31        15.57 o                         
  -8   3   2       1527.60       1460.73        82.68 o                         
  -7   3   2        128.79        130.65        19.79 o                         
  -6   3   2        870.03        824.47        43.37 o                         
  -5   3   2       1873.89       1778.36        39.33 o                         
  -4   3   2       2458.71       2286.73        51.48 o                         
  -3   3   2        979.32       1062.82        20.21 o                         
  -2   3   2        356.18        304.42         9.03 o                         
  -1   3   2       6077.78       5516.28        28.39 o                         
   0   3   2        713.76        839.64         9.67 o                         
   1   3   2       6091.46       5676.39        41.56 o                         
   2   3   2        352.27        307.65        11.48 o                         
   3   3   2        983.80       1031.86        29.76 o                         
   4   3   2       2470.12       2317.81        97.67 o                         
   5   3   2       1868.29       1743.60        68.76 o                         
   6   3   2        868.87        920.10        47.94 o                         
   7   3   2        129.63        110.73        12.38 o                         
   8   3   2       1521.50       1477.64        94.47 o                         
   9   3   2         38.94         24.27        13.35 o                         
  10   3   2         47.69         24.47         9.75 o                         
  11   3   2         18.38         15.98         9.73 o                         
 -11   4   2         91.53        100.06        14.29 o                         
 -10   4   2         73.18         82.16        15.50 o                         
  -9   4   2        124.95        125.91        20.72 o                         
  -8   4   2         43.37         30.15        18.29 o                         
  -7   4   2         11.22         11.16        11.00 o                         
  -6   4   2        259.32        206.43        36.09 o                         
  -5   4   2         70.11         85.84        12.38 o                         
  -4   4   2       2514.86       2827.70        42.69 o                         
  -3   4   2       4222.06       4191.22        40.34 o                         
  -2   4   2         59.01         96.65         8.05 o                         
  -1   4   2       7901.01       8510.71        71.36 o                         
   0   4   2       6673.68       6760.96        30.50 o                         
   1   4   2       7914.79       8653.58        51.21 o                         
   2   4   2         59.95         94.25         8.35 o                         
   3   4   2       4220.60       4235.01        50.69 o                         
   4   4   2       2509.14       2612.00       101.68 o                         
   5   4   2         69.50         74.57        12.58 o                         
   6   4   2        261.99        208.11        24.84 o                         
   7   4   2         11.14        -15.07        15.07 o                         
   8   4   2         44.07         62.66        13.17 o                         
   9   4   2        125.29         95.74        19.67 o                         
  10   4   2         73.95         83.11        13.10 o                         
  11   4   2         89.20         61.95        16.94 o                         
 -11   5   2          9.75         14.71        12.46 o                         
 -10   5   2        156.97        166.96        18.83 o                         
  -9   5   2         56.56         45.27        14.50 o                         
  -8   5   2        403.44        364.94        28.13 o                         
  -7   5   2        259.84        325.76        23.77 o                         
  -6   5   2          4.90         12.31        23.62 o                         
  -5   5   2        803.59        830.52        30.32 o                         
  -4   5   2       1167.89       1211.49        41.84 o                         
  -3   5   2       3361.36       3350.84        45.33 o                         
  -2   5   2       1185.07       1324.11        27.85 o                         
  -1   5   2      14838.20      14453.34        90.69 o                         
   0   5   2       1507.75       1309.56        15.68 o                         
   1   5   2      14843.72      14261.07        63.63 o                         
   2   5   2       1173.10       1277.66        24.46 o                         
   3   5   2       3361.41       3308.72        42.91 o                         
   4   5   2       1177.01       1193.74        40.75 o                         
   5   5   2        803.60        827.95        39.66 o                         
   6   5   2          5.10         13.66        16.91 o                         
   7   5   2        262.50        291.32        20.21 o                         
   8   5   2        403.54        347.31        29.16 o                         
   9   5   2         55.81         48.20        16.49 o                         
  10   5   2        158.16        198.35        22.42 o                         
 -10   6   2         10.81          0.40        11.23 o                         
  -9   6   2         77.63         78.38        14.62 o                         
  -8   6   2         50.30         51.51        15.62 o                         
  -7   6   2        264.49        267.48        22.70 o                         
  -6   6   2        256.85        214.21        37.70 o                         
  -5   6   2        493.69        422.25        23.71 o                         
  -4   6   2       1147.22       1158.91        42.18 o                         
  -3   6   2         96.01         96.35        10.86 o                         
  -2   6   2       5246.88       5485.54        58.38 o                         
  -1   6   2        189.79        161.90         6.76 o                         
   0   6   2       8090.50       7873.54        74.83 o                         
   1   6   2        191.70        182.23        10.96 o                         
   2   6   2       5265.41       5465.16        56.88 o                         
   3   6   2         91.44         85.95        10.39 o                         
   4   6   2       1155.22       1210.06        41.19 o                         
   5   6   2        497.75        411.58        28.26 o                         
   6   6   2        254.11        307.15        22.90 o                         
   7   6   2        263.92        232.15        19.35 o                         
   8   6   2         50.21         39.63        21.43 o                         
   9   6   2         78.05         66.85        14.45 o                         
  10   6   2         11.14         28.85        10.43 o                         
 -10   7   2         26.21         31.92        10.29 o                         
  -9   7   2         75.22         76.60        14.60 o                         
  -8   7   2        332.74        335.03        26.75 o                         
  -7   7   2        194.04        174.41        17.25 o                         
  -6   7   2       1062.03       1144.50        38.39 o                         
  -5   7   2        278.22        258.06        20.94 o                         
  -4   7   2        351.32        404.04        27.46 o                         
  -3   7   2       2036.93       2192.73        38.15 o                         
  -2   7   2       1530.43       1414.38        31.94 o                         
  -1   7   2       9107.52       9010.19        55.64 o                         
   0   7   2        696.87        837.47        17.46 o                         
   1   7   2       9096.82       8805.14        92.72 o                         
   2   7   2       1547.82       1473.61        27.17 o                         
   3   7   2       2035.20       2283.20        37.73 o                         
   4   7   2        352.70        403.95        22.33 o                         
   5   7   2        279.49        248.86        24.88 o                         
   6   7   2       1062.88       1133.23        32.11 o                         
   7   7   2        193.21        180.98        16.90 o                         
   8   7   2        330.03        279.60        29.12 o                         
   9   7   2         75.31         73.76        15.24 o                         
  10   7   2         26.68         29.24        10.09 o                         
 -10   8   2         60.66         52.26        10.47 o                         
  -9   8   2          3.36         -5.35        15.58 o                         
  -8   8   2         65.51         50.65        13.20 o                         
  -7   8   2        112.24        130.18        20.98 o                         
  -6   8   2         12.78          5.48         8.71 o                         
  -5   8   2         32.11         17.98        12.23 o                         
  -4   8   2       1642.18       1422.65        50.56 o                         
  -3   8   2       1690.95       1559.29        33.67 o                         
  -2   8   2        672.87        805.85        28.68 o                         
  -1   8   2       1064.40       1094.62        18.40 o                         
   0   8   2       3042.10       3194.82        35.41 o                         
   1   8   2       1052.48       1099.15        22.76 o                         
   2   8   2        674.84        888.02        21.60 o                         
   3   8   2       1693.86       1580.61        38.85 o                         
   4   8   2       1631.78       1516.35        40.99 o                         
   5   8   2         33.36         27.64        14.11 o                         
   6   8   2         13.29         25.73         9.25 o                         
   7   8   2        111.23        105.21        21.79 o                         
   8   8   2         64.88         55.20        13.08 o                         
   9   8   2          3.34         -0.27        14.34 o                         
  10   8   2         61.37         65.99        11.88 o                         
 -10   9   2          8.99         -4.53        10.23 o                         
  -9   9   2        133.31        140.58        12.75 o                         
  -8   9   2        223.87        222.86        19.73 o                         
  -7   9   2        152.41        156.71        20.74 o                         
  -6   9   2        238.54        206.28        18.35 o                         
  -5   9   2        319.40        309.41        22.89 o                         
  -4   9   2        277.89        290.12        25.28 o                         
  -3   9   2        847.34        734.01        25.20 o                         
  -2   9   2       2223.92       2222.98        35.82 o                         
  -1   9   2        676.28        925.96        18.31 o                         
   0   9   2       2265.41       2547.26        30.13 o                         
   1   9   2        670.30        911.25        19.94 o                         
   2   9   2       2242.26       2338.37        32.40 o                         
   3   9   2        835.64        737.26        24.55 o                         
   4   9   2        279.90        271.39        20.67 o                         
   5   9   2        320.70        312.75        27.81 o                         
   6   9   2        240.60        165.80        17.01 o                         
   7   9   2        151.19        147.24        17.70 o                         
   8   9   2        224.86        183.59        19.92 o                         
   9   9   2        130.12        137.51        18.90 o                         
  10   9   2          9.25        -16.37        22.46 o                         
 -10  10   2         17.27         20.45        12.73 o                         
  -9  10   2         24.41         29.07         9.72 o                         
  -8  10   2        104.42        145.53        16.93 o                         
  -7  10   2         96.56         55.39        19.51 o                         
  -6  10   2         83.35         98.47        20.74 o                         
  -5  10   2        533.48        517.13        23.14 o                         
  -4  10   2        985.25        917.62        36.17 o                         
  -3  10   2        293.68        362.83        19.34 o                         
  -2  10   2       2582.47       2910.15        53.08 o                         
  -1  10   2       3336.43       3717.78        41.24 o                         
   0  10   2       4328.86       5440.01        51.22 o                         
   1  10   2       3338.69       3636.77        71.18 o                         
   2  10   2       2577.39       2976.32        51.55 o                         
   3  10   2        288.38        346.12        18.72 o                         
   4  10   2        978.46        955.16        35.81 o                         
   5  10   2        531.38        517.89        23.41 o                         
   6  10   2         83.54        100.25        14.92 o                         
   7  10   2         97.57        109.87        17.98 o                         
   8  10   2        104.48         88.19        18.03 o                         
   9  10   2         24.18         -0.12        15.06 o                         
  10  10   2         17.10         34.47        10.46 o                         
 -10  11   2          2.41        -11.01        11.01 o                         
  -9  11   2         29.30         34.05         8.14 o                         
  -8  11   2         19.06         46.50        12.39 o                         
  -7  11   2        197.49        175.55        18.12 o                         
  -6  11   2        283.36        273.81        18.71 o                         
  -5  11   2        220.06        219.17        15.61 o                         
  -4  11   2        363.69        345.49        24.87 o                         
  -3  11   2        230.27        251.64        17.34 o                         
  -2  11   2       2797.25       2999.18        57.29 o                         
  -1  11   2        147.09        242.97        14.73 o                         
   0  11   2        594.88        638.24        18.69 o                         
   1  11   2        147.27        240.89        12.79 o                         
   2  11   2       2803.37       3066.30        48.48 o                         
   3  11   2        237.32        215.52        16.38 o                         
   4  11   2        366.98        403.67        25.36 o                         
   5  11   2        226.86        230.19        16.51 o                         
   6  11   2        282.71        240.20        19.36 o                         
   7  11   2        198.70        178.76        23.14 o                         
   8  11   2         18.53          8.79        19.25 o                         
   9  11   2         28.96         17.60        12.15 o                         
  10  11   2          2.59          9.87         7.08 o                         
 -10  12   2         14.26         10.02        11.37 o                         
  -9  12   2         56.33         49.39        14.09 o                         
  -8  12   2        117.52        153.11        19.22 o                         
  -7  12   2        283.96        255.48        27.87 o                         
  -6  12   2        646.64        626.57        33.66 o                         
  -5  12   2       1490.80       1489.40        35.16 o                         
  -4  12   2        372.55        327.04        21.70 o                         
  -3  12   2        237.11        215.98        19.51 o                         
  -2  12   2        553.06        510.59        22.50 o                         
  -1  12   2        226.14        227.72        13.48 o                         
   0  12   2        431.26        477.38        16.18 o                         
   1  12   2        222.64        214.82        12.91 o                         
   2  12   2        549.97        534.86        22.13 o                         
   3  12   2        235.11        206.38        16.73 o                         
   4  12   2        369.88        371.71        23.02 o                         
   5  12   2       1488.64       1475.00        39.22 o                         
   6  12   2        646.58        586.31        35.07 o                         
   7  12   2        282.82        275.66        20.21 o                         
   8  12   2        116.77        112.69        18.48 o                         
   9  12   2         57.12         84.59        12.25 o                         
  10  12   2         14.20         20.98        11.40 o                         
  -9  13   2         15.73         -0.27        10.85 o                         
  -8  13   2         43.43         41.01         9.81 o                         
  -7  13   2         91.72         83.77        16.61 o                         
  -6  13   2         36.63         32.88        12.39 o                         
  -5  13   2          0.69        -14.28        14.28 o                         
  -4  13   2        473.93        476.03        18.33 o                         
  -3  13   2         11.64         15.29        12.80 o                         
  -2  13   2        291.57        321.70        19.74 o                         
  -1  13   2        196.76        212.16        13.74 o                         
   0  13   2        279.89        318.44        14.07 o                         
   1  13   2        201.11        219.08        15.66 o                         
   2  13   2        297.47        308.70        21.62 o                         
   3  13   2         11.78         20.94        13.69 o                         
   4  13   2        479.36        444.32        19.36 o                         
   5  13   2          0.51         13.27        11.43 o                         
   6  13   2         37.00         54.14        15.13 o                         
   7  13   2         91.33         82.21        14.06 o                         
   8  13   2         43.96         46.34        13.09 o                         
   9  13   2         15.67         11.30         9.20 o                         
  -9  14   2         23.62         21.65        13.29 o                         
  -8  14   2         33.38         23.98         9.56 o                         
  -7  14   2          2.46          6.10        12.22 o                         
  -6  14   2        238.43        260.73        20.57 o                         
  -5  14   2        295.80        264.58        20.92 o                         
  -4  14   2         49.84         20.09         8.59 o                         
  -3  14   2        876.25        852.40        23.43 o                         
  -2  14   2        456.83        436.59        26.38 o                         
  -1  14   2        353.27        387.41        21.03 o                         
   0  14   2        196.84        281.98        15.94 o                         
   1  14   2        353.22        352.51        22.88 o                         
   2  14   2        458.06        412.93        31.88 o                         
   3  14   2        880.88        848.12        30.08 o                         
   4  14   2         49.58         55.70        11.57 o                         
   5  14   2        294.62        272.67        22.21 o                         
   6  14   2        238.09        212.13        20.32 o                         
   7  14   2          2.43         11.30         9.84 o                         
   8  14   2         33.28         37.94        15.92 o                         
   9  14   2         23.12         33.66        10.52 o                         
  -9  15   2         78.19         79.97        11.46 o                         
  -8  15   2         21.58         16.87         9.90 o                         
  -7  15   2         58.93         68.12        12.03 o                         
  -6  15   2         25.06         22.66        10.39 o                         
  -5  15   2        154.77        178.77        16.45 o                         
  -4  15   2        362.58        340.19        15.65 o                         
  -3  15   2        303.99        277.01        14.52 o                         
  -2  15   2         85.91         88.04        12.99 o                         
  -1  15   2       1225.88       1436.97        85.64 o                         
   0  15   2        110.72        107.39        15.02 o                         
   1  15   2       1237.28       1305.67        43.99 o                         
   2  15   2         85.98        109.48        12.18 o                         
   3  15   2        303.62        267.07        16.35 o                         
   4  15   2        362.56        296.97        17.80 o                         
   5  15   2        155.23        147.77        16.75 o                         
   6  15   2         24.66         18.42        12.87 o                         
   7  15   2         58.18         56.34        11.26 o                         
   8  15   2         22.57         43.52         9.96 o                         
   9  15   2         77.95         79.26        13.45 o                         
  -8  16   2          7.96          6.96        11.19 o                         
  -7  16   2          6.34          8.19         9.93 o                         
  -6  16   2         62.50         65.98        11.62 o                         
  -5  16   2        254.05        242.53        18.50 o                         
  -4  16   2        175.65        152.06        17.46 o                         
  -3  16   2        280.26        245.99        15.25 o                         
  -2  16   2        107.88         91.73        16.75 o                         
  -1  16   2        667.98        646.54        19.74 o                         
   0  16   2         51.38         16.07         7.39 o                         
   1  16   2        667.96        653.70        22.49 o                         
   2  16   2        106.32         92.80        11.67 o                         
   3  16   2        279.97        264.47        16.43 o                         
   4  16   2        176.83        171.04        17.97 o                         
   5  16   2        251.13        237.23        17.39 o                         
   6  16   2         63.55         49.47        10.04 o                         
   7  16   2          6.35         18.83         8.00 o                         
   8  16   2          7.85          2.12         3.88 o                         
  -8  17   2          4.40         -7.06         7.06 o                         
  -7  17   2          2.51         -2.19        10.88 o                         
  -6  17   2         91.33         68.07        10.95 o                         
  -5  17   2        145.14        149.45        16.15 o                         
  -4  17   2        501.38        452.35        25.47 o                         
  -3  17   2        734.28        622.03        27.98 o                         
  -2  17   2        127.50        127.44        13.09 o                         
  -1  17   2        238.90        228.63        13.41 o                         
   0  17   2        719.10        777.78        23.32 o                         
   1  17   2        241.49        244.65        24.11 o                         
   2  17   2        126.85        131.20        12.22 o                         
   3  17   2        730.06        632.26        32.33 o                         
   4  17   2        498.13        488.55        28.91 o                         
   5  17   2        146.85        148.88        15.11 o                         
   6  17   2         91.63         83.76        12.49 o                         
   7  17   2          2.39          0.80        10.83 o                         
   8  17   2          4.45         -4.61         9.82 o                         
  -8  18   2         41.28         25.81        10.64 o                         
  -7  18   2         12.81         16.51        13.80 o                         
  -6  18   2         42.03         40.71        11.20 o                         
  -5  18   2         47.36         39.43        14.66 o                         
  -4  18   2         99.86         89.19        13.38 o                         
  -3  18   2        146.29        153.64        14.82 o                         
  -2  18   2        470.18        443.57        25.79 o                         
  -1  18   2         48.06         51.16        15.26 o                         
   0  18   2         13.20         22.74         8.93 o                         
   1  18   2         47.87         11.03         9.41 o                         
   2  18   2        473.26        405.86        24.53 o                         
   3  18   2        143.32        161.29        17.61 o                         
   4  18   2        101.25         87.51        14.78 o                         
   5  18   2         48.25         15.70        12.00 o                         
   6  18   2         42.11         52.82        11.77 o                         
   7  18   2         13.06         -6.13         8.81 o                         
   8  18   2         41.27         41.73        14.84 o                         
  -7  19   2          5.28        -13.46        15.67 o                         
  -6  19   2         12.14         32.25        19.59 o                         
  -5  19   2         24.37         14.60        10.28 o                         
  -4  19   2         47.71         68.46        13.46 o                         
  -3  19   2        181.97        157.00        15.28 o                         
  -2  19   2         53.22         49.54        12.52 o                         
  -1  19   2        600.03        564.75        22.29 o                         
   0  19   2          1.07         -3.57        14.05 o                         
   1  19   2        596.73        607.17        25.33 o                         
   2  19   2         53.64         48.72        11.46 o                         
   3  19   2        180.41        175.32        17.03 o                         
   4  19   2         47.16         64.84        14.32 o                         
   5  19   2         24.53          5.31        10.75 o                         
   6  19   2         12.06         13.14        10.38 o                         
   7  19   2          5.23         -6.26         8.14 o                         
  -7  20   2         74.52         71.63        10.02 o                         
  -6  20   2         18.01          5.14        10.76 o                         
  -5  20   2          8.95         15.10        10.18 o                         
  -4  20   2          0.50          9.74        14.19 o                         
  -3  20   2         34.53         33.36         8.76 o                         
  -2  20   2         56.72         64.02        11.37 o                         
  -1  20   2         94.89         75.45        11.90 o                         
   0  20   2          0.46        -10.05        10.05 o                         
   1  20   2         94.96        101.98        12.81 o                         
   2  20   2         57.06         62.99        12.32 o                         
   3  20   2         35.73         21.98        10.28 o                         
   4  20   2          0.39        -17.00        17.00 o                         
   5  20   2          8.67         10.25        10.63 o                         
   6  20   2         18.78         27.70        10.27 o                         
   7  20   2         74.27         85.57        12.70 o                         
  -6  21   2         10.03         21.18         8.80 o                         
  -5  21   2          4.99          5.62        11.99 o                         
  -4  21   2         11.69         21.41         8.32 o                         
  -3  21   2        124.41        164.42        11.43 o                         
  -2  21   2        364.07        401.03        25.18 o                         
  -1  21   2         80.90        104.12        13.09 o                         
   0  21   2         84.85         76.38        13.93 o                         
   1  21   2         78.72         93.82        16.60 o                         
   2  21   2        364.76        409.13        20.37 o                         
   3  21   2        124.17        148.45        13.53 o                         
   4  21   2         11.26         14.90         8.75 o                         
   5  21   2          4.68         18.35         7.89 o                         
   6  21   2          9.56         -1.90         6.79 o                         
  -6  22   2         12.75         12.83        14.10 o                         
  -5  22   2        110.13        106.67        11.72 o                         
  -4  22   2         27.61         46.79        11.73 o                         
  -3  22   2         15.03         32.14        10.07 o                         
  -2  22   2         47.20         47.98        13.67 o                         
  -1  22   2         43.35         44.34        12.54 o                         
   0  22   2         52.95         50.34         9.93 o                         
   1  22   2         42.70         55.88         9.79 o                         
   2  22   2         46.35         43.34        10.64 o                         
   3  22   2         15.12         19.12        10.12 o                         
   4  22   2         27.87         36.36         9.53 o                         
   5  22   2        108.64         67.18        25.96 o                         
   6  22   2         12.80         13.96         9.40 o                         
  -5  23   2         28.50         23.33         8.46 o                         
  -4  23   2         18.15          7.94         8.23 o                         
  -3  23   2         14.11         20.51        15.90 o                         
  -2  23   2         10.36         11.09         7.39 o                         
  -1  23   2          2.54         17.82         9.26 o                         
   0  23   2        266.77        229.03        17.14 o                         
   1  23   2          2.44         -0.31         7.80 o                         
   2  23   2         10.71          2.41         7.19 o                         
   3  23   2         13.97         21.79         7.98 o                         
   4  23   2         18.93          8.95         5.21 o                         
   5  23   2         28.86         34.53         8.68 o                         
  -4  24   2         70.53         48.27        13.96 o                         
  -3  24   2         76.48        102.73        11.35 o                         
  -2  24   2          5.47         -0.78        10.94 o                         
  -1  24   2          0.02         -3.53         9.62 o                         
   0  24   2         33.07         28.12         9.26 o                         
   1  24   2          0.01         -6.50         7.13 o                         
   2  24   2          5.60         13.53         7.81 o                         
   3  24   2         76.39         68.22         8.69 o                         
   4  24   2         70.72         76.95        12.54 o                         
  -3  25   2         40.17         24.22         8.14 o                         
  -2  25   2         24.17          1.22        11.34 o                         
  -1  25   2         95.93         91.07        11.01 o                         
   0  25   2          7.70         25.20         8.82 o                         
   1  25   2         97.05         95.58         9.63 o                         
   2  25   2         24.11         14.99        10.65 o                         
   3  25   2         40.21         16.65        15.78 o                         
  -1  26   2         42.69         76.39        15.35 o                         
   0  26   2         14.51         12.77         9.23 o                         
   1  26   2         43.25         25.51        13.38 o                         
   1   0   3      37862.88      33054.56       415.16 o                         
   2   0   3       6785.52       5907.76        38.15 o                         
   3   0   3       1297.96       1112.52        16.10 o                         
   4   0   3        991.66        772.68        28.08 o                         
   5   0   3          7.73         19.69        18.36 o                         
   6   0   3         55.28         14.77        16.14 o                         
   7   0   3         92.84         97.29        18.34 o                         
   8   0   3        442.87        418.74        29.98 o                         
   9   0   3        161.69        158.31        20.65 o                         
  10   0   3         13.88         12.51        17.18 o                         
  11   0   3        145.07        182.97        21.62 o                         
 -11   1   3         94.54        119.62        29.01 o                         
 -10   1   3          0.82         -8.98        15.98 o                         
  -9   1   3        252.52        277.94        24.15 o                         
  -8   1   3        277.39        256.34        24.91 o                         
  -7   1   3        781.26        840.30        35.12 o                         
  -6   1   3        144.21        116.11        20.76 o                         
  -5   1   3        563.62        590.27        45.15 o                         
  -4   1   3       1716.38       1916.20        43.69 o                         
  -3   1   3        299.34        308.17        11.02 o                         
  -2   1   3       8826.47       8113.22        75.57 o                         
  -1   1   3       5591.28       5482.65        40.27 o                         
   0   1   3       7615.95       7263.74        85.85 o                         
   1   1   3       5602.79       5162.96        26.70 o                         
   2   1   3       8839.56       8142.34        48.34 o                         
   3   1   3        298.72        273.42         7.54 o                         
   4   1   3       1703.16       2053.13        43.22 o                         
   5   1   3        566.64        665.34        24.97 o                         
   6   1   3        148.02         97.96        19.57 o                         
   7   1   3        773.98        815.72        39.61 o                         
   8   1   3        273.49        231.31        21.79 o                         
   9   1   3        251.95        279.33        45.88 o                         
  10   1   3          0.75         -0.43        16.50 o                         
  11   1   3         95.38         91.71        15.36 o                         
 -11   2   3         27.48         24.06        12.24 o                         
 -10   2   3         54.37         57.80        21.69 o                         
  -9   2   3         66.91         67.32        16.88 o                         
  -8   2   3        350.19        293.46        26.15 o                         
  -7   2   3        154.29        142.54        17.40 o                         
  -6   2   3        677.01        607.73        37.99 o                         
  -5   2   3        259.05        225.76        20.55 o                         
  -4   2   3        112.75        155.69        13.62 o                         
  -3   2   3       1982.05       2056.38        33.21 o                         
  -2   2   3       7379.04       6957.58        53.39 o                         
  -1   2   3        607.98        781.78        12.26 o                         
   0   2   3       7996.33       7600.26        52.47 o                         
   1   2   3        612.05        784.02        14.56 o                         
   2   2   3       7349.91       7055.04        61.02 o                         
   3   2   3       1987.99       1979.96        62.02 o                         
   4   2   3        115.17        155.65        13.42 o                         
   5   2   3        254.36        233.64        16.99 o                         
   6   2   3        675.77        601.17        76.20 o                         
   7   2   3        157.48        145.40        21.67 o                         
   8   2   3        352.95        271.59        26.35 o                         
   9   2   3         67.37         43.73        13.88 o                         
  10   2   3         54.80         60.07        15.46 o                         
  11   2   3         27.56         52.52        12.36 o                         
 -11   3   3         43.77         53.94        13.38 o                         
 -10   3   3         11.83         11.23        12.28 o                         
  -9   3   3        245.11        251.39        24.55 o                         
  -8   3   3          0.23         -6.86        16.74 o                         
  -7   3   3        216.17        217.30        20.57 o                         
  -6   3   3         41.30         51.88        25.58 o                         
  -5   3   3        228.77        229.36        13.32 o                         
  -4   3   3        222.91        220.12        15.03 o                         
  -3   3   3       2191.48       1969.07        21.20 o                         
  -2   3   3       2514.86       2071.54        23.76 o                         
  -1   3   3      12192.88      11015.04        67.63 o                         
   0   3   3       8681.98       8940.50        86.17 o                         
   1   3   3      12183.52      11070.97        53.26 o                         
   2   3   3       2512.32       2121.99        27.70 o                         
   3   3   3       2185.08       1863.45        40.04 o                         
   4   3   3        221.09        222.83        19.40 o                         
   5   3   3        228.24        212.54        16.74 o                         
   6   3   3         41.15         32.63        25.60 o                         
   7   3   3        212.82        192.27        16.37 o                         
   8   3   3          0.29         -3.40        14.64 o                         
   9   3   3        243.30        186.64        19.69 o                         
  10   3   3         12.42         11.12        13.05 o                         
  11   3   3         43.25         32.47        17.33 o                         
 -11   4   3          1.65         12.57        12.45 o                         
 -10   4   3         18.09         19.76        11.99 o                         
  -9   4   3        146.66        191.30        18.60 o                         
  -8   4   3        111.89        119.16        19.51 o                         
  -7   4   3         59.67         55.23        13.85 o                         
  -6   4   3         22.53         68.70        27.29 o                         
  -5   4   3       1100.28       1014.99        31.84 o                         
  -4   4   3        340.69        307.31        14.31 o                         
  -3   4   3       1297.22       1270.43        21.65 o                         
  -2   4   3       8074.21       7484.77        70.14 o                         
  -1   4   3      23739.73      23024.15        88.00 o                         
   0   4   3        933.91       1127.67        13.75 o                         
   1   4   3      23677.41      23106.53       225.89 o                         
   2   4   3       8059.52       7659.16        57.41 o                         
   3   4   3       1284.91       1206.26        28.11 o                         
   4   4   3        349.63        308.52        13.79 o                         
   5   4   3       1090.51       1034.89        32.39 o                         
   6   4   3         21.96         23.61        16.34 o                         
   7   4   3         58.96         31.54        13.62 o                         
   8   4   3        112.41         94.98        16.88 o                         
   9   4   3        144.59        173.31        19.15 o                         
  10   4   3         18.62         17.72        10.68 o                         
 -10   5   3         49.85         62.02        17.91 o                         
  -9   5   3         68.52         63.98        14.34 o                         
  -8   5   3        166.27        145.35        20.05 o                         
  -7   5   3        172.82        149.51        18.32 o                         
  -6   5   3         82.85         23.08        22.60 o                         
  -5   5   3        687.38        676.23        27.98 o                         
  -4   5   3       1714.99       1777.53        48.24 o                         
  -3   5   3       5330.84       5691.50        78.62 o                         
  -2   5   3       1416.45       1438.46        26.04 o                         
  -1   5   3       6953.57       6944.83        64.82 o                         
   0   5   3       1989.78       2542.30        23.79 o                         
   1   5   3       6924.97       6863.24        39.90 o                         
   2   5   3       1411.58       1557.96        34.71 o                         
   3   5   3       5342.60       5633.72        61.28 o                         
   4   5   3       1702.96       1743.88       109.37 o                         
   5   5   3        688.80        689.54        33.70 o                         
   6   5   3         82.55         52.39        16.60 o                         
   7   5   3        173.49        111.84        15.29 o                         
   8   5   3        165.32        107.88        18.19 o                         
   9   5   3         67.89         42.02        17.61 o                         
  10   5   3         50.20         64.79        11.99 o                         
 -10   6   3         47.78         30.35        12.68 o                         
  -9   6   3         17.95        -11.64        11.64 o                         
  -8   6   3        289.84        292.95        26.43 o                         
  -7   6   3        222.64        217.58        18.53 o                         
  -6   6   3        478.11        468.21        50.84 o                         
  -5   6   3        281.91        294.65        20.74 o                         
  -4   6   3       2167.03       2193.24        46.59 o                         
  -3   6   3       1199.46       1110.66        30.49 o                         
  -2   6   3       1039.60        916.67        25.64 o                         
  -1   6   3       1825.24       1800.38        27.40 o                         
   0   6   3       1021.58       1012.31        19.68 o                         
   1   6   3       1831.30       1805.23        22.55 o                         
   2   6   3       1025.17        947.66        25.26 o                         
   3   6   3       1200.72       1132.89        29.83 o                         
   4   6   3       2168.45       2226.75        72.47 o                         
   5   6   3        285.81        314.73        20.06 o                         
   6   6   3        482.45        457.64        19.62 o                         
   7   6   3        223.34        231.59        19.09 o                         
   8   6   3        289.72        238.67        22.11 o                         
   9   6   3         17.59         28.84        13.40 o                         
  10   6   3         46.57         53.45        11.05 o                         
 -10   7   3         45.42         38.30        19.10 o                         
  -9   7   3         32.87         25.98        11.40 o                         
  -8   7   3         13.13         18.65        15.47 o                         
  -7   7   3        178.47        165.93        16.95 o                         
  -6   7   3        289.39        263.25        21.00 o                         
  -5   7   3        259.69        275.60        26.59 o                         
  -4   7   3        894.64        930.22        32.42 o                         
  -3   7   3       2636.62       2498.70        46.94 o                         
  -2   7   3        757.13        586.21        24.48 o                         
  -1   7   3        360.15        443.61        19.75 o                         
   0   7   3         61.43         82.17         7.26 o                         
   1   7   3        369.55        424.26        18.78 o                         
   2   7   3        763.23        607.24        18.22 o                         
   3   7   3       2647.33       2515.97        45.55 o                         
   4   7   3        898.95        946.92        31.74 o                         
   5   7   3        256.34        273.80        19.82 o                         
   6   7   3        290.59        271.88        18.11 o                         
   7   7   3        176.75        167.73        16.76 o                         
   8   7   3         13.29         15.55        16.83 o                         
   9   7   3         33.12         31.53        12.87 o                         
  10   7   3         44.54         66.90        10.96 o                         
 -10   8   3         29.31         20.81        14.06 o                         
  -9   8   3          0.83          4.92         9.92 o                         
  -8   8   3          8.22          9.71        19.24 o                         
  -7   8   3         77.40         85.04        17.82 o                         
  -6   8   3        861.86        805.37        26.24 o                         
  -5   8   3        256.08        237.14        21.08 o                         
  -4   8   3        168.42        154.16        16.46 o                         
  -3   8   3        542.03        534.47        33.70 o                         
  -2   8   3       1883.88       1858.78        33.04 o                         
  -1   8   3        236.77        279.89        13.33 o                         
   0   8   3       2622.89       2759.33        29.17 o                         
   1   8   3        240.13        282.71        13.10 o                         
   2   8   3       1868.72       1857.33        32.09 o                         
   3   8   3        548.16        571.07        24.05 o                         
   4   8   3        165.13        145.90        16.41 o                         
   5   8   3        253.06        267.42        20.84 o                         
   6   8   3        863.73        787.90        26.08 o                         
   7   8   3         77.66         59.43        17.90 o                         
   8   8   3          8.24          0.18        10.81 o                         
   9   8   3          0.70        -12.11        12.11 o                         
  10   8   3         30.27          3.66        14.42 o                         
 -10   9   3         44.53         40.20        11.05 o                         
  -9   9   3         53.44         62.69        10.65 o                         
  -8   9   3         10.36         23.49        11.65 o                         
  -7   9   3        984.27        932.03        45.03 o                         
  -6   9   3        259.64        271.06        16.95 o                         
  -5   9   3       1377.63       1343.39        64.30 o                         
  -4   9   3       1052.68       1073.60        37.16 o                         
  -3   9   3        891.41        765.37        32.67 o                         
  -2   9   3       1381.34       1419.01        36.51 o                         
  -1   9   3       6363.34       6895.05        73.84 o                         
   0   9   3        469.73        610.91        15.70 o                         
   1   9   3       6358.42       6895.61        56.16 o                         
   2   9   3       1377.20       1457.73        26.32 o                         
   3   9   3        896.67        795.97        28.92 o                         
   4   9   3       1048.88       1053.22        35.75 o                         
   5   9   3       1370.31       1312.69        51.93 o                         
   6   9   3        257.45        270.28        16.87 o                         
   7   9   3        985.67        890.40        45.86 o                         
   8   9   3         10.10         14.61        12.42 o                         
   9   9   3         52.83         34.06        23.78 o                         
  10   9   3         44.33         49.42        14.75 o                         
 -10  10   3         18.51         33.03        12.27 o                         
  -9  10   3         56.19         65.75        10.16 o                         
  -8  10   3         82.26         81.40        14.23 o                         
  -7  10   3        138.28        145.63        19.26 o                         
  -6  10   3        199.09        192.01        15.26 o                         
  -5  10   3        538.08        563.03        21.70 o                         
  -4  10   3       1148.76       1081.07        39.02 o                         
  -3  10   3       1377.39       1378.35        42.86 o                         
  -2  10   3         85.84        101.92        13.74 o                         
  -1  10   3       1284.65       1397.74        29.61 o                         
   0  10   3       2908.23       3125.09        37.68 o                         
   1  10   3       1294.66       1425.31        26.03 o                         
   2  10   3         87.65         92.77         9.44 o                         
   3  10   3       1370.50       1382.53        46.91 o                         
   4  10   3       1137.11       1137.79        38.79 o                         
   5  10   3        537.12        518.46        21.11 o                         
   6  10   3        199.25        184.00        15.80 o                         
   7  10   3        137.57        180.33        19.21 o                         
   8  10   3         82.41         76.86        17.71 o                         
   9  10   3         57.39         30.59        33.54 o                         
  10  10   3         18.21         39.62        18.71 o                         
 -10  11   3         28.20         37.59        24.53 o                         
  -9  11   3          5.68         12.31         8.05 o                         
  -8  11   3         13.65          1.19        10.43 o                         
  -7  11   3        203.25        196.61        22.23 o                         
  -6  11   3        983.38        919.37        29.22 o                         
  -5  11   3        546.86        512.03        21.51 o                         
  -4  11   3        466.43        458.81        27.58 o                         
  -3  11   3       3108.96       3303.57        55.20 o                         
  -2  11   3        244.58        247.96        19.19 o                         
  -1  11   3       1046.49       1210.09        28.91 o                         
   0  11   3        390.87        370.69        17.37 o                         
   1  11   3       1037.42       1237.99        25.52 o                         
   2  11   3        245.11        232.87        13.08 o                         
   3  11   3       3102.06       3342.45        93.41 o                         
   4  11   3        465.94        447.52        26.86 o                         
   5  11   3        551.47        542.97        22.61 o                         
   6  11   3        985.66        938.19        34.30 o                         
   7  11   3        203.93        160.61        17.26 o                         
   8  11   3         13.57         12.52        17.39 o                         
   9  11   3          5.35         -7.26        14.07 o                         
  10  11   3         28.06         18.93         9.31 o                         
  -9  12   3         12.77         19.43         9.57 o                         
  -8  12   3        204.24        217.98        17.89 o                         
  -7  12   3          7.01         11.34        14.04 o                         
  -6  12   3        229.15        244.43        23.53 o                         
  -5  12   3        588.39        564.02        22.92 o                         
  -4  12   3        697.54        564.42        24.00 o                         
  -3  12   3        213.84        141.94        14.44 o                         
  -2  12   3        186.06        269.89        17.81 o                         
  -1  12   3        254.06        249.85        15.53 o                         
   0  12   3       4163.04       4020.92        61.12 o                         
   1  12   3        255.56        240.57        18.34 o                         
   2  12   3        183.07        231.97        24.39 o                         
   3  12   3        215.07        128.80        15.92 o                         
   4  12   3        699.84        577.28        24.93 o                         
   5  12   3        588.11        592.77        23.60 o                         
   6  12   3        227.76        210.32        24.79 o                         
   7  12   3          6.91         25.93        14.09 o                         
   8  12   3        204.09        228.55        22.80 o                         
   9  12   3         13.14          6.45         9.53 o                         
  10  12   3          4.96         26.09        14.11 o                         
  -9  13   3        104.87        134.91        16.29 o                         
  -8  13   3        125.88        144.56        14.21 o                         
  -7  13   3        362.61        341.40        26.32 o                         
  -6  13   3         20.89         -7.38        12.35 o                         
  -5  13   3        614.95        620.93        24.48 o                         
  -4  13   3       1499.86       1576.29        33.01 o                         
  -3  13   3         46.49         58.54        14.41 o                         
  -2  13   3        564.71        532.75        23.99 o                         
  -1  13   3        906.83        899.58        27.76 o                         
   0  13   3        397.77        488.38        21.49 o                         
   1  13   3        912.70        903.47        33.20 o                         
   2  13   3        566.76        540.76        34.59 o                         
   3  13   3         47.67         46.65        17.15 o                         
   4  13   3       1496.86       1588.09        34.96 o                         
   5  13   3        615.38        610.03        27.51 o                         
   6  13   3         21.27          7.18        11.34 o                         
   7  13   3        366.26        383.38        23.02 o                         
   8  13   3        125.60        138.20        16.85 o                         
   9  13   3        105.65        143.51        16.05 o                         
  -9  14   3         10.03         17.27        10.24 o                         
  -8  14   3         29.78         16.55        10.74 o                         
  -7  14   3          8.38          2.49        12.91 o                         
  -6  14   3        397.03        396.28        27.98 o                         
  -5  14   3         15.81         -0.28        12.79 o                         
  -4  14   3        190.80        181.41        12.77 o                         
  -3  14   3        867.53        931.80        26.28 o                         
  -2  14   3        407.13        431.42        22.88 o                         
  -1  14   3         22.33         34.53        10.99 o                         
   0  14   3          1.27          4.21         8.02 o                         
   1  14   3         22.72         40.16        17.45 o                         
   2  14   3        414.31        430.31        45.81 o                         
   3  14   3        865.88        896.29        26.51 o                         
   4  14   3        194.79        186.67        13.99 o                         
   5  14   3         15.64         -0.40        11.76 o                         
   6  14   3        394.99        337.96        20.65 o                         
   7  14   3          7.85         10.41         9.58 o                         
   8  14   3         29.01         34.72        11.47 o                         
   9  14   3          9.98         15.73        10.15 o                         
  -9  15   3         10.09          8.44         8.74 o                         
  -8  15   3         34.76         26.66         7.52 o                         
  -7  15   3         60.63         71.20        15.30 o                         
  -6  15   3          0.03          5.68        10.41 o                         
  -5  15   3        369.69        351.84        20.96 o                         
  -4  15   3        802.83        833.90        27.08 o                         
  -3  15   3        449.29        461.54        16.51 o                         
  -2  15   3         70.43        101.63        10.45 o                         
  -1  15   3         95.83        105.47        16.51 o                         
   0  15   3        979.03       1093.46        56.12 o                         
   1  15   3         94.75         73.04        13.17 o                         
   2  15   3         70.38        106.57        12.37 o                         
   3  15   3        448.97        419.17        18.28 o                         
   4  15   3        804.14        801.10        24.79 o                         
   5  15   3        371.41        366.49        22.69 o                         
   6  15   3          0.01         -7.96         8.91 o                         
   7  15   3         60.62         49.52        10.20 o                         
   8  15   3         35.83         31.67         9.57 o                         
   9  15   3         10.17          4.02        14.82 o                         
  -8  16   3         17.61         18.32         7.82 o                         
  -7  16   3         22.54         12.15         8.98 o                         
  -6  16   3        168.99        203.52        27.38 o                         
  -5  16   3         20.13         13.06        10.31 o                         
  -4  16   3       1246.83       1251.69        40.31 o                         
  -3  16   3        251.92        284.58        14.00 o                         
  -2  16   3        313.83        305.44        15.13 o                         
  -1  16   3        394.79        407.39        16.92 o                         
   0  16   3         29.07         42.15        11.25 o                         
   1  16   3        399.37        450.07        18.39 o                         
   2  16   3        315.45        315.07        17.44 o                         
   3  16   3        250.86        272.27        15.85 o                         
   4  16   3       1244.89       1271.56        35.70 o                         
   5  16   3         19.39         19.12        12.24 o                         
   6  16   3        168.17        152.14        13.48 o                         
   7  16   3         23.14         13.46         8.59 o                         
   8  16   3         17.56         22.50        10.26 o                         
  -8  17   3         82.61        109.94        10.71 o                         
  -7  17   3         39.32         27.54        10.79 o                         
  -6  17   3         12.56          8.39        11.57 o                         
  -5  17   3        138.69        139.52        16.37 o                         
  -4  17   3        173.15        187.41        18.11 o                         
  -3  17   3         68.01         64.08        12.82 o                         
  -2  17   3        211.48        247.94        13.46 o                         
  -1  17   3         63.48         43.92         8.59 o                         
   0  17   3          0.19         15.06         8.85 o                         
   1  17   3         63.32         45.34         9.00 o                         
   2  17   3        211.05        232.33        13.89 o                         
   3  17   3         68.01         30.03        13.40 o                         
   4  17   3        176.86        186.10        16.58 o                         
   5  17   3        137.53        155.39        13.34 o                         
   6  17   3         12.18          5.51         8.77 o                         
   7  17   3         39.37         44.72        10.21 o                         
   8  17   3         82.22        132.84        18.95 o                         
  -8  18   3         60.71         32.64        12.20 o                         
  -7  18   3         92.27         98.01        12.64 o                         
  -6  18   3        208.19        218.53        17.21 o                         
  -5  18   3        157.07        153.65        14.80 o                         
  -4  18   3        224.88        206.77        17.04 o                         
  -3  18   3         39.21         51.69        12.05 o                         
  -2  18   3          3.66         21.80         9.26 o                         
  -1  18   3        257.66        263.58        16.85 o                         
   0  18   3        195.75        179.74        14.35 o                         
   1  18   3        255.01        297.30        20.91 o                         
   2  18   3          3.72         12.18        11.18 o                         
   3  18   3         39.27         31.81        13.94 o                         
   4  18   3        224.02        174.99        18.05 o                         
   5  18   3        156.76        168.51        18.56 o                         
   6  18   3        207.63        231.05        17.10 o                         
   7  18   3         91.66         93.80        15.32 o                         
   8  18   3         59.76         66.54        15.76 o                         
  -7  19   3         65.33         51.95        12.10 o                         
  -6  19   3         23.24         14.05        10.41 o                         
  -5  19   3         46.71         53.69        12.70 o                         
  -4  19   3        164.83        161.78        14.95 o                         
  -3  19   3        131.75        126.70        13.43 o                         
  -2  19   3        435.87        445.34        21.14 o                         
  -1  19   3         88.02        102.08        13.19 o                         
   0  19   3         11.23         33.01        10.33 o                         
   1  19   3         89.90         81.74        12.84 o                         
   2  19   3        436.96        406.31        21.55 o                         
   3  19   3        131.81        115.67        15.44 o                         
   4  19   3        164.44        151.74        17.59 o                         
   5  19   3         46.16         47.92        13.71 o                         
   6  19   3         22.88         20.82        10.19 o                         
   7  19   3         65.14         43.55        20.49 o                         
  -7  20   3         18.87         38.11         9.27 o                         
  -6  20   3          8.84          0.74        11.37 o                         
  -5  20   3         32.15         20.81        10.45 o                         
  -4  20   3         32.16         18.76         9.67 o                         
  -3  20   3        243.13        272.67        15.74 o                         
  -2  20   3         18.78         18.54         9.87 o                         
  -1  20   3        107.59         86.27        11.78 o                         
   0  20   3          0.29        -16.31        16.31 o                         
   1  20   3        107.29         81.83        10.94 o                         
   2  20   3         19.17         23.48        10.13 o                         
   3  20   3        240.91        260.21        17.37 o                         
   4  20   3         32.03         19.10        11.50 o                         
   5  20   3         31.92         33.62        12.10 o                         
   6  20   3          9.07          3.32         7.24 o                         
   7  20   3         19.33          8.50         8.23 o                         
  -6  21   3          0.49         10.97         8.24 o                         
  -5  21   3         46.12         43.45        15.63 o                         
  -4  21   3         32.33         46.89         8.77 o                         
  -3  21   3         25.09         42.18         8.94 o                         
  -2  21   3         14.51         -1.22        10.57 o                         
  -1  21   3         76.67         55.72        11.88 o                         
   0  21   3         54.77         44.86         9.39 o                         
   1  21   3         76.30         55.07        11.73 o                         
   2  21   3         14.81         25.44         9.04 o                         
   3  21   3         25.09         25.02         9.81 o                         
   4  21   3         32.06         42.19        10.13 o                         
   5  21   3         45.85         24.75        10.56 o                         
   6  21   3          0.47          3.46         9.05 o                         
  -6  22   3         25.70         29.93        10.67 o                         
  -5  22   3          4.56         16.80        10.32 o                         
  -4  22   3         30.12         38.37         9.96 o                         
  -3  22   3          6.37         -2.47         8.56 o                         
  -2  22   3        226.88        228.13        19.00 o                         
  -1  22   3         63.95         71.01        12.41 o                         
   0  22   3         62.68         70.39        12.12 o                         
   1  22   3         62.63         60.93         9.11 o                         
   2  22   3        225.17        252.54        14.61 o                         
   3  22   3          6.49         24.45         9.63 o                         
   4  22   3         30.92         16.42        11.35 o                         
   5  22   3          4.39          5.56         8.82 o                         
   6  22   3         25.72         29.27         8.73 o                         
  -5  23   3        122.08        115.90        20.49 o                         
  -4  23   3         73.23         55.40        22.55 o                         
  -3  23   3          9.90          2.71         9.35 o                         
  -2  23   3         39.66         43.76        10.58 o                         
  -1  23   3         56.81         54.87        10.01 o                         
   0  23   3         52.41         47.23        10.61 o                         
   1  23   3         56.08         40.76         9.64 o                         
   2  23   3         38.97         44.01         8.02 o                         
   3  23   3          9.97         12.83         7.11 o                         
   4  23   3         72.59         64.93         9.17 o                         
   5  23   3        124.19        142.85        12.29 o                         
  -4  24   3         15.40         18.44         8.00 o                         
  -3  24   3          8.47          8.77         8.26 o                         
  -2  24   3         67.81         58.97        10.69 o                         
  -1  24   3          6.22          4.15         8.97 o                         
   0  24   3          6.17         -6.04         9.50 o                         
   1  24   3          6.61          1.82         8.73 o                         
   2  24   3         66.64         36.95         8.78 o                         
   3  24   3          8.16         11.34         6.44 o                         
   4  24   3         15.77         22.55         7.48 o                         
  -3  25   3         29.20         15.75        13.67 o                         
  -2  25   3          8.12         10.70        11.43 o                         
  -1  25   3         82.86         73.12        10.53 o                         
   0  25   3         12.31         -0.02         9.86 o                         
   1  25   3         83.45         57.78        16.75 o                         
   2  25   3          8.29         -0.02        10.96 o                         
   3  25   3         29.82         13.38         9.20 o                         
  -1  26   3          4.69         11.16        11.35 o                         
   0  26   3         28.50         28.86        14.04 o                         
   1  26   3          4.79          7.01        12.31 o                         
   0   0   4        182.94        148.71         7.16 o                         
   1   0   4       1229.99       1111.09        13.43 o                         
   2   0   4        105.43         67.75         5.90 o                         
   3   0   4        130.94        129.97         5.90 o                         
   4   0   4        288.39        220.11        17.44 o                         
   5   0   4        329.23        350.65        35.53 o                         
   6   0   4         23.24         63.04        13.26 o                         
   7   0   4        129.16        103.10        15.26 o                         
   8   0   4          8.12         22.72        14.59 o                         
   9   0   4        583.13        703.40        47.04 o                         
  10   0   4         89.85         99.76        22.25 o                         
  11   0   4         11.59         12.65        11.39 o                         
 -11   1   4         74.21         96.07        15.38 o                         
 -10   1   4         56.88         72.20        19.85 o                         
  -9   1   4         41.32         48.89        13.19 o                         
  -8   1   4         81.23         64.95        18.64 o                         
  -7   1   4        117.60         92.68        15.60 o                         
  -6   1   4        270.94        244.37        27.14 o                         
  -5   1   4         60.17         75.32        10.88 o                         
  -4   1   4       1468.73       1502.65        29.91 o                         
  -3   1   4       2227.27       1826.76        43.73 o                         
  -2   1   4       9233.11       8759.67        56.45 o                         
  -1   1   4      18703.33      18031.64       121.74 o                         
   0   1   4       2154.63       2357.35        41.09 o                         
   1   1   4      18710.75      18080.09       184.66 o                         
   2   1   4       9242.57       8656.58        86.19 o                         
   3   1   4       2218.39       1844.17        29.60 o                         
   4   1   4       1451.57       1612.50        39.76 o                         
   5   1   4         58.89         74.04        16.25 o                         
   6   1   4        274.89        240.26        26.45 o                         
   7   1   4        116.83        104.34        12.42 o                         
   8   1   4         83.26         56.40        14.12 o                         
   9   1   4         41.10         51.07        17.30 o                         
  10   1   4         56.76         38.33        19.34 o                         
  11   1   4         73.99         88.89        14.83 o                         
 -11   2   4          0.45         -3.94        16.20 o                         
 -10   2   4         38.10         35.15        17.34 o                         
  -9   2   4        265.61        238.47        20.10 o                         
  -8   2   4         33.25          5.91        12.78 o                         
  -7   2   4        183.56        167.26        18.55 o                         
  -6   2   4         76.36         77.28        24.66 o                         
  -5   2   4         39.03         24.86         8.96 o                         
  -4   2   4       6742.66       6661.89        97.65 o                         
  -3   2   4       1413.36       1322.77        17.39 o                         
  -2   2   4       3656.24       3743.43        34.57 o                         
  -1   2   4      17710.30      16383.81       132.34 o                         
   0   2   4      13373.46      14059.38        49.98 o                         
   1   2   4      17634.36      16281.28        55.73 o                         
   2   2   4       3643.02       3667.52        35.28 o                         
   3   2   4       1437.71       1392.28        20.24 o                         
   4   2   4       6717.75       7049.64        82.43 o                         
   5   2   4         37.71         14.35        10.11 o                         
   6   2   4         74.53         26.76        27.33 o                         
   7   2   4        185.50        149.48        13.23 o                         
   8   2   4         32.51         17.24        12.40 o                         
   9   2   4        264.89        227.25        35.80 o                         
  10   2   4         37.85         25.69        20.82 o                         
  11   2   4          0.44         40.07        11.60 o                         
 -11   3   4         15.10         44.88        11.71 o                         
 -10   3   4          2.36         -7.50        12.25 o                         
  -9   3   4        255.89        274.98        26.36 o                         
  -8   3   4        240.16        254.65        24.39 o                         
  -7   3   4         11.86         31.01        14.04 o                         
  -6   3   4        395.47        433.55        46.99 o                         
  -5   3   4        171.11        150.89        11.79 o                         
  -4   3   4        136.66        167.36        11.59 o                         
  -3   3   4       1316.69       1031.08        19.01 o                         
  -2   3   4       1306.88       1264.65        22.83 o                         
  -1   3   4       1539.50       1232.32        17.30 o                         
   0   3   4       7233.50       6661.58        53.41 o                         
   1   3   4       1540.86       1178.35        14.00 o                         
   2   3   4       1309.38       1145.58        18.10 o                         
   3   3   4       1301.57       1054.88        24.66 o                         
   4   3   4        135.33        164.43        10.58 o                         
   5   3   4        172.49        147.02        14.58 o                         
   6   3   4        392.72        407.07        32.11 o                         
   7   3   4         12.31          1.88        14.41 o                         
   8   3   4        242.05        206.27        29.15 o                         
   9   3   4        256.63        245.01        22.40 o                         
  10   3   4          2.75         -6.77        12.11 o                         
  11   3   4         15.11        -14.77        14.77 o                         
 -11   4   4         21.85         24.40        11.24 o                         
 -10   4   4         66.25         65.16        24.35 o                         
  -9   4   4        126.79        131.25        20.55 o                         
  -8   4   4        544.95        520.29        31.99 o                         
  -7   4   4       1083.46       1156.43        40.31 o                         
  -6   4   4        181.94        179.62        35.33 o                         
  -5   4   4         67.66        116.72        17.76 o                         
  -4   4   4       2916.32       3428.49        45.22 o                         
  -3   4   4       1147.18       1229.43        22.61 o                         
  -2   4   4       1455.01       1400.63        25.33 o                         
  -1   4   4       3124.96       3251.97        23.78 o                         
   0   4   4         57.31        216.88        12.31 o                         
   1   4   4       3124.24       3157.35        35.33 o                         
   2   4   4       1476.51       1469.14        22.87 o                         
   3   4   4       1129.71       1151.76        23.07 o                         
   4   4   4       2899.90       3226.10        81.66 o                         
   5   4   4         67.42         81.95        13.40 o                         
   6   4   4        180.99        163.93        23.01 o                         
   7   4   4       1091.14       1123.79        32.40 o                         
   8   4   4        550.44        455.75        41.33 o                         
   9   4   4        128.04        124.02        17.23 o                         
  10   4   4         66.86         72.61        12.08 o                         
 -10   5   4         36.22         29.27        13.22 o                         
  -9   5   4         73.95         90.37        17.46 o                         
  -8   5   4        364.55        333.48        27.91 o                         
  -7   5   4        356.55        350.25        21.84 o                         
  -6   5   4        270.53        218.31        28.66 o                         
  -5   5   4         55.41         31.83        22.33 o                         
  -4   5   4        363.98        448.68        22.21 o                         
  -3   5   4       1682.08       1536.76        31.66 o                         
  -2   5   4       6670.24       7044.76        59.22 o                         
  -1   5   4       2860.86       3179.11        32.47 o                         
   0   5   4       1335.89       1011.43        25.06 o                         
   1   5   4       2883.72       3179.23        91.86 o                         
   2   5   4       6661.83       7025.04        51.45 o                         
   3   5   4       1692.89       1514.80        32.87 o                         
   4   5   4        364.88        402.90        19.93 o                         
   5   5   4         56.11         32.67        11.43 o                         
   6   5   4        268.93        227.19        19.88 o                         
   7   5   4        356.39        323.18        22.56 o                         
   8   5   4        365.33        293.65        24.57 o                         
   9   5   4         73.23         85.87        15.48 o                         
  10   5   4         35.37         40.69        11.25 o                         
 -10   6   4         60.31         64.95        14.51 o                         
  -9   6   4         44.00         71.85        15.43 o                         
  -8   6   4        332.36        337.90        27.80 o                         
  -7   6   4        518.71        483.86        33.76 o                         
  -6   6   4        409.17        352.76        22.02 o                         
  -5   6   4        251.46        218.90        22.90 o                         
  -4   6   4       1583.03       1670.22        41.28 o                         
  -3   6   4        653.58        665.50        24.85 o                         
  -2   6   4       2006.41       2130.02        31.88 o                         
  -1   6   4      12049.29      11975.95        62.61 o                         
   0   6   4        473.31        399.83        10.67 o                         
   1   6   4      12045.33      11850.23        80.14 o                         
   2   6   4       2011.16       2179.59        35.40 o                         
   3   6   4        651.19        666.43        23.42 o                         
   4   6   4       1583.53       1723.08        47.94 o                         
   5   6   4        255.01        234.88        22.58 o                         
   6   6   4        408.88        373.30        18.03 o                         
   7   6   4        519.80        480.80        25.72 o                         
   8   6   4        326.80        288.84        23.64 o                         
   9   6   4         44.87         42.90        13.58 o                         
  10   6   4         60.59         72.16        12.99 o                         
 -10   7   4         41.31         37.11        12.85 o                         
  -9   7   4         48.13         73.37        13.57 o                         
  -8   7   4        327.65        327.96        26.92 o                         
  -7   7   4        160.30        135.19        17.72 o                         
  -6   7   4        210.02        200.08        16.62 o                         
  -5   7   4        392.43        341.28        29.87 o                         
  -4   7   4        123.94        123.21        16.06 o                         
  -3   7   4        830.59        672.23        26.01 o                         
  -2   7   4       1713.65       1819.61        23.87 o                         
  -1   7   4       2783.66       2885.85        33.50 o                         
   0   7   4         31.41         44.43         6.53 o                         
   1   7   4       2767.55       2903.38        33.72 o                         
   2   7   4       1713.55       1899.85        48.79 o                         
   3   7   4        837.35        670.52        25.80 o                         
   4   7   4        121.52        123.35        11.67 o                         
   5   7   4        385.68        383.69        38.18 o                         
   6   7   4        207.70        197.43        16.56 o                         
   7   7   4        158.01        144.76        14.54 o                         
   8   7   4        326.72        284.40        22.94 o                         
   9   7   4         48.00         46.19        13.17 o                         
  10   7   4         41.68         70.35        13.00 o                         
 -10   8   4         66.37         73.91        13.56 o                         
  -9   8   4         64.66         55.26        15.50 o                         
  -8   8   4         72.42         81.70        18.52 o                         
  -7   8   4         70.86         80.20        18.69 o                         
  -6   8   4        252.21        280.02        19.36 o                         
  -5   8   4         21.61         24.92        15.91 o                         
  -4   8   4        807.03        799.67        32.07 o                         
  -3   8   4        234.06        199.94        25.59 o                         
  -2   8   4       4236.34       4086.13        72.52 o                         
  -1   8   4       5310.92       5536.64        64.13 o                         
   0   8   4        510.02        592.24        25.47 o                         
   1   8   4       5331.95       5706.81        79.97 o                         
   2   8   4       4222.06       4180.63        70.93 o                         
   3   8   4        237.03        225.76        16.83 o                         
   4   8   4        802.58        795.24        30.65 o                         
   5   8   4         21.56         23.15        14.84 o                         
   6   8   4        256.24        276.68        17.44 o                         
   7   8   4         69.44         76.06        13.20 o                         
   8   8   4         72.65         78.70        23.96 o                         
   9   8   4         66.04         80.82        14.95 o                         
  10   8   4         65.90         65.82        16.05 o                         
 -10   9   4         19.89         31.97         9.20 o                         
  -9   9   4         81.07         99.09        12.51 o                         
  -8   9   4         27.76         28.44        12.95 o                         
  -7   9   4         72.03         70.66        16.23 o                         
  -6   9   4        725.33        713.20        30.28 o                         
  -5   9   4         40.40         58.54        17.88 o                         
  -4   9   4        271.07        236.10        20.61 o                         
  -3   9   4       2374.72       2325.18        63.03 o                         
  -2   9   4       1392.44       1326.33        35.80 o                         
  -1   9   4       3257.60       3727.23        88.76 o                         
   0   9   4       4486.40       4675.16        57.43 o                         
   1   9   4       3254.33       3554.00        65.66 o                         
   2   9   4       1399.60       1314.61        32.63 o                         
   3   9   4       2380.18       2296.66        75.11 o                         
   4   9   4        268.64        236.34        19.06 o                         
   5   9   4         40.09         10.26        14.45 o                         
   6   9   4        725.94        669.96        23.44 o                         
   7   9   4         71.75         67.48        14.27 o                         
   8   9   4         29.07         76.92        17.29 o                         
   9   9   4         81.44        102.47        21.15 o                         
  10   9   4         20.19         20.52        14.67 o                         
 -10  10   4          0.71         15.31        10.81 o                         
  -9  10   4         20.21         31.39         8.92 o                         
  -8  10   4        255.58        278.84        20.84 o                         
  -7  10   4         25.21         22.60        14.15 o                         
  -6  10   4        683.85        612.43        22.65 o                         
  -5  10   4        189.45        189.06        14.61 o                         
  -4  10   4        182.32        201.47        21.01 o                         
  -3  10   4        730.08        743.80        31.33 o                         
  -2  10   4        794.51        851.01        30.57 o                         
  -1  10   4        208.50        253.64        14.09 o                         
   0  10   4       5886.38       6611.73        64.47 o                         
   1  10   4        200.92        246.78        13.78 o                         
   2  10   4        800.45        858.68        24.38 o                         
   3  10   4        725.80        761.78        29.26 o                         
   4  10   4        185.68        223.81        19.40 o                         
   5  10   4        191.86        208.25        15.04 o                         
   6  10   4        680.32        650.89        20.79 o                         
   7  10   4         25.68         47.42        13.18 o                         
   8  10   4        257.35        294.42        31.31 o                         
   9  10   4         20.01         34.57        16.23 o                         
  10  10   4          0.85         11.00         8.39 o                         
 -10  11   4         36.43         12.98        13.57 o                         
  -9  11   4          4.14          5.94         9.12 o                         
  -8  11   4         81.12         80.00        13.61 o                         
  -7  11   4          7.71         12.32        12.88 o                         
  -6  11   4         86.58        104.54        11.62 o                         
  -5  11   4        238.17        235.56        15.99 o                         
  -4  11   4        108.78        145.31        15.81 o                         
  -3  11   4        268.35        218.50        17.01 o                         
  -2  11   4        129.21        139.23        15.78 o                         
  -1  11   4       1041.08       1088.97        27.95 o                         
   0  11   4       1399.31       1656.22        34.48 o                         
   1  11   4       1038.52       1061.59        47.93 o                         
   2  11   4        132.03        177.44        16.48 o                         
   3  11   4        268.68        230.59        19.10 o                         
   4  11   4        109.06        125.41        16.45 o                         
   5  11   4        239.31        237.85        16.75 o                         
   6  11   4         85.55         67.97        12.09 o                         
   7  11   4          8.17         -9.04        10.85 o                         
   8  11   4         80.90         94.76        18.93 o                         
   9  11   4          3.92        -10.65        14.51 o                         
  10  11   4         36.98         58.94         8.31 o                         
  -9  12   4         48.52         54.21        11.26 o                         
  -8  12   4         21.11         28.47        11.11 o                         
  -7  12   4        222.47        243.01        22.68 o                         
  -6  12   4       1270.77       1306.24        41.21 o                         
  -5  12   4        468.07        472.95        21.45 o                         
  -4  12   4        122.90        128.87        12.44 o                         
  -3  12   4         47.17         55.51        12.05 o                         
  -2  12   4        327.52        365.83        23.53 o                         
  -1  12   4        402.33        496.09        20.70 o                         
   0  12   4         43.22         28.32         8.66 o                         
   1  12   4        399.87        498.31        24.95 o                         
   2  12   4        327.90        346.54        27.94 o                         
   3  12   4         46.16         49.28        15.27 o                         
   4  12   4        122.83        157.12        14.46 o                         
   5  12   4        462.72        481.40        22.71 o                         
   6  12   4       1263.48       1219.60        39.01 o                         
   7  12   4        224.84        201.19        18.06 o                         
   8  12   4         21.08         22.29        13.78 o                         
   9  12   4         48.92         50.02        13.60 o                         
  -9  13   4          6.75         18.30        11.64 o                         
  -8  13   4         45.84         37.77        11.72 o                         
  -7  13   4         88.15         75.05        20.54 o                         
  -6  13   4        295.75        287.90        34.57 o                         
  -5  13   4        477.40        459.26        21.54 o                         
  -4  13   4        386.47        376.13        18.58 o                         
  -3  13   4       1082.96       1046.54        35.44 o                         
  -2  13   4        382.46        410.71        22.13 o                         
  -1  13   4         29.81         36.54         9.12 o                         
   0  13   4         68.67         72.62        10.96 o                         
   1  13   4         30.60         38.16        13.15 o                         
   2  13   4        381.62        388.75        30.36 o                         
   3  13   4       1087.74       1000.90        85.10 o                         
   4  13   4        385.27        346.96        16.72 o                         
   5  13   4        480.46        469.25        22.84 o                         
   6  13   4        297.37        257.45        19.85 o                         
   7  13   4         85.35         64.40        14.77 o                         
   8  13   4         45.23         33.65        12.62 o                         
   9  13   4          6.69          9.20        10.61 o                         
  -9  14   4         14.61          8.22        12.70 o                         
  -8  14   4         85.48        100.77        13.37 o                         
  -7  14   4         14.33         17.36        12.22 o                         
  -6  14   4        125.31        118.07        16.30 o                         
  -5  14   4        378.19        347.84        23.80 o                         
  -4  14   4        160.38        169.91        12.64 o                         
  -3  14   4       1043.37       1065.06        26.34 o                         
  -2  14   4         66.76         59.59        11.54 o                         
  -1  14   4        679.69        628.17        30.91 o                         
   0  14   4         33.57         40.28        10.86 o                         
   1  14   4        678.17        607.21        35.02 o                         
   2  14   4         64.66         81.14        18.97 o                         
   3  14   4       1037.17       1000.22        28.15 o                         
   4  14   4        161.15        188.68        14.00 o                         
   5  14   4        378.35        346.30        20.62 o                         
   6  14   4        124.88        124.09        13.69 o                         
   7  14   4         14.27          2.06         9.38 o                         
   8  14   4         86.21         85.77        13.50 o                         
   9  14   4         14.67         12.61         9.60 o                         
  -9  15   4         21.62         18.65         8.94 o                         
  -8  15   4         67.55         80.59         9.27 o                         
  -7  15   4         64.65         71.65        15.70 o                         
  -6  15   4        168.60        142.72        25.73 o                         
  -5  15   4        185.40        187.17        18.41 o                         
  -4  15   4        276.54        241.67        16.33 o                         
  -3  15   4        127.83        136.42        12.17 o                         
  -2  15   4         37.92         62.93         9.01 o                         
  -1  15   4        550.09        549.58        18.54 o                         
   0  15   4          7.42         24.91         7.65 o                         
   1  15   4        551.93        542.56        20.23 o                         
   2  15   4         37.83         51.75        16.59 o                         
   3  15   4        129.01        111.03        11.59 o                         
   4  15   4        274.35        220.36        14.10 o                         
   5  15   4        185.21        157.00        15.33 o                         
   6  15   4        168.64        162.71        14.97 o                         
   7  15   4         65.23         88.43        11.66 o                         
   8  15   4         66.22         98.40        14.91 o                         
   9  15   4         21.28          7.85         9.97 o                         
  -8  16   4         10.17         16.86         6.73 o                         
  -7  16   4         34.50         23.15         9.96 o                         
  -6  16   4         48.34         39.03        12.31 o                         
  -5  16   4         89.98         82.36        17.12 o                         
  -4  16   4        137.51        114.31        15.90 o                         
  -3  16   4        105.59         86.51        10.00 o                         
  -2  16   4        377.95        368.16        14.77 o                         
  -1  16   4         89.29        103.36        11.80 o                         
   0  16   4         52.00         60.58         8.98 o                         
   1  16   4         89.30        118.40         9.81 o                         
   2  16   4        379.53        393.10        16.11 o                         
   3  16   4        106.22         92.31        12.61 o                         
   4  16   4        140.31        139.17        13.33 o                         
   5  16   4         89.31         89.26        11.53 o                         
   6  16   4         48.84         44.13        14.15 o                         
   7  16   4         35.17         27.02         8.37 o                         
   8  16   4         10.30         23.80         8.49 o                         
  -8  17   4         10.51         -0.17         6.98 o                         
  -7  17   4         17.83          4.73         7.49 o                         
  -6  17   4         68.57        111.03        14.36 o                         
  -5  17   4        172.93        146.44        16.22 o                         
  -4  17   4        290.49        267.99        20.92 o                         
  -3  17   4        500.11        485.80        22.63 o                         
  -2  17   4        385.57        396.39        15.26 o                         
  -1  17   4          2.49         15.26         8.03 o                         
   0  17   4        133.63        137.54        11.21 o                         
   1  17   4          2.66          1.53         6.54 o                         
   2  17   4        384.13        389.18        16.22 o                         
   3  17   4        503.04        468.85        24.09 o                         
   4  17   4        289.74        267.34        18.60 o                         
   5  17   4        173.41        138.66        13.29 o                         
   6  17   4         69.18         78.21        10.63 o                         
   7  17   4         18.02         10.13         7.05 o                         
   8  17   4         10.19          6.56        11.05 o                         
  -8  18   4         49.13         41.79        21.46 o                         
  -7  18   4          8.83         14.04         8.30 o                         
  -6  18   4         82.01        106.00        14.80 o                         
  -5  18   4         82.68         69.15        14.98 o                         
  -4  18   4         91.66         63.48        13.78 o                         
  -3  18   4        472.07        425.76        22.68 o                         
  -2  18   4       1073.80       1148.65        45.64 o                         
  -1  18   4         41.70         37.51        11.17 o                         
   0  18   4         30.10         40.68        10.15 o                         
   1  18   4         41.68         66.61        13.97 o                         
   2  18   4       1072.99       1131.38        31.61 o                         
   3  18   4        468.61        394.06        21.81 o                         
   4  18   4         93.36         85.05        12.57 o                         
   5  18   4         83.60         87.37        13.56 o                         
   6  18   4         82.55        100.17        11.58 o                         
   7  18   4          8.37         19.55         8.91 o                         
  -7  19   4         56.43         36.22        10.95 o                         
  -6  19   4         42.39         31.71         8.76 o                         
  -5  19   4          7.99          9.05        10.16 o                         
  -4  19   4        118.80        141.19        14.95 o                         
  -3  19   4          5.98          7.81         8.35 o                         
  -2  19   4          8.93         -9.30         9.30 o                         
  -1  19   4        133.60         98.62        13.21 o                         
   0  19   4         41.05         72.52        11.65 o                         
   1  19   4        133.01        102.23        13.89 o                         
   2  19   4          8.90          7.01         8.83 o                         
   3  19   4          5.67         27.80        10.93 o                         
   4  19   4        119.66        142.17        17.81 o                         
   5  19   4          7.84          5.86         9.94 o                         
   6  19   4         41.95         45.86        10.11 o                         
   7  19   4         55.78         45.40        19.77 o                         
  -7  20   4          9.31          8.37         7.20 o                         
  -6  20   4         18.10         29.01         9.60 o                         
  -5  20   4         51.43         45.44        11.05 o                         
  -4  20   4         32.93         13.12        11.17 o                         
  -3  20   4        192.22        213.95        15.51 o                         
  -2  20   4         13.69          4.43         8.90 o                         
  -1  20   4         45.47         33.33        10.51 o                         
   0  20   4        139.19        133.59        13.73 o                         
   1  20   4         44.35         41.29        10.38 o                         
   2  20   4         13.41         27.09        11.43 o                         
   3  20   4        192.62        186.76        15.40 o                         
   4  20   4         32.50         30.78        10.57 o                         
   5  20   4         51.14         40.71         8.50 o                         
   6  20   4         17.96         28.94         9.18 o                         
  -6  21   4         12.11         -8.29         8.37 o                         
  -5  21   4         22.54         29.61         8.81 o                         
  -4  21   4          9.96         20.89         9.21 o                         
  -3  21   4        221.59        247.20        16.85 o                         
  -2  21   4         33.82         53.67        10.68 o                         
  -1  21   4         56.92         47.88        10.93 o                         
   0  21   4          6.01          4.66         9.19 o                         
   1  21   4         56.02         19.75         9.75 o                         
   2  21   4         33.74         39.24        10.12 o                         
   3  21   4        221.33        237.54        15.74 o                         
   4  21   4         10.27         11.43        10.23 o                         
   5  21   4         22.42         16.01         7.07 o                         
   6  21   4         12.19         32.43        10.07 o                         
  -6  22   4         14.78         37.97        13.14 o                         
  -5  22   4         16.83         11.30        10.32 o                         
  -4  22   4         18.47          6.57        13.48 o                         
  -3  22   4          6.04          9.86         9.53 o                         
  -2  22   4         26.69         20.42        15.38 o                         
  -1  22   4         17.49         17.97        10.23 o                         
   0  22   4         17.05         -1.81         8.72 o                         
   1  22   4         16.53          9.54         8.07 o                         
   2  22   4         26.95         17.33         8.48 o                         
   3  22   4          6.11         31.92        10.60 o                         
   4  22   4         18.24         13.34         8.72 o                         
   5  22   4         16.47         22.81         9.04 o                         
   6  22   4         14.63         20.52        11.26 o                         
  -5  23   4        127.57         79.22        29.83 o                         
  -4  23   4         19.74         22.40         8.97 o                         
  -3  23   4          4.14         -9.48         9.48 o                         
  -2  23   4         28.26         34.97         9.68 o                         
  -1  23   4          9.53          8.04         8.54 o                         
   0  23   4         94.54         95.49        11.81 o                         
   1  23   4          9.88          6.07         8.16 o                         
   2  23   4         28.08         27.67         7.84 o                         
   3  23   4          4.22          5.23         7.49 o                         
   4  23   4         19.42         21.26         7.70 o                         
   5  23   4        127.18        134.22        12.03 o                         
  -4  24   4          1.89          2.14         6.38 o                         
  -3  24   4         10.01         12.51         6.76 o                         
  -2  24   4          3.56          1.85         8.42 o                         
  -1  24   4          2.85          8.37        14.35 o                         
   0  24   4         27.51         30.60         7.69 o                         
   1  24   4          2.92          2.28         6.86 o                         
   2  24   4          3.37         -8.49         9.72 o                         
   3  24   4          9.91         -4.60         8.91 o                         
   4  24   4          1.95         10.37         8.12 o                         
  -3  25   4         43.72         15.01        29.71 o                         
  -2  25   4          9.12          9.60        12.22 o                         
  -1  25   4         34.79          3.95         7.96 o                         
   0  25   4          0.86          6.82         9.21 o                         
   1  25   4         35.24         36.44        10.51 o                         
   2  25   4          9.39         -6.49        10.02 o                         
   3  25   4         44.77         24.89        14.91 o                         
   0  26   4          9.03         14.10        11.55 o                         
   1   0   5       4824.95       4707.00        39.24 o                         
   2   0   5          6.15         13.13         5.46 o                         
   3   0   5        235.62        291.37        10.08 o                         
   4   0   5        324.02        221.39        17.34 o                         
   5   0   5        565.98        425.87        39.39 o                         
   6   0   5       2238.85       2155.61        52.12 o                         
   7   0   5         25.59         19.82        11.76 o                         
   8   0   5         39.88         36.60        15.61 o                         
   9   0   5         79.33         89.52        35.38 o                         
  10   0   5         10.43          6.95        16.08 o                         
  11   0   5          4.09         -3.08        10.66 o                         
 -11   1   5         38.27         49.55        19.24 o                         
 -10   1   5        104.08        107.98        22.00 o                         
  -9   1   5        360.63        410.40        24.71 o                         
  -8   1   5        201.12        162.28        21.16 o                         
  -7   1   5        766.04        702.87        28.17 o                         
  -6   1   5        199.31        197.81        22.06 o                         
  -5   1   5        708.39        662.92        31.50 o                         
  -4   1   5        460.42        463.57        16.17 o                         
  -3   1   5       6792.94       6550.43        47.10 o                         
  -2   1   5        299.70        392.53        11.50 o                         
  -1   1   5       7654.23       6778.79        49.00 o                         
   0   1   5       3929.27       3533.00        65.82 o                         
   1   1   5       7707.89       6765.90        70.05 o                         
   2   1   5        297.68        364.51        11.06 o                         
   3   1   5       6797.43       6794.23       124.98 o                         
   4   1   5        459.90        539.64        31.12 o                         
   5   1   5        702.63        721.16        31.35 o                         
   6   1   5        202.96        213.87        25.63 o                         
   7   1   5        761.03        740.44        24.58 o                         
   8   1   5        200.73        209.25        20.64 o                         
   9   1   5        358.38        425.64        36.21 o                         
  10   1   5        105.04        108.05        22.11 o                         
  11   1   5         37.77         56.78        12.97 o                         
 -11   2   5         24.54         32.22        11.36 o                         
 -10   2   5         42.62         22.13        17.75 o                         
  -9   2   5        120.37        124.72        17.98 o                         
  -8   2   5        133.27         89.98        26.81 o                         
  -7   2   5          5.06        -10.76        10.76 o                         
  -6   2   5         64.67         50.14        25.24 o                         
  -5   2   5        148.73        148.89        14.66 o                         
  -4   2   5       2278.62       2352.78        35.29 o                         
  -3   2   5       1312.57       1404.97        20.94 o                         
  -2   2   5       1197.00       1317.87        20.16 o                         
  -1   2   5       2751.24       2429.15        30.14 o                         
   0   2   5        500.29        474.66        11.51 o                         
   1   2   5       2764.06       2462.06        21.64 o                         
   2   2   5       1187.70       1378.76        23.65 o                         
   3   2   5       1311.31       1483.58        25.98 o                         
   4   2   5       2277.33       2381.41        36.31 o                         
   5   2   5        154.75        107.48        17.45 o                         
   6   2   5         63.72         66.57        30.20 o                         
   7   2   5          4.69          6.44        10.19 o                         
   8   2   5        133.82        128.35        17.55 o                         
   9   2   5        119.41        110.40        17.04 o                         
  10   2   5         42.96         60.29        18.44 o                         
  11   2   5         24.15         10.85        12.89 o                         
 -11   3   5         19.40         13.80        20.77 o                         
 -10   3   5         89.96         81.85        15.77 o                         
  -9   3   5        253.87        264.44        23.15 o                         
  -8   3   5        199.08        173.12        21.94 o                         
  -7   3   5        232.51        224.57        21.08 o                         
  -6   3   5        455.53        451.59        46.88 o                         
  -5   3   5       1004.28        951.80        30.89 o                         
  -4   3   5       5599.90       5998.69        68.58 o                         
  -3   3   5       4497.00       4451.96        35.77 o                         
  -2   3   5       9875.44       9589.29        67.42 o                         
  -1   3   5      21188.19      19201.16       151.01 o                         
   0   3   5      36974.94      35622.62        90.62 o                         
   1   3   5      21173.70      19514.49       104.11 o                         
   2   3   5       9848.94       9658.71        57.65 o                         
   3   3   5       4538.14       4602.04        72.27 o                         
   4   3   5       5575.34       5709.33       168.56 o                         
   5   3   5       1004.42        920.99        31.18 o                         
   6   3   5        455.13        407.51        41.04 o                         
   7   3   5        229.03        186.61        15.01 o                         
   8   3   5        198.18        151.53        21.50 o                         
   9   3   5        253.52        279.55        21.76 o                         
  10   3   5         91.97        114.24        17.25 o                         
 -11   4   5         52.08         65.75        16.21 o                         
 -10   4   5         52.31         58.99        15.53 o                         
  -9   4   5         73.44         54.97        13.78 o                         
  -8   4   5        200.46        210.85        22.28 o                         
  -7   4   5         46.70         56.23        15.66 o                         
  -6   4   5        500.71        509.93        34.21 o                         
  -5   4   5        622.13        590.13        33.97 o                         
  -4   4   5       3141.11       3618.18        65.23 o                         
  -3   4   5        378.20        332.69        11.64 o                         
  -2   4   5       2215.22       2042.38        31.38 o                         
  -1   4   5      24202.19      24356.33       124.04 o                         
   0   4   5       1092.48       1142.21        17.82 o                         
   1   4   5      24188.20      23906.72        96.06 o                         
   2   4   5       2215.11       2113.93        32.33 o                         
   3   4   5        382.98        350.29        12.05 o                         
   4   4   5       3146.02       3494.18        82.14 o                         
   5   4   5        619.95        649.58        30.03 o                         
   6   4   5        501.56        473.28        33.24 o                         
   7   4   5         46.30         30.87        11.53 o                         
   8   4   5        203.05        181.62        23.08 o                         
   9   4   5         73.39         61.55        14.98 o                         
  10   4   5         52.34         35.08         9.61 o                         
 -10   5   5         99.98        105.94        16.89 o                         
  -9   5   5          6.96          2.19        21.61 o                         
  -8   5   5        327.87        313.13        26.42 o                         
  -7   5   5        897.82        866.13        35.73 o                         
  -6   5   5         95.50         86.52        15.71 o                         
  -5   5   5       1059.61        930.37        42.60 o                         
  -4   5   5       3312.43       3552.51        58.00 o                         
  -3   5   5       4827.45       5500.97        60.64 o                         
  -2   5   5       2949.06       2889.57        60.51 o                         
  -1   5   5       1187.40        995.82        14.74 o                         
   0   5   5        970.02        793.47        16.52 o                         
   1   5   5       1175.93       1007.14        17.76 o                         
   2   5   5       2944.25       2864.38        26.94 o                         
   3   5   5       4810.43       5307.51        68.07 o                         
   4   5   5       3293.20       3475.78        96.87 o                         
   5   5   5       1043.90        998.92        41.90 o                         
   6   5   5         93.97        113.94        11.01 o                         
   7   5   5        896.03        795.07        31.53 o                         
   8   5   5        333.30        274.19        23.21 o                         
   9   5   5          6.29        -11.12        12.58 o                         
  10   5   5        100.17        119.97        13.52 o                         
 -10   6   5         55.13         87.17        17.30 o                         
  -9   6   5         61.78         64.87        20.25 o                         
  -8   6   5        171.11        184.78        21.48 o                         
  -7   6   5        347.18        380.71        25.50 o                         
  -6   6   5        164.76        209.25        19.03 o                         
  -5   6   5         81.64        106.23        20.20 o                         
  -4   6   5       1172.40       1321.73        37.77 o                         
  -3   6   5       4825.35       5225.88        74.84 o                         
  -2   6   5       2037.82       1908.55        34.07 o                         
  -1   6   5       1897.62       1981.16        21.53 o                         
   0   6   5       5461.45       5810.55        48.21 o                         
   1   6   5       1886.70       1952.16        28.64 o                         
   2   6   5       2036.02       1928.32        22.70 o                         
   3   6   5       4861.87       5146.65        73.45 o                         
   4   6   5       1181.26       1335.45        33.42 o                         
   5   6   5         83.93         97.53        13.85 o                         
   6   6   5        167.69        158.26        14.84 o                         
   7   6   5        346.75        328.46        21.67 o                         
   8   6   5        171.69        156.24        19.86 o                         
   9   6   5         62.95         74.49        18.07 o                         
  10   6   5         56.42         72.56        13.76 o                         
 -10   7   5          8.56         -1.11        11.25 o                         
  -9   7   5        284.17        291.47        24.02 o                         
  -8   7   5         63.37         68.42        16.54 o                         
  -7   7   5       1904.82       2029.39        61.09 o                         
  -6   7   5         52.06         64.81        11.98 o                         
  -5   7   5        117.85        114.29        20.40 o                         
  -4   7   5       6765.85       7074.39        88.32 o                         
  -3   7   5        274.52        262.78        18.35 o                         
  -2   7   5       2395.45       2445.92        36.96 o                         
  -1   7   5       1637.16       1785.39        27.36 o                         
   0   7   5       4911.40       5172.17        46.55 o                         
   1   7   5       1629.74       1764.97        26.52 o                         
   2   7   5       2393.40       2421.87        42.68 o                         
   3   7   5        275.30        250.38        12.89 o                         
   4   7   5       6759.72       6756.97        82.39 o                         
   5   7   5        117.59        133.87        19.05 o                         
   6   7   5         51.25         43.79        10.71 o                         
   7   7   5       1904.03       1946.24        65.60 o                         
   8   7   5         64.22         45.26        13.80 o                         
   9   7   5        284.70        319.62        21.77 o                         
  10   7   5          8.49         -5.97        12.67 o                         
 -10   8   5          6.54          4.66        11.56 o                         
  -9   8   5         58.14         35.68        15.24 o                         
  -8   8   5        109.64        138.06        19.26 o                         
  -7   8   5       1067.36       1075.60        44.63 o                         
  -6   8   5        191.77        209.28        17.89 o                         
  -5   8   5        202.00        188.88        29.74 o                         
  -4   8   5        384.80        428.12        25.46 o                         
  -3   8   5       1743.90       1708.54        42.27 o                         
  -2   8   5        258.82        235.90        12.28 o                         
  -1   8   5        148.24        228.93        18.48 o                         
   0   8   5        111.57        181.96        12.06 o                         
   1   8   5        150.56        209.51        18.74 o                         
   2   8   5        261.19        231.42        15.19 o                         
   3   8   5       1735.88       1573.16        48.69 o                         
   4   8   5        388.81        437.95        23.92 o                         
   5   8   5        203.99        198.24        23.38 o                         
   6   8   5        190.91        187.78        14.32 o                         
   7   8   5       1068.95        997.16        39.04 o                         
   8   8   5        108.75        132.15        21.69 o                         
   9   8   5         58.23         50.50        14.84 o                         
  10   8   5          6.69          8.03        13.94 o                         
 -10   9   5          0.05         -8.37         8.37 o                         
  -9   9   5         88.06        132.57        14.70 o                         
  -8   9   5         72.03         60.35        15.45 o                         
  -7   9   5         77.00         70.69        16.41 o                         
  -6   9   5        423.04        371.92        21.76 o                         
  -5   9   5        168.03        219.69        21.52 o                         
  -4   9   5        188.03        255.00        21.35 o                         
  -3   9   5       1410.61       1469.85        40.79 o                         
  -2   9   5       1851.51       1948.50        43.75 o                         
  -1   9   5       1100.22       1090.60        25.67 o                         
   0   9   5      12365.86      13228.57        97.11 o                         
   1   9   5       1091.17       1080.20        37.72 o                         
   2   9   5       1843.29       1974.88        45.99 o                         
   3   9   5       1412.03       1420.76        37.65 o                         
   4   9   5        187.99        215.25        18.58 o                         
   5   9   5        171.77        213.71        21.34 o                         
   6   9   5        427.10        395.59        19.32 o                         
   7   9   5         76.56         57.70        12.91 o                         
   8   9   5         72.53         50.91        15.02 o                         
   9   9   5         89.62        137.31        22.28 o                         
  10   9   5          0.06          9.48        11.30 o                         
 -10  10   5          3.35          2.44        14.39 o                         
  -9  10   5         76.76        115.00        16.06 o                         
  -8  10   5        170.31        220.41        21.81 o                         
  -7  10   5         63.87         78.11        17.34 o                         
  -6  10   5        199.11        202.42        17.62 o                         
  -5  10   5        323.66        299.02        17.76 o                         
  -4  10   5        308.08        309.93        23.68 o                         
  -3  10   5       1162.00       1162.39        38.13 o                         
  -2  10   5        390.17        349.42        21.30 o                         
  -1  10   5       1246.98       1248.71        28.74 o                         
   0  10   5          4.82         34.01         9.34 o                         
   1  10   5       1260.15       1242.74        48.41 o                         
   2  10   5        384.94        336.29        24.99 o                         
   3  10   5       1157.24       1191.46        36.08 o                         
   4  10   5        306.42        304.95        22.25 o                         
   5  10   5        323.09        279.13        15.67 o                         
   6  10   5        201.89        216.71        14.65 o                         
   7  10   5         64.81         64.72        15.62 o                         
   8  10   5        169.70        155.70        20.84 o                         
   9  10   5         77.72         93.39        19.18 o                         
  10  10   5          3.48         -4.55         8.74 o                         
 -10  11   5         10.79         18.94        12.54 o                         
  -9  11   5         26.72         21.22         7.88 o                         
  -8  11   5         35.45         17.91        11.29 o                         
  -7  11   5         40.96         80.82        16.55 o                         
  -6  11   5        688.76        675.71        35.78 o                         
  -5  11   5         33.69         17.14        11.85 o                         
  -4  11   5        735.58        721.91        34.43 o                         
  -3  11   5        378.89        400.95        24.95 o                         
  -2  11   5       1353.83       1529.25        42.31 o                         
  -1  11   5       1454.64       1446.55        32.18 o                         
   0  11   5        514.80        477.17        19.72 o                         
   1  11   5       1451.35       1414.90        38.96 o                         
   2  11   5       1358.45       1464.85        54.09 o                         
   3  11   5        379.43        390.96        29.78 o                         
   4  11   5        733.25        730.33        41.19 o                         
   5  11   5         34.35         19.37         8.25 o                         
   6  11   5        688.63        661.50        27.23 o                         
   7  11   5         40.90          8.76        12.81 o                         
   8  11   5         35.12         36.90        15.06 o                         
   9  11   5         25.93         50.53        13.32 o                         
  10  11   5         10.96         13.93         6.56 o                         
  -9  12   5         49.32         38.34        14.67 o                         
  -8  12   5         17.43         33.87        11.39 o                         
  -7  12   5        185.39        133.77        19.18 o                         
  -6  12   5       1008.81        929.03        41.45 o                         
  -5  12   5        236.88        209.21        15.65 o                         
  -4  12   5        174.36        212.96        14.82 o                         
  -3  12   5        323.56        329.66        20.84 o                         
  -2  12   5        552.91        535.73        27.10 o                         
  -1  12   5       2946.87       3189.06        49.52 o                         
   0  12   5         15.26         15.41         9.41 o                         
   1  12   5       2943.07       3195.76        66.05 o                         
   2  12   5        551.05        526.19        26.01 o                         
   3  12   5        326.25        284.76        27.01 o                         
   4  12   5        175.72        180.37        14.07 o                         
   5  12   5        234.29        206.82        18.62 o                         
   6  12   5       1005.92        936.53        31.61 o                         
   7  12   5        185.30        154.90        15.85 o                         
   8  12   5         17.41          9.93        14.97 o                         
   9  12   5         49.91         70.96        13.21 o                         
  -9  13   5         21.86         25.92         8.13 o                         
  -8  13   5        189.99        199.35        19.97 o                         
  -7  13   5         60.89         59.03        16.37 o                         
  -6  13   5         63.16         49.11        18.74 o                         
  -5  13   5       1028.62        980.57        29.97 o                         
  -4  13   5        515.39        474.49        21.29 o                         
  -3  13   5        105.39        109.80        14.03 o                         
  -2  13   5       1086.38       1130.04        40.39 o                         
  -1  13   5        818.04        842.98        33.84 o                         
   0  13   5        226.84        247.82        16.88 o                         
   1  13   5        810.49        842.06        28.70 o                         
   2  13   5       1092.36       1180.98        49.33 o                         
   3  13   5        107.55         90.28        16.01 o                         
   4  13   5        516.01        437.99        17.96 o                         
   5  13   5       1026.54       1012.41        27.71 o                         
   6  13   5         63.44         57.91        13.32 o                         
   7  13   5         60.50         62.43        11.29 o                         
   8  13   5        189.63        197.59        18.94 o                         
   9  13   5         21.99         27.29        11.05 o                         
  -9  14   5         14.93         20.72        10.38 o                         
  -8  14   5         58.16         69.39        14.06 o                         
  -7  14   5         55.11         86.05        16.39 o                         
  -6  14   5        260.73        275.54        24.46 o                         
  -5  14   5         30.45         13.90        12.45 o                         
  -4  14   5        298.36        271.03        18.92 o                         
  -3  14   5         39.02         20.45         8.33 o                         
  -2  14   5        993.63       1127.45        32.56 o                         
  -1  14   5        627.00        624.76        30.57 o                         
   0  14   5        134.39        140.84        14.69 o                         
   1  14   5        626.55        646.22        26.23 o                         
   2  14   5        996.07       1074.34        35.84 o                         
   3  14   5         40.31         31.37         9.32 o                         
   4  14   5        294.46        275.53        15.37 o                         
   5  14   5         31.35         38.18        11.30 o                         
   6  14   5        262.24        268.21        18.69 o                         
   7  14   5         53.79         47.36        10.76 o                         
   8  14   5         57.05         59.30        11.99 o                         
   9  14   5         15.20         17.09         8.00 o                         
  -8  15   5          3.40         12.84         8.32 o                         
  -7  15   5         15.12         53.01        13.15 o                         
  -6  15   5        165.19        146.83        19.89 o                         
  -5  15   5        159.53         99.35        17.40 o                         
  -4  15   5         20.27         40.65        12.51 o                         
  -3  15   5        460.28        472.93        17.78 o                         
  -2  15   5        145.98        136.47         9.80 o                         
  -1  15   5        419.87        367.98        14.91 o                         
   0  15   5         10.57         20.36         8.29 o                         
   1  15   5        419.58        376.48        15.66 o                         
   2  15   5        147.17        141.68        12.26 o                         
   3  15   5        455.40        472.05        18.79 o                         
   4  15   5         18.81          6.84        13.98 o                         
   5  15   5        159.66        127.90        14.50 o                         
   6  15   5        166.25        174.74        15.49 o                         
   7  15   5         15.41         20.15        10.83 o                         
   8  15   5          3.34         23.48         8.75 o                         
   9  15   5         55.19         42.02        10.76 o                         
  -8  16   5         19.54         11.22         6.05 o                         
  -7  16   5         18.85         29.45        10.55 o                         
  -6  16   5         51.55         35.89        12.56 o                         
  -5  16   5         87.31         54.94        16.13 o                         
  -4  16   5        280.39        243.96        20.26 o                         
  -3  16   5        192.54        191.02        15.86 o                         
  -2  16   5        227.69        217.86        11.56 o                         
  -1  16   5          3.09          7.91         8.23 o                         
   0  16   5          5.73          3.48         6.53 o                         
   1  16   5          2.85          4.33         7.72 o                         
   2  16   5        227.67        229.78        12.99 o                         
   3  16   5        193.80        192.73        13.26 o                         
   4  16   5        275.77        262.35        17.40 o                         
   5  16   5         86.11         89.24        11.85 o                         
   6  16   5         52.23         29.83        10.32 o                         
   7  16   5         18.60         23.93         9.26 o                         
   8  16   5         19.52         20.71         9.45 o                         
  -8  17   5         21.17         31.23        12.28 o                         
  -7  17   5         19.51         14.22         8.24 o                         
  -6  17   5         46.37         35.56        11.53 o                         
  -5  17   5         13.67         39.76        16.95 o                         
  -4  17   5         35.54         32.01        12.33 o                         
  -3  17   5        129.08        134.50        14.55 o                         
  -2  17   5         51.75         65.14        10.11 o                         
  -1  17   5        305.47        319.77        15.14 o                         
   0  17   5          0.12          3.79         7.57 o                         
   1  17   5        305.69        324.93        15.89 o                         
   2  17   5         50.99         60.07        12.15 o                         
   3  17   5        129.65        122.16        14.88 o                         
   4  17   5         36.09          7.25        12.25 o                         
   5  17   5         14.07         28.65         9.63 o                         
   6  17   5         45.45         52.44         9.91 o                         
   7  17   5         20.19         37.49         8.69 o                         
   8  17   5         20.52         22.59        12.83 o                         
  -8  18   5         52.70         43.52        16.85 o                         
  -7  18   5         33.21         18.56         8.76 o                         
  -6  18   5         41.62         50.70        11.68 o                         
  -5  18   5         37.78         28.99        13.35 o                         
  -4  18   5        239.80        248.35        20.42 o                         
  -3  18   5         40.68         22.25        10.32 o                         
  -2  18   5         80.79         77.81        12.82 o                         
  -1  18   5         12.69         28.14        12.14 o                         
   0  18   5        355.93        373.19        17.86 o                         
   1  18   5         12.55         17.92        13.08 o                         
   2  18   5         78.52        116.18        14.88 o                         
   3  18   5         39.87         23.89        10.68 o                         
   4  18   5        240.78        258.58        18.12 o                         
   5  18   5         37.60         28.30        10.56 o                         
   6  18   5         42.37         39.39         8.89 o                         
   7  18   5         32.74         46.88        10.98 o                         
  -7  19   5         46.11         32.66        10.80 o                         
  -6  19   5        112.52        159.84        14.40 o                         
  -5  19   5         36.19         57.43        11.69 o                         
  -4  19   5         33.66         30.22        15.69 o                         
  -3  19   5        215.70        228.51        16.13 o                         
  -2  19   5         48.66         61.23        10.22 o                         
  -1  19   5        242.35        222.63        15.98 o                         
   0  19   5        261.09        262.32        19.89 o                         
   1  19   5        243.49        225.48        21.45 o                         
   2  19   5         49.31         78.44        13.06 o                         
   3  19   5        218.25        219.94        17.00 o                         
   4  19   5         35.40         48.37        11.59 o                         
   5  19   5         36.28         36.77         8.82 o                         
   6  19   5        111.73        148.61        11.75 o                         
   7  19   5         46.82         50.16        15.32 o                         
  -7  20   5          4.83          1.08         5.87 o                         
  -6  20   5         53.59         65.19        10.61 o                         
  -5  20   5         26.28         24.74         9.68 o                         
  -4  20   5         28.85         45.87        11.83 o                         
  -3  20   5        161.86        190.77        14.78 o                         
  -2  20   5        184.34        214.77        15.15 o                         
  -1  20   5         17.69         14.19         9.72 o                         
   0  20   5        124.16        106.62        13.15 o                         
   1  20   5         17.26          8.99        10.78 o                         
   2  20   5        181.42        200.88        17.93 o                         
   3  20   5        159.95        195.03        17.08 o                         
   4  20   5         29.03         38.41        10.11 o                         
   5  20   5         26.35         30.63        10.72 o                         
   6  20   5         53.75         56.83         9.91 o                         
   7  20   5          4.57          2.81         9.19 o                         
  -6  21   5         72.40         51.83        11.68 o                         
  -5  21   5          3.12          6.90         7.15 o                         
  -4  21   5        104.23        105.43        11.93 o                         
  -3  21   5         39.92         35.98        12.71 o                         
  -2  21   5        104.90         98.51        12.59 o                         
  -1  21   5         78.13         64.31        11.41 o                         
   0  21   5          2.38         -2.55         8.38 o                         
   1  21   5         76.95         70.22        10.86 o                         
   2  21   5        105.97        115.66        13.37 o                         
   3  21   5         40.24         31.91        11.17 o                         
   4  21   5        103.15         92.37        12.20 o                         
   5  21   5          3.19         11.72         8.87 o                         
   6  21   5         71.61         83.05        10.81 o                         
  -5  22   5         55.45         48.33         8.60 o                         
  -4  22   5         22.54         20.72         8.09 o                         
  -3  22   5         40.13         31.83        11.39 o                         
  -2  22   5         41.46         35.18        11.48 o                         
  -1  22   5         20.34         23.95        10.18 o                         
   0  22   5         74.41         74.66        11.39 o                         
   1  22   5         20.06         32.62         8.57 o                         
   2  22   5         41.53         44.29         9.18 o                         
   3  22   5         40.28         31.72        10.35 o                         
   4  22   5         22.07         21.39         8.67 o                         
   5  22   5         55.39         55.04         9.71 o                         
  -5  23   5        103.70         78.40        11.32 o                         
  -4  23   5          3.88          6.62         8.40 o                         
  -3  23   5          2.11         -1.91         8.12 o                         
  -2  23   5         47.85         63.34        11.29 o                         
  -1  23   5         11.55         -0.09         9.87 o                         
   0  23   5          1.36         -8.57         8.57 o                         
   1  23   5         11.41         18.47         7.38 o                         
   2  23   5         47.34         32.97         8.87 o                         
   3  23   5          2.08         -2.32         7.59 o                         
   4  23   5          3.83         -5.72         7.09 o                         
   5  23   5        103.45         85.71        16.79 o                         
  -4  24   5          9.32         29.63         7.92 o                         
  -3  24   5         12.92         16.90         6.29 o                         
  -2  24   5          0.94         -3.92         7.18 o                         
  -1  24   5        199.47        239.46        18.62 o                         
   0  24   5          2.45          0.23         9.29 o                         
   1  24   5        199.11        232.34        20.32 o                         
   2  24   5          0.91          9.96        10.34 o                         
   3  24   5         13.03          9.92         7.43 o                         
   4  24   5          9.20          9.81         7.95 o                         
  -2  25   5         67.59         54.96        41.97 o                         
  -1  25   5         37.77         49.89         9.81 o                         
   0  25   5         25.67         11.03        11.19 o                         
   1  25   5         38.44         40.80         9.50 o                         
   2  25   5         68.86         58.26        23.39 o                         
   0   0   6      22734.62      21172.34       107.44 o                         
   1   0   6       1695.00       1319.25        23.27 o                         
   2   0   6       1967.81       2053.52        25.43 o                         
   3   0   6       5635.72       5549.73        57.90 o                         
   4   0   6       2463.87       2265.11        35.04 o                         
   5   0   6       1492.94       1608.98       121.11 o                         
   6   0   6         32.25         27.57        18.10 o                         
   7   0   6       1069.18       1003.99        33.63 o                         
   8   0   6         87.35         66.97        16.66 o                         
   9   0   6        350.58        354.91        32.63 o                         
  10   0   6          0.73         -4.96        10.67 o                         
  11   0   6         89.85        133.46        15.21 o                         
 -11   1   6          4.38          3.08        10.16 o                         
 -10   1   6         11.32         13.62        11.52 o                         
  -9   1   6        130.04        183.69        21.04 o                         
  -8   1   6         41.50         42.99        15.72 o                         
  -7   1   6        303.01        270.09        19.54 o                         
  -6   1   6         30.76         63.31        15.18 o                         
  -5   1   6        753.83        694.86        34.08 o                         
  -4   1   6         72.65         56.67         6.64 o                         
  -3   1   6        192.03        224.25        10.41 o                         
  -2   1   6        289.24        339.87        12.54 o                         
  -1   1   6       3284.17       3357.71        31.66 o                         
   0   1   6        610.37        540.09        24.22 o                         
   1   1   6       3248.98       3174.57        27.83 o                         
   2   1   6        293.51        356.26        16.00 o                         
   3   1   6        191.19        216.79        10.16 o                         
   4   1   6         70.25         44.73         7.49 o                         
   5   1   6        749.68        782.97        50.29 o                         
   6   1   6         30.82         45.84        12.95 o                         
   7   1   6        301.35        300.34        16.96 o                         
   8   1   6         41.40         55.98        18.44 o                         
   9   1   6        129.80        155.18        25.76 o                         
  10   1   6         11.24         28.41        17.30 o                         
  11   1   6          4.36         -2.12        13.38 o                         
 -11   2   6         15.19         27.08        11.27 o                         
 -10   2   6         23.09          3.49        11.63 o                         
  -9   2   6         89.33         88.43        16.26 o                         
  -8   2   6        188.34        200.22        29.82 o                         
  -7   2   6        747.68        699.20        37.48 o                         
  -6   2   6       1195.61       1214.48        72.07 o                         
  -5   2   6         46.50         39.40        10.85 o                         
  -4   2   6       2865.38       2980.23        81.26 o                         
  -3   2   6       3497.98       3567.98        53.63 o                         
  -2   2   6       3807.40       3595.81        36.36 o                         
  -1   2   6       1624.74       1514.01        22.60 o                         
   0   2   6       2949.64       2159.55        22.68 o                         
   1   2   6       1626.81       1514.50        19.10 o                         
   2   2   6       3811.33       3667.73        30.04 o                         
   3   2   6       3516.84       3615.14        39.29 o                         
   4   2   6       2863.20       2944.91        58.66 o                         
   5   2   6         45.96         57.98        11.32 o                         
   6   2   6       1185.76       1177.39       102.52 o                         
   7   2   6        752.13        734.29        26.44 o                         
   8   2   6        189.41        174.17        17.82 o                         
   9   2   6         89.01        109.83        16.41 o                         
  10   2   6         23.11          6.18        15.92 o                         
 -11   3   6         17.53         12.50        10.01 o                         
 -10   3   6          3.46         19.91        11.90 o                         
  -9   3   6         71.42         91.67        16.66 o                         
  -8   3   6         97.11         49.61        15.39 o                         
  -7   3   6         61.88         71.48        16.10 o                         
  -6   3   6        390.61        321.34        41.13 o                         
  -5   3   6        478.62        472.79        23.24 o                         
  -4   3   6        772.51        836.43        40.76 o                         
  -3   3   6        186.39        165.86        10.04 o                         
  -2   3   6       4647.81       4376.51        40.18 o                         
  -1   3   6       4432.23       4100.40        52.52 o                         
   0   3   6       4286.64       4305.72        46.78 o                         
   1   3   6       4443.07       3888.51        51.25 o                         
   2   3   6       4627.14       4381.16        45.59 o                         
   3   3   6        184.86        163.39         9.95 o                         
   4   3   6        781.89        751.46        29.17 o                         
   5   3   6        485.78        433.17        22.84 o                         
   6   3   6        390.48        402.63        46.29 o                         
   7   3   6         61.54         56.61        10.81 o                         
   8   3   6         98.79         82.54        22.90 o                         
   9   3   6         71.82         79.33        15.67 o                         
  10   3   6          3.37          8.76        13.75 o                         
 -10   4   6         29.93         45.90        13.27 o                         
  -9   4   6         58.24         36.34        14.29 o                         
  -8   4   6        367.47        339.59        35.19 o                         
  -7   4   6       1104.56       1191.77        41.27 o                         
  -6   4   6         28.14         30.69        10.66 o                         
  -5   4   6       2574.98       2572.21        58.65 o                         
  -4   4   6       1536.32       1529.06        52.06 o                         
  -3   4   6       1826.67       2221.42        30.92 o                         
  -2   4   6       3000.87       3121.58        50.57 o                         
  -1   4   6        258.53        250.59         9.29 o                         
   0   4   6         14.80          5.35         4.20 o                         
   1   4   6        251.02        258.49         9.88 o                         
   2   4   6       2994.92       3171.16        27.97 o                         
   3   4   6       1830.42       2112.91        25.15 o                         
   4   4   6       1537.41       1419.50        42.73 o                         
   5   4   6       2574.34       2708.25        62.05 o                         
   6   4   6         28.17         20.30        10.78 o                         
   7   4   6       1106.04       1103.47        42.07 o                         
   8   4   6        369.89        347.86        28.65 o                         
   9   4   6         58.20         71.96        16.57 o                         
  10   4   6         31.33         34.55         7.77 o                         
 -10   5   6         45.46         49.95        12.93 o                         
  -9   5   6        115.73        122.82        16.94 o                         
  -8   5   6        340.04        420.56        37.55 o                         
  -7   5   6         32.70         18.48        15.07 o                         
  -6   5   6        301.79        272.82        21.10 o                         
  -5   5   6         10.27         22.44        10.77 o                         
  -4   5   6        962.74        959.76        39.75 o                         
  -3   5   6       3159.09       3619.24        43.19 o                         
  -2   5   6       8548.70       8643.27        68.48 o                         
  -1   5   6       1134.50       1254.45        22.53 o                         
   0   5   6       4577.99       4920.19        41.70 o                         
   1   5   6       1141.82       1236.52        19.62 o                         
   2   5   6       8531.09       8774.27        72.54 o                         
   3   5   6       3162.73       3669.64        60.75 o                         
   4   5   6        961.85        966.92        24.72 o                         
   5   5   6         10.99         27.18         9.41 o                         
   6   5   6        305.60        315.27        17.41 o                         
   7   5   6         32.61         24.23        14.71 o                         
   8   5   6        339.72        338.71        25.03 o                         
   9   5   6        116.89        114.58        16.08 o                         
  10   5   6         46.15         56.27        11.71 o                         
 -10   6   6         18.89         24.17        16.40 o                         
  -9   6   6        119.30        134.65        21.41 o                         
  -8   6   6         25.64         17.58        39.87 o                         
  -7   6   6         14.13         19.06        17.25 o                         
  -6   6   6        254.73        237.49        22.85 o                         
  -5   6   6         85.62         81.74        16.03 o                         
  -4   6   6        402.51        431.64        29.72 o                         
  -3   6   6       3677.59       3921.63        56.38 o                         
  -2   6   6       3735.30       4437.23        52.31 o                         
  -1   6   6        244.31        340.53        11.59 o                         
   0   6   6       2133.14       2060.53        28.34 o                         
   1   6   6        245.97        300.20        11.50 o                         
   2   6   6       3726.97       4358.03        53.61 o                         
   3   6   6       3683.00       3857.19        54.34 o                         
   4   6   6        406.19        416.62        21.39 o                         
   5   6   6         85.25         72.21        28.17 o                         
   6   6   6        253.70        214.58        16.67 o                         
   7   6   6         13.99          2.94        15.42 o                         
   8   6   6         24.96         -0.74        17.85 o                         
   9   6   6        120.63        134.37        16.19 o                         
  10   6   6         18.89         37.40        11.12 o                         
 -10   7   6         39.85         42.48        12.39 o                         
  -9   7   6          5.92         23.33        12.62 o                         
  -8   7   6         32.32         26.28        17.34 o                         
  -7   7   6        391.65        419.54        29.91 o                         
  -6   7   6        284.95        261.40        19.18 o                         
  -5   7   6         28.76         16.90        11.12 o                         
  -4   7   6        299.78        338.53        27.94 o                         
  -3   7   6         98.35        135.56        14.63 o                         
  -2   7   6       3940.33       4489.05        58.91 o                         
  -1   7   6        227.55        175.39         8.38 o                         
   0   7   6        604.75        537.93        16.62 o                         
   1   7   6        225.50        186.46        10.02 o                         
   2   7   6       3924.49       4499.36        64.91 o                         
   3   7   6         96.65        135.53        14.06 o                         
   4   7   6        296.57        346.70        25.55 o                         
   5   7   6         29.77         20.08        13.40 o                         
   6   7   6        287.86        266.72        17.15 o                         
   7   7   6        392.56        407.45        27.30 o                         
   8   7   6         32.33          3.68        17.50 o                         
   9   7   6          5.70         15.26        15.47 o                         
  10   7   6         39.94         65.05        31.92 o                         
 -10   8   6          2.35         10.08        10.54 o                         
  -9   8   6         49.54         89.19        21.44 o                         
  -8   8   6         77.17         90.80        19.01 o                         
  -7   8   6        131.88        130.55        29.62 o                         
  -6   8   6        719.87        797.28        32.22 o                         
  -5   8   6        237.64        255.77        21.91 o                         
  -4   8   6       1043.46       1361.12        52.08 o                         
  -3   8   6       1333.43       1574.65        41.11 o                         
  -2   8   6         45.03         54.84         9.90 o                         
  -1   8   6       1322.48       1371.53        21.11 o                         
   0   8   6         33.15         21.06         7.29 o                         
   1   8   6       1311.97       1371.59        32.76 o                         
   2   8   6         43.78         58.38        10.24 o                         
   3   8   6       1324.29       1534.09        37.83 o                         
   4   8   6       1031.45       1264.89        38.42 o                         
   5   8   6        241.33        252.82        24.74 o                         
   6   8   6        716.65        776.65        25.06 o                         
   7   8   6        132.87        102.91        17.18 o                         
   8   8   6         77.85         74.04        17.88 o                         
   9   8   6         50.60         83.91        19.68 o                         
  10   8   6          2.47         11.88        12.17 o                         
 -10   9   6         19.77         16.63        13.42 o                         
  -9   9   6        133.94        135.82        17.37 o                         
  -8   9   6          0.33         14.80        18.19 o                         
  -7   9   6        415.29        446.34        30.24 o                         
  -6   9   6          7.96          3.22        17.81 o                         
  -5   9   6         38.74         64.16        12.36 o                         
  -4   9   6        501.72        432.01        26.96 o                         
  -3   9   6        349.02        402.20        23.30 o                         
  -2   9   6        162.81        212.04        17.12 o                         
  -1   9   6       3008.10       3150.75        41.65 o                         
   0   9   6       1120.83       1006.62        24.76 o                         
   1   9   6       2985.71       2971.07        61.70 o                         
   2   9   6        165.18        202.69        19.82 o                         
   3   9   6        348.80        369.95        21.25 o                         
   4   9   6        505.40        465.75        24.92 o                         
   5   9   6         38.12         53.85        10.56 o                         
   6   9   6          7.95          4.38        13.72 o                         
   7   9   6        414.32        445.93        30.22 o                         
   8   9   6          0.25         16.78        12.96 o                         
   9   9   6        133.53        155.18        27.39 o                         
  10   9   6         19.90         16.58         9.23 o                         
 -10  10   6         13.11         11.78        14.74 o                         
  -9  10   6        149.50        150.73        19.03 o                         
  -8  10   6         26.25         49.06        14.52 o                         
  -7  10   6        231.50        266.76        27.74 o                         
  -6  10   6        122.63        155.97        17.49 o                         
  -5  10   6         31.55         31.00        13.91 o                         
  -4  10   6          4.47         31.45        13.75 o                         
  -3  10   6        620.19        625.16        29.49 o                         
  -2  10   6       1131.47       1255.56        37.29 o                         
  -1  10   6       1647.29       1847.31        35.20 o                         
   0  10   6         68.42         81.91        11.81 o                         
   1  10   6       1634.14       1823.21        50.94 o                         
   2  10   6       1130.45       1166.99        43.12 o                         
   3  10   6        616.57        629.96        35.19 o                         
   4  10   6          5.00         18.45        21.15 o                         
   5  10   6         32.73         26.88        12.64 o                         
   6  10   6        121.06        121.52        12.71 o                         
   7  10   6        234.84        239.22        18.78 o                         
   8  10   6         25.77         71.79        16.89 o                         
   9  10   6        150.79        181.30        23.82 o                         
  10  10   6         13.04         -3.35         8.01 o                         
  -9  11   6         85.98         89.32        10.10 o                         
  -8  11   6         32.77         24.92        12.75 o                         
  -7  11   6         71.06         77.97        15.68 o                         
  -6  11   6        299.58        316.63        26.13 o                         
  -5  11   6        324.08        262.26        17.36 o                         
  -4  11   6        302.90        318.55        30.22 o                         
  -3  11   6        327.35        292.44        22.23 o                         
  -2  11   6        848.53        907.98        34.14 o                         
  -1  11   6        405.43        456.04        19.33 o                         
   0  11   6        183.52        148.16        11.79 o                         
   1  11   6        407.73        424.14        27.75 o                         
   2  11   6        856.13        880.80        32.12 o                         
   3  11   6        325.41        288.31        26.88 o                         
   4  11   6        302.79        250.01        27.87 o                         
   5  11   6        320.74        265.42        15.44 o                         
   6  11   6        299.75        286.32        19.15 o                         
   7  11   6         72.15         80.61        15.36 o                         
   8  11   6         33.01         43.97        15.04 o                         
   9  11   6         86.35        117.49        21.18 o                         
  10  11   6         15.77         10.32        13.18 o                         
  -9  12   6         50.25         30.65        12.17 o                         
  -8  12   6         65.45         82.11        13.51 o                         
  -7  12   6          9.49         35.46        13.22 o                         
  -6  12   6        226.83        226.91        23.05 o                         
  -5  12   6        242.19        264.31        17.36 o                         
  -4  12   6        364.62        352.38        18.61 o                         
  -3  12   6        156.94        171.31        18.61 o                         
  -2  12   6        506.13        450.22        26.70 o                         
  -1  12   6        282.72        273.26        16.50 o                         
   0  12   6        234.96        267.44        16.85 o                         
   1  12   6        284.81        285.89        17.32 o                         
   2  12   6        498.48        415.03        28.66 o                         
   3  12   6        156.30        158.26        22.14 o                         
   4  12   6        362.07        363.98        17.06 o                         
   5  12   6        243.03        269.09        17.06 o                         
   6  12   6        228.25        199.99        16.55 o                         
   7  12   6          9.66          8.79        10.46 o                         
   8  12   6         65.24         35.70        12.55 o                         
   9  12   6         51.21         57.44        14.69 o                         
  -9  13   6         40.98         43.58         8.16 o                         
  -8  13   6         13.07         16.40         9.48 o                         
  -7  13   6         48.67         67.16        14.99 o                         
  -6  13   6        408.00        473.96        26.78 o                         
  -5  13   6        729.87        650.17        31.18 o                         
  -4  13   6         80.76         50.73        10.30 o                         
  -3  13   6        357.97        361.52        19.16 o                         
  -2  13   6        166.24        152.83        17.63 o                         
  -1  13   6        795.69        853.20        34.28 o                         
   0  13   6       2121.20       2210.61        48.26 o                         
   1  13   6        787.86        825.92        28.70 o                         
   2  13   6        163.57        164.19        46.92 o                         
   3  13   6        358.45        373.40        18.40 o                         
   4  13   6         80.20         78.09        10.09 o                         
   5  13   6        725.53        689.64        35.69 o                         
   6  13   6        410.89        408.04        22.10 o                         
   7  13   6         47.85         51.40        10.31 o                         
   8  13   6         13.35         22.10        10.90 o                         
   9  13   6         41.36         31.52        10.68 o                         
  -9  14   6          0.25         -8.72        16.01 o                         
  -8  14   6         35.31         44.24        12.53 o                         
  -7  14   6         25.96         61.77        18.62 o                         
  -6  14   6        144.53        155.76        25.17 o                         
  -5  14   6        179.90        139.47        32.68 o                         
  -4  14   6        184.29        184.22        16.95 o                         
  -3  14   6        220.94        209.80        12.86 o                         
  -2  14   6        733.20        773.47        22.77 o                         
  -1  14   6         52.01        103.13        15.84 o                         
   0  14   6         92.14         75.89        12.17 o                         
   1  14   6         50.50         68.53        12.19 o                         
   2  14   6        732.79        741.00        23.42 o                         
   3  14   6        216.00        203.64        16.60 o                         
   4  14   6        183.46        143.87        12.23 o                         
   5  14   6        180.91        151.60        14.94 o                         
   6  14   6        144.10        129.80        13.79 o                         
   7  14   6         26.93         34.08         9.92 o                         
   8  14   6         35.59         26.68        14.21 o                         
   9  14   6          0.23          6.43         7.04 o                         
  -8  15   6         12.54          3.75         7.45 o                         
  -7  15   6         34.22          9.58        12.87 o                         
  -6  15   6        117.88        132.55        18.02 o                         
  -5  15   6        124.49         82.07        20.85 o                         
  -4  15   6         25.86          4.87        13.12 o                         
  -3  15   6        234.92        225.17        13.56 o                         
  -2  15   6        812.26        756.24        19.79 o                         
  -1  15   6         85.73         82.80         9.03 o                         
   0  15   6         14.14         14.99         6.34 o                         
   1  15   6         85.26         74.36         9.20 o                         
   2  15   6        817.68        763.68        23.76 o                         
   3  15   6        234.52        207.86        13.88 o                         
   4  15   6         25.71        -11.76        12.38 o                         
   5  15   6        124.58        126.95        14.74 o                         
   6  15   6        117.33        133.04        14.39 o                         
   7  15   6         34.35         62.92        10.57 o                         
   8  15   6         11.98         11.07         9.55 o                         
  -8  16   6         20.38          5.63         6.00 o                         
  -7  16   6          4.55          6.99        10.11 o                         
  -6  16   6        117.68        154.33        16.48 o                         
  -5  16   6        182.65        144.53        18.97 o                         
  -4  16   6         89.06         76.13        14.49 o                         
  -3  16   6         64.46         82.76        11.19 o                         
  -2  16   6        179.93        184.21        12.28 o                         
  -1  16   6        228.97        235.84        12.76 o                         
   0  16   6        240.89        272.33        14.62 o                         
   1  16   6        233.07        280.44        15.94 o                         
   2  16   6        179.85        190.33        13.80 o                         
   3  16   6         64.92         43.27        13.15 o                         
   4  16   6         89.39         72.82        11.77 o                         
   5  16   6        180.91        165.01        13.96 o                         
   6  16   6        117.82        137.17        12.58 o                         
   7  16   6          4.59          0.87         7.42 o                         
   8  16   6         20.79         19.35        10.38 o                         
  -8  17   6         43.84         54.00        12.80 o                         
  -7  17   6         22.16          0.87         8.42 o                         
  -6  17   6         14.61         12.74        10.93 o                         
  -5  17   6        221.20        216.46        21.35 o                         
  -4  17   6        230.96        266.72        20.20 o                         
  -3  17   6        327.26        329.49        20.83 o                         
  -2  17   6        154.67        156.97        14.58 o                         
  -1  17   6         44.18         41.26         8.53 o                         
   0  17   6        306.17        300.79        14.66 o                         
   1  17   6         44.72         43.77         9.72 o                         
   2  17   6        155.49        175.50        18.91 o                         
   3  17   6        324.73        346.49        21.03 o                         
   4  17   6        231.08        200.32        17.24 o                         
   5  17   6        222.17        261.11        15.93 o                         
   6  17   6         14.58         34.10         8.00 o                         
   7  17   6         22.14         12.44         7.89 o                         
   8  17   6         43.34         55.59        11.08 o                         
  -7  18   6          1.49         20.43        14.58 o                         
  -6  18   6         43.87         32.39        11.08 o                         
  -5  18   6        104.51        102.74        16.60 o                         
  -4  18   6         20.05         15.37        13.04 o                         
  -3  18   6        224.66        200.83        17.61 o                         
  -2  18   6        561.26        621.52        25.61 o                         
  -1  18   6        312.37        317.66        16.06 o                         
   0  18   6        170.58        135.85        12.25 o                         
   1  18   6        311.91        290.52        21.13 o                         
   2  18   6        565.55        584.80        28.06 o                         
   3  18   6        225.55        205.96        17.09 o                         
   4  18   6         19.88         22.09        11.72 o                         
   5  18   6        104.21        100.36        13.01 o                         
   6  18   6         43.53         52.65         9.44 o                         
   7  18   6          1.46          0.47        15.35 o                         
  -7  19   6         20.22         15.08         9.70 o                         
  -6  19   6         93.67         97.74        12.24 o                         
  -5  19   6         66.17         72.05        12.92 o                         
  -4  19   6         24.59         36.68        12.46 o                         
  -3  19   6         42.00         27.35        11.44 o                         
  -2  19   6        114.47        117.77        12.07 o                         
  -1  19   6        276.18        295.56        16.22 o                         
   0  19   6        147.00        179.53        12.89 o                         
   1  19   6        275.92        295.17        16.39 o                         
   2  19   6        114.99        107.88        15.80 o                         
   3  19   6         41.23         39.26        10.02 o                         
   4  19   6         24.57         29.01         9.27 o                         
   5  19   6         65.45         93.55        14.96 o                         
   6  19   6         93.33        104.17        15.68 o                         
   7  19   6         20.25        -13.33        13.33 o                         
  -6  20   6        173.45        147.78        12.61 o                         
  -5  20   6        114.27        114.83        13.74 o                         
  -4  20   6         70.66         70.41        12.99 o                         
  -3  20   6        205.47        174.16        15.42 o                         
  -2  20   6         19.34         28.13        10.30 o                         
  -1  20   6         85.32        104.62        12.93 o                         
   0  20   6          8.60          1.05         7.97 o                         
   1  20   6         85.25        106.37        10.82 o                         
   2  20   6         19.38         42.55         9.94 o                         
   3  20   6        206.41        190.01        14.18 o                         
   4  20   6         71.32         85.36        14.95 o                         
   5  20   6        112.37         93.60        11.68 o                         
   6  20   6        173.85        201.07        16.52 o                         
  -6  21   6         11.55          5.70        11.60 o                         
  -5  21   6         12.53         12.26         7.11 o                         
  -4  21   6         39.36         33.52         9.54 o                         
  -3  21   6         47.81         49.67        13.65 o                         
  -2  21   6         41.84         27.33        11.73 o                         
  -1  21   6          9.15         10.93         8.86 o                         
   0  21   6          6.54         -6.48         9.15 o                         
   1  21   6          9.16         -8.56         8.56 o                         
   2  21   6         40.77         33.77         9.96 o                         
   3  21   6         48.41         72.28        11.25 o                         
   4  21   6         38.81         36.41        11.18 o                         
   5  21   6         12.58          3.63         8.90 o                         
   6  21   6         11.28         12.86        12.59 o                         
  -5  22   6         77.17         53.25         9.63 o                         
  -4  22   6         53.79         75.34        10.57 o                         
  -3  22   6        127.69        136.64        13.99 o                         
  -2  22   6         45.57         63.79        10.99 o                         
  -1  22   6         87.19        116.90        13.14 o                         
   0  22   6        114.67        141.34        12.04 o                         
   1  22   6         87.28        111.93        13.43 o                         
   2  22   6         45.02         47.57        10.22 o                         
   3  22   6        128.04        119.56        13.00 o                         
   4  22   6         53.47         47.80         9.21 o                         
   5  22   6         78.16         75.87         9.86 o                         
  -4  23   6         57.80         99.35        16.16 o                         
  -3  23   6         14.05         10.36         9.21 o                         
  -2  23   6         31.28         24.22        28.10 o                         
  -1  23   6          7.39         17.44        10.08 o                         
   0  23   6          0.01         20.09        10.37 o                         
   1  23   6          7.62         13.15         7.74 o                         
   2  23   6         31.92         29.55         9.14 o                         
   3  23   6         13.54          7.33         7.60 o                         
   4  23   6         58.02         62.32         9.09 o                         
   5  23   6          4.24          2.25         9.24 o                         
  -4  24   6         14.27         13.69        21.12 o                         
  -3  24   6         90.17        100.48         9.59 o                         
  -2  24   6         33.10         30.33        11.84 o                         
  -1  24   6          4.85         23.06        10.25 o                         
   0  24   6         34.49         29.45         9.43 o                         
   1  24   6          4.56         12.65         8.80 o                         
   2  24   6         33.40         43.68         9.06 o                         
   3  24   6         88.85        114.61        13.27 o                         
   4  24   6         14.16         -4.78         9.75 o                         
  -2  25   6         24.66          8.29         9.44 o                         
  -1  25   6         45.19         59.11        11.25 o                         
   0  25   6          5.63         13.61         8.40 o                         
   1  25   6         45.61         53.58         9.52 o                         
   2  25   6         24.45         11.58        14.43 o                         
   1   0   7        623.51        554.87        14.62 o                         
   2   0   7       6711.48       6743.97        48.79 o                         
   3   0   7       1235.30       1225.31        22.60 o                         
   4   0   7       2790.45       2956.85        44.60 o                         
   5   0   7        835.71       1059.95        41.33 o                         
   6   0   7        966.48        920.26        43.86 o                         
   7   0   7         26.97         31.08        11.73 o                         
   8   0   7        177.32        118.50        23.55 o                         
   9   0   7        520.30        575.94        39.56 o                         
  10   0   7         14.09         17.19        10.25 o                         
 -10   1   7         60.90         66.22        13.51 o                         
  -9   1   7        164.49        156.07        19.23 o                         
  -8   1   7        200.80        180.28        21.51 o                         
  -7   1   7          7.46         37.92        11.85 o                         
  -6   1   7         98.41         90.66        18.39 o                         
  -5   1   7        383.05        388.73        27.16 o                         
  -4   1   7       2998.72       3113.23        39.58 o                         
  -3   1   7       6339.71       7221.09        53.13 o                         
  -2   1   7        146.35        126.49         9.16 o                         
  -1   1   7        727.46        785.80        17.80 o                         
   0   1   7         20.92         23.38         4.19 o                         
   1   1   7        732.59        770.38        15.64 o                         
   2   1   7        146.75        123.06         8.02 o                         
   3   1   7       6333.40       7161.71        52.54 o                         
   4   1   7       2985.79       3266.13        45.97 o                         
   5   1   7        389.18        399.65        27.03 o                         
   6   1   7        100.27        100.52        15.74 o                         
   7   1   7          7.30         -6.78        13.97 o                         
   8   1   7        199.32        164.29        16.03 o                         
   9   1   7        164.76        141.49        24.16 o                         
  10   1   7         60.03         82.82        14.70 o                         
 -10   2   7         94.80         79.52        15.23 o                         
  -9   2   7        180.92        190.99        20.47 o                         
  -8   2   7        195.56        207.08        22.37 o                         
  -7   2   7        558.18        531.76        25.33 o                         
  -6   2   7        771.99        776.47        36.42 o                         
  -5   2   7        211.25        224.47        17.16 o                         
  -4   2   7        877.97        931.99        23.21 o                         
  -3   2   7       1381.26       1573.40        30.45 o                         
  -2   2   7       1249.10       1476.99        26.26 o                         
  -1   2   7         59.55         50.51         7.82 o                         
   0   2   7       9969.12       9587.83        72.70 o                         
   1   2   7         62.27         54.98         4.88 o                         
   2   2   7       1232.58       1462.39        23.06 o                         
   3   2   7       1397.99       1620.06        26.01 o                         
   4   2   7        870.36       1002.88        28.66 o                         
   5   2   7        211.02        206.30        17.34 o                         
   6   2   7        777.14        749.22        26.21 o                         
   7   2   7        562.74        543.25        21.74 o                         
   8   2   7        199.48        195.66        21.70 o                         
   9   2   7        180.91        239.63        22.62 o                         
  10   2   7         93.91        108.30        20.12 o                         
 -10   3   7         88.17         94.54        15.87 o                         
  -9   3   7         27.50          6.77        13.65 o                         
  -8   3   7        107.35         94.85        22.13 o                         
  -7   3   7        118.57        122.00        17.89 o                         
  -6   3   7       1409.34       1356.84        47.56 o                         
  -5   3   7        438.29        432.93        23.26 o                         
  -4   3   7         63.17         57.62         9.40 o                         
  -3   3   7       1345.63       1243.94        24.07 o                         
  -2   3   7       1925.65       2082.37        44.16 o                         
  -1   3   7        801.21        764.57        21.30 o                         
   0   3   7       2273.99       2665.87        30.37 o                         
   1   3   7        793.20        848.77        25.00 o                         
   2   3   7       1931.27       2057.12        23.85 o                         
   3   3   7       1354.76       1359.45        27.71 o                         
   4   3   7         61.33         52.00         9.86 o                         
   5   3   7        435.07        440.50        35.78 o                         
   6   3   7       1404.39       1249.21        44.28 o                         
   7   3   7        117.72        118.32        12.60 o                         
   8   3   7        107.10        100.70        16.67 o                         
   9   3   7         27.69         24.06        12.45 o                         
  10   3   7         89.46        113.03        19.95 o                         
 -10   4   7        120.93        139.35        17.10 o                         
  -9   4   7         12.16          1.11        14.26 o                         
  -8   4   7        167.77        155.57        26.92 o                         
  -7   4   7         92.74        110.27        19.53 o                         
  -6   4   7        112.90        116.42        18.28 o                         
  -5   4   7        171.39        159.90        16.56 o                         
  -4   4   7       1699.64       1651.92        45.03 o                         
  -3   4   7        626.00        578.98        17.74 o                         
  -2   4   7       2458.14       2438.43        38.56 o                         
  -1   4   7       6470.59       6503.01        55.56 o                         
   0   4   7       2643.70       2729.57        29.17 o                         
   1   4   7       6471.88       6528.72        55.26 o                         
   2   4   7       2458.31       2311.80        37.00 o                         
   3   4   7        618.22        587.57        17.51 o                         
   4   4   7       1689.30       1553.39        52.61 o                         
   5   4   7        170.19        170.55        16.40 o                         
   6   4   7        111.09        101.98        17.00 o                         
   7   4   7         93.00         71.95        11.28 o                         
   8   4   7        170.15        147.26        21.88 o                         
   9   4   7         12.30         25.80        11.24 o                         
  10   4   7        121.90        135.30        16.48 o                         
 -10   5   7         48.49         81.12        14.34 o                         
  -9   5   7        117.19        123.48        17.50 o                         
  -8   5   7        179.04        159.24        25.06 o                         
  -7   5   7       1079.55       1056.32        45.28 o                         
  -6   5   7         27.20         30.81        11.55 o                         
  -5   5   7        507.96        486.69        26.19 o                         
  -4   5   7         57.27         43.08        10.39 o                         
  -3   5   7        963.56       1059.52        27.93 o                         
  -2   5   7       6527.83       6872.23        81.33 o                         
  -1   5   7       1536.21       1409.48        23.55 o                         
   0   5   7        141.42        182.21         8.22 o                         
   1   5   7       1540.94       1453.58        21.40 o                         
   2   5   7       6536.37       6834.12        53.97 o                         
   3   5   7        953.12       1084.40        31.68 o                         
   4   5   7         55.30         45.00        10.58 o                         
   5   5   7        509.60        514.53        32.23 o                         
   6   5   7         27.64          2.19         8.85 o                         
   7   5   7       1082.39       1010.62        31.32 o                         
   8   5   7        179.93        149.95        18.02 o                         
   9   5   7        119.25        129.59        16.15 o                         
  10   5   7         47.87         25.36        11.59 o                         
 -10   6   7          4.90          1.53        10.22 o                         
  -9   6   7         42.49         70.01        14.48 o                         
  -8   6   7        421.85        431.94        37.07 o                         
  -7   6   7         25.83         22.61        16.95 o                         
  -6   6   7        297.50        270.29        25.11 o                         
  -5   6   7        336.38        329.20        23.44 o                         
  -4   6   7        967.10        996.30        43.05 o                         
  -3   6   7        506.62        585.07        21.35 o                         
  -2   6   7         66.66         79.16        14.32 o                         
  -1   6   7       5126.38       4917.05        41.20 o                         
   0   6   7         42.09         14.39         5.69 o                         
   1   6   7       5132.18       4934.84        55.39 o                         
   2   6   7         67.84         90.04         9.55 o                         
   3   6   7        506.80        556.01        19.28 o                         
   4   6   7        959.32        949.12        42.06 o                         
   5   6   7        339.21        292.43        25.97 o                         
   6   6   7        293.80        240.31        17.45 o                         
   7   6   7         25.62         25.55        14.86 o                         
   8   6   7        422.81        412.59        23.42 o                         
   9   6   7         41.74         23.81        13.06 o                         
  10   6   7          5.01         -9.13         9.13 o                         
 -10   7   7         21.66         15.52        10.73 o                         
  -9   7   7         30.39         20.15        15.58 o                         
  -8   7   7         88.47         97.96        21.66 o                         
  -7   7   7        189.67        172.68        27.20 o                         
  -6   7   7         58.43         77.79        14.89 o                         
  -5   7   7         92.64         72.82        14.87 o                         
  -4   7   7         32.90         50.63        17.39 o                         
  -3   7   7       1610.65       1902.91        43.15 o                         
  -2   7   7       2585.13       2675.82        44.11 o                         
  -1   7   7       1706.45       1983.90        25.04 o                         
   0   7   7        290.93        279.72        12.96 o                         
   1   7   7       1682.86       1998.90        37.79 o                         
   2   7   7       2592.14       2722.53        37.15 o                         
   3   7   7       1597.35       1859.28        39.89 o                         
   4   7   7         29.61         25.74        17.20 o                         
   5   7   7         93.80        111.57        20.81 o                         
   6   7   7         57.41         51.64        11.18 o                         
   7   7   7        186.38        105.79        19.87 o                         
   8   7   7         88.26         82.75        18.52 o                         
   9   7   7         30.77         19.51        14.80 o                         
  10   7   7         21.58         17.75        11.82 o                         
 -10   8   7         48.61         45.16        11.86 o                         
  -9   8   7         91.67        107.18        16.71 o                         
  -8   8   7         34.76          4.69        17.62 o                         
  -7   8   7         80.07        118.58        17.90 o                         
  -6   8   7        130.58        135.14        16.22 o                         
  -5   8   7        458.29        413.90        23.34 o                         
  -4   8   7         94.38        135.23        21.02 o                         
  -3   8   7        654.85        734.16        29.20 o                         
  -2   8   7        382.66        355.15        18.66 o                         
  -1   8   7       4772.98       5309.72        51.58 o                         
   0   8   7       3719.75       3883.88        44.93 o                         
   1   8   7       4779.61       5153.21        63.49 o                         
   2   8   7        386.64        376.90        20.17 o                         
   3   8   7        659.57        678.36        26.18 o                         
   4   8   7         92.74        143.38        16.23 o                         
   5   8   7        457.53        423.65        39.39 o                         
   6   8   7        129.49        110.78        13.48 o                         
   7   8   7         81.50         57.13        15.27 o                         
   8   8   7         35.11          7.21        16.35 o                         
   9   8   7         92.18        125.85        21.69 o                         
  10   8   7         49.50         69.77        12.37 o                         
 -10   9   7         17.86          7.62        12.28 o                         
  -9   9   7         65.43         85.57        13.24 o                         
  -8   9   7         38.73         37.32        14.35 o                         
  -7   9   7        161.84        161.13        21.47 o                         
  -6   9   7        163.25        129.63        15.89 o                         
  -5   9   7        121.40        123.56        12.45 o                         
  -4   9   7       1288.50       1274.53        63.67 o                         
  -3   9   7         12.40         61.50        17.67 o                         
  -2   9   7        442.93        450.85        19.68 o                         
  -1   9   7        262.76        212.17        13.20 o                         
   0   9   7        106.56         68.48         9.80 o                         
   1   9   7        260.28        209.80        16.51 o                         
   2   9   7        447.34        436.56        27.03 o                         
   3   9   7         11.85         49.86        14.68 o                         
   4   9   7       1280.80       1336.01        51.29 o                         
   5   9   7        120.15        122.30        11.94 o                         
   6   9   7        164.06        142.15        14.48 o                         
   7   9   7        165.15        172.81        19.93 o                         
   8   9   7         38.57         24.27        18.54 o                         
   9   9   7         65.49         72.71        19.19 o                         
  10   9   7         17.63          5.61         8.88 o                         
 -10  10   7         54.93         50.25        17.15 o                         
  -9  10   7         14.52         17.02         9.39 o                         
  -8  10   7        195.48        207.68        26.38 o                         
  -7  10   7         13.47         22.40        14.15 o                         
  -6  10   7        289.97        248.87        20.71 o                         
  -5  10   7         19.96         20.24        11.94 o                         
  -4  10   7        277.86        302.00        24.91 o                         
  -3  10   7       2564.27       2651.27        57.46 o                         
  -2  10   7        737.82        803.28        43.13 o                         
  -1  10   7        794.44        852.30        27.19 o                         
   0  10   7       1645.65       1842.33        39.85 o                         
   1  10   7        802.71        837.70        36.27 o                         
   2  10   7        740.78        751.87        46.21 o                         
   3  10   7       2553.62       2680.22       121.74 o                         
   4  10   7        279.97        262.18        26.75 o                         
   5  10   7         21.64         39.33         9.96 o                         
   6  10   7        288.18        235.85        17.41 o                         
   7  10   7         13.74         11.75         9.76 o                         
   8  10   7        196.88        200.38        22.29 o                         
   9  10   7         14.42         19.74        12.33 o                         
  10  10   7         55.09         72.25        17.87 o                         
  -9  11   7         16.84         34.72         9.47 o                         
  -8  11   7        134.12        130.95        17.69 o                         
  -7  11   7         39.84         42.50        13.25 o                         
  -6  11   7        217.04        210.17        23.25 o                         
  -5  11   7         28.10         22.44        11.08 o                         
  -4  11   7        359.10        328.22        17.85 o                         
  -3  11   7        105.48         87.73        15.40 o                         
  -2  11   7         80.14         91.01        14.08 o                         
  -1  11   7        452.18        465.00        20.02 o                         
   0  11   7        400.60        347.42        17.70 o                         
   1  11   7        452.58        469.11        26.65 o                         
   2  11   7         82.10         87.20        17.86 o                         
   3  11   7        105.93         89.97        18.45 o                         
   4  11   7        353.68        315.62        17.05 o                         
   5  11   7         28.19         29.89         8.76 o                         
   6  11   7        216.93        178.90        14.27 o                         
   7  11   7         38.44         20.56        17.29 o                         
   8  11   7        135.39        121.81        18.74 o                         
   9  11   7         16.76         23.82        11.49 o                         
  -9  12   7          8.37          8.25         6.30 o                         
  -8  12   7        164.76        177.22        16.65 o                         
  -7  12   7         14.74         15.12        12.23 o                         
  -6  12   7         48.62         27.43        17.73 o                         
  -5  12   7         17.26         19.05        10.65 o                         
  -4  12   7        120.09        118.95        11.36 o                         
  -3  12   7         95.36        113.94        16.53 o                         
  -2  12   7         83.05        125.66        16.27 o                         
  -1  12   7        149.00        113.75        14.69 o                         
   0  12   7         41.55         43.05         9.47 o                         
   1  12   7        147.12        145.23        13.34 o                         
   2  12   7         84.31         95.36        14.34 o                         
   3  12   7         95.17         89.97        19.02 o                         
   4  12   7        122.06        133.30        13.86 o                         
   5  12   7         16.62         -0.60         8.98 o                         
   6  12   7         48.13         17.02        13.43 o                         
   7  12   7         15.08         12.97        10.59 o                         
   8  12   7        165.68        160.73        20.07 o                         
   9  12   7          8.51         -3.08        10.80 o                         
  -9  13   7         74.34         90.28         9.02 o                         
  -8  13   7         83.45         86.01        12.71 o                         
  -7  13   7         78.29         62.31        15.91 o                         
  -6  13   7         95.42         79.68        16.06 o                         
  -5  13   7        154.16        147.51        20.52 o                         
  -4  13   7        170.44        188.38        15.27 o                         
  -3  13   7        210.86        216.13        13.74 o                         
  -2  13   7        125.35        120.16        16.23 o                         
  -1  13   7        207.95        231.49        20.17 o                         
   0  13   7          3.88          5.00        11.28 o                         
   1  13   7        204.41        215.10        16.54 o                         
   2  13   7        127.06        135.66        20.66 o                         
   3  13   7        208.75        211.15        15.44 o                         
   4  13   7        169.59        167.19        12.82 o                         
   5  13   7        152.86        179.32        19.62 o                         
   6  13   7         96.60        110.71        12.69 o                         
   7  13   7         80.23         79.95        13.50 o                         
   8  13   7         84.41         56.98        15.04 o                         
   9  13   7         73.93         97.28        11.30 o                         
  -9  14   7          2.82          4.45         9.42 o                         
  -8  14   7         44.30         62.70        12.60 o                         
  -7  14   7        168.18        181.36        20.49 o                         
  -6  14   7         78.14         69.46        19.08 o                         
  -5  14   7        312.59        290.41        30.80 o                         
  -4  14   7        551.51        546.80        23.36 o                         
  -3  14   7        864.20        867.39        26.21 o                         
  -2  14   7       1008.70       1068.71        25.16 o                         
  -1  14   7        158.17        160.02        11.97 o                         
   0  14   7          0.32          1.41        14.89 o                         
   1  14   7        158.33        161.96        14.41 o                         
   2  14   7       1009.40       1072.31        25.97 o                         
   3  14   7        873.41        864.43        25.67 o                         
   4  14   7        556.85        538.77        23.62 o                         
   5  14   7        309.81        298.46        19.48 o                         
   6  14   7         77.96         59.32        11.57 o                         
   7  14   7        170.55        152.00        13.56 o                         
   8  14   7         43.72         71.04        13.86 o                         
   9  14   7          3.03         12.16         6.52 o                         
  -8  15   7          0.28         -5.56         6.93 o                         
  -7  15   7          4.73          6.63        11.93 o                         
  -6  15   7        210.62        267.53        28.09 o                         
  -5  15   7        280.90        252.96        29.11 o                         
  -4  15   7        320.94        304.54        31.55 o                         
  -3  15   7        524.32        480.97        19.33 o                         
  -2  15   7        469.43        483.18        17.93 o                         
  -1  15   7        712.17        737.79        21.85 o                         
   0  15   7         90.05         66.02         9.38 o                         
   1  15   7        707.50        750.82        22.02 o                         
   2  15   7        471.84        494.07        20.23 o                         
   3  15   7        521.91        481.30        19.81 o                         
   4  15   7        318.40        329.71        17.44 o                         
   5  15   7        278.84        244.58        17.73 o                         
   6  15   7        210.62        207.47        15.14 o                         
   7  15   7          5.04          7.65         9.15 o                         
   8  15   7          0.21         -6.75         8.89 o                         
  -8  16   7         23.31         20.08         6.45 o                         
  -7  16   7         78.86         91.49        12.67 o                         
  -6  16   7         17.26         27.30        12.52 o                         
  -5  16   7         16.81         39.50        14.18 o                         
  -4  16   7         23.15         13.88        12.82 o                         
  -3  16   7        529.94        561.83        25.74 o                         
  -2  16   7        114.82        103.68        13.14 o                         
  -1  16   7         13.34         16.61         7.04 o                         
   0  16   7          5.63         19.91         9.15 o                         
   1  16   7         13.54          0.84        10.79 o                         
   2  16   7        116.27        112.03        11.75 o                         
   3  16   7        533.22        559.46        25.35 o                         
   4  16   7         23.42         25.91         9.20 o                         
   5  16   7         16.91         25.53        10.00 o                         
   6  16   7         18.03         21.05         7.84 o                         
   7  16   7         78.08         77.94        10.25 o                         
   8  16   7         22.48         24.10         9.06 o                         
  -8  17   7          1.95         21.10        18.28 o                         
  -7  17   7         89.42         93.74        10.84 o                         
  -6  17   7        133.19        125.36        16.41 o                         
  -5  17   7        142.32        139.02        17.93 o                         
  -4  17   7        118.09        107.37        18.50 o                         
  -3  17   7         58.37         87.66        15.53 o                         
  -2  17   7        114.04         95.15        12.37 o                         
  -1  17   7         90.22         80.76        10.84 o                         
   0  17   7          1.72          9.59         7.45 o                         
   1  17   7         91.45        104.49        13.83 o                         
   2  17   7        116.75        103.47        14.55 o                         
   3  17   7         58.66         72.97        16.50 o                         
   4  17   7        117.83        118.42        18.06 o                         
   5  17   7        139.30        125.98        11.56 o                         
   6  17   7        132.09        142.56        11.24 o                         
   7  17   7         88.65        109.05        10.85 o                         
  -7  18   7          5.81          8.95         7.47 o                         
  -6  18   7         36.07         45.87        12.62 o                         
  -5  18   7          1.69         -1.19        11.53 o                         
  -4  18   7        165.36        153.41        19.70 o                         
  -3  18   7        816.65        835.73        34.37 o                         
  -2  18   7        158.24        186.09        16.07 o                         
  -1  18   7         31.50         16.53         8.79 o                         
   0  18   7        161.83        126.15        12.58 o                         
   1  18   7         31.04         31.18         9.51 o                         
   2  18   7        159.05        183.87        18.06 o                         
   3  18   7        815.86        836.12        32.65 o                         
   4  18   7        165.90        153.19        13.53 o                         
   5  18   7          1.95          1.89         9.20 o                         
   6  18   7         36.58         36.51         8.93 o                         
   7  18   7          6.10         28.23         9.43 o                         
  -7  19   7          9.64         16.90         8.69 o                         
  -6  19   7         32.90         63.82        10.98 o                         
  -5  19   7         84.08         66.35        12.47 o                         
  -4  19   7        527.89        571.91        31.17 o                         
  -3  19   7         15.84         21.09        11.80 o                         
  -2  19   7         63.59         60.16        11.32 o                         
  -1  19   7         80.55        102.23        12.41 o                         
   0  19   7        266.17        340.30        17.52 o                         
   1  19   7         80.97        132.34        15.94 o                         
   2  19   7         63.90         72.59        12.38 o                         
   3  19   7         16.42         23.57        10.44 o                         
   4  19   7        532.70        598.03        23.47 o                         
   5  19   7         83.87         96.45        12.62 o                         
   6  19   7         33.08         41.49        16.08 o                         
   7  19   7          9.75         26.84        12.58 o                         
  -6  20   7         41.39         43.30         7.84 o                         
  -5  20   7         43.43         61.94        11.03 o                         
  -4  20   7         21.83         19.92         9.87 o                         
  -3  20   7         71.56         72.81        13.47 o                         
  -2  20   7          1.40         20.02        11.76 o                         
  -1  20   7          4.73          9.59         9.11 o                         
   0  20   7        468.77        484.69        23.66 o                         
   1  20   7          4.65         -2.72         8.99 o                         
   2  20   7          1.29          0.19         9.27 o                         
   3  20   7         71.54         65.64        11.79 o                         
   4  20   7         21.84         19.31         9.96 o                         
   5  20   7         43.90         36.32        10.57 o                         
   6  20   7         42.78         43.74        10.35 o                         
  -6  21   7         11.75         16.25        15.63 o                         
  -5  21   7         44.39         29.52         9.26 o                         
  -4  21   7         81.27         97.24        12.58 o                         
  -3  21   7        273.09        245.57        23.76 o                         
  -2  21   7          2.38         14.05        11.26 o                         
  -1  21   7         24.96         15.89         9.37 o                         
   0  21   7         13.35          4.08         8.88 o                         
   1  21   7         25.62         47.39         9.85 o                         
   2  21   7          2.22         17.67         8.62 o                         
   3  21   7        272.49        257.77        14.83 o                         
   4  21   7         79.91         89.51        10.62 o                         
   5  21   7         44.81         36.13         9.76 o                         
   6  21   7         11.55         42.77        13.94 o                         
  -5  22   7         10.95         14.16         8.26 o                         
  -4  22   7          2.09          5.28         8.36 o                         
  -3  22   7         10.43         17.73         9.42 o                         
  -2  22   7          5.11          5.86         8.48 o                         
  -1  22   7        106.42        108.29        16.61 o                         
   0  22   7         15.09         16.85         9.84 o                         
   1  22   7        106.89         96.61        12.53 o                         
   2  22   7          4.95          8.19         8.37 o                         
   3  22   7         10.46         -2.04        10.24 o                         
   4  22   7          2.04         11.42         8.60 o                         
   5  22   7         10.62         27.80         8.79 o                         
  -4  23   7         49.28         51.18        12.32 o                         
  -3  23   7         25.59         36.96        12.07 o                         
  -2  23   7         88.40         96.93        16.63 o                         
  -1  23   7         49.98         71.07        11.39 o                         
   0  23   7          0.00         18.17         9.97 o                         
   1  23   7         49.76         53.33         9.63 o                         
   2  23   7         89.07        102.07        11.40 o                         
   3  23   7         26.11         40.61         9.71 o                         
   4  23   7         48.91         33.29         9.12 o                         
  -3  24   7         17.40         13.94         7.66 o                         
  -2  24   7         25.46          9.92        17.55 o                         
  -1  24   7         88.02         99.00        15.56 o                         
   0  24   7        141.16        126.09        13.84 o                         
   1  24   7         88.20         85.98        13.29 o                         
   2  24   7         25.22         16.62         9.09 o                         
   3  24   7         17.12         21.00         6.64 o                         
  -2  25   7         11.05         23.69        13.25 o                         
  -1  25   7        114.64        125.23        13.38 o                         
   0  25   7         25.44         24.31         9.95 o                         
   1  25   7        115.68        101.20        16.28 o                         
   0   0   8        149.43        137.90        20.03 o                         
   1   0   8       6558.14       6365.77        61.61 o                         
   2   0   8          5.10          5.76         6.90 o                         
   3   0   8       6470.29       7204.35        72.14 o                         
   4   0   8         50.43        103.65        11.60 o                         
   5   0   8       1756.26       1938.46        56.68 o                         
   6   0   8          0.30          6.62        10.50 o                         
   7   0   8        660.92        623.09        26.98 o                         
   8   0   8        412.94        425.84        25.38 o                         
   9   0   8         33.22         27.13        17.46 o                         
  10   0   8          4.92         16.01        13.11 o                         
 -10   1   8         11.77         13.46        12.87 o                         
  -9   1   8        108.61        123.35        17.77 o                         
  -8   1   8        264.08        261.37        24.44 o                         
  -7   1   8         59.12         42.23        12.31 o                         
  -6   1   8        134.10        129.31        15.28 o                         
  -5   1   8        303.92        276.24        24.74 o                         
  -4   1   8       1363.10       1617.14        33.45 o                         
  -3   1   8        728.12        743.50        19.43 o                         
  -2   1   8       1554.19       1635.56        26.52 o                         
  -1   1   8        599.14        538.39        15.69 o                         
   0   1   8        262.53        314.24         9.07 o                         
   1   1   8        594.09        558.85        14.95 o                         
   2   1   8       1568.71       1642.94        25.79 o                         
   3   1   8        727.80        795.98        19.70 o                         
   4   1   8       1365.17       1590.74        35.03 o                         
   5   1   8        303.19        280.58        25.46 o                         
   6   1   8        131.44        119.17        11.94 o                         
   7   1   8         59.89         66.58        13.01 o                         
   8   1   8        264.85        233.67        18.89 o                         
   9   1   8        107.65         93.91        20.27 o                         
  10   1   8         11.60         17.07        10.99 o                         
 -10   2   8         27.22         40.61        12.22 o                         
  -9   2   8         52.81         42.56        13.52 o                         
  -8   2   8        382.49        373.46        28.05 o                         
  -7   2   8        834.16        811.31        42.61 o                         
  -6   2   8        107.71        132.31        18.42 o                         
  -5   2   8        766.74        797.67        30.17 o                         
  -4   2   8         10.63         30.74         7.67 o                         
  -3   2   8       4207.94       4624.48        46.36 o                         
  -2   2   8        320.04        281.77        12.92 o                         
  -1   2   8         31.91         32.78         8.56 o                         
   0   2   8       6214.28       5671.08        37.46 o                         
   1   2   8         31.50         45.88         5.12 o                         
   2   2   8        314.45        267.49        10.72 o                         
   3   2   8       4208.41       4747.98        64.42 o                         
   4   2   8          9.93         17.22         9.66 o                         
   5   2   8        762.72        856.04        44.28 o                         
   6   2   8        109.54         83.48        11.22 o                         
   7   2   8        833.92        813.05        25.53 o                         
   8   2   8        379.44        384.78        22.36 o                         
   9   2   8         52.19         62.51        18.99 o                         
  10   2   8         26.83         38.67        12.40 o                         
 -10   3   8         20.12         30.50         9.28 o                         
  -9   3   8         44.10         18.72        20.84 o                         
  -8   3   8        296.61        288.82        32.03 o                         
  -7   3   8        573.63        605.25        30.62 o                         
  -6   3   8        485.48        540.57        36.75 o                         
  -5   3   8       1001.38       1037.21        49.47 o                         
  -4   3   8       1448.82       1529.65        31.25 o                         
  -3   3   8       3089.14       3629.39        44.14 o                         
  -2   3   8        457.80        427.15        15.49 o                         
  -1   3   8       2584.04       2363.90        37.62 o                         
   0   3   8       6539.13       5991.20        95.18 o                         
   1   3   8       2562.17       2342.72        26.88 o                         
   2   3   8        453.90        422.02        12.00 o                         
   3   3   8       3067.92       3828.67        47.35 o                         
   4   3   8       1447.93       1508.16        46.32 o                         
   5   3   8       1003.99       1027.99        43.79 o                         
   6   3   8        484.74        463.93        21.04 o                         
   7   3   8        577.01        589.72        22.68 o                         
   8   3   8        297.44        285.30        22.12 o                         
   9   3   8         44.77         35.60        11.83 o                         
  10   3   8         19.76         11.62        12.75 o                         
 -10   4   8         21.15         28.71        13.90 o                         
  -9   4   8        166.23        156.79        18.65 o                         
  -8   4   8         37.84         10.59        19.28 o                         
  -7   4   8        760.21        820.52        50.32 o                         
  -6   4   8        133.32        131.25        19.43 o                         
  -5   4   8        560.33        581.21        27.32 o                         
  -4   4   8        600.42        684.50        22.36 o                         
  -3   4   8       3812.30       4498.93        48.47 o                         
  -2   4   8       3779.36       4337.80        53.62 o                         
  -1   4   8       6179.57       5791.85        72.20 o                         
   0   4   8       1327.44       1558.19        25.84 o                         
   1   4   8       6175.91       5845.05        71.87 o                         
   2   4   8       3767.95       4310.96        45.30 o                         
   3   4   8       3827.09       4261.64        56.60 o                         
   4   4   8        598.65        632.47        24.77 o                         
   5   4   8        555.68        516.75        32.52 o                         
   6   4   8        134.96        127.84        12.25 o                         
   7   4   8        762.62        768.25        25.41 o                         
   8   4   8         38.05         50.94        14.50 o                         
   9   4   8        164.34        144.10        21.36 o                         
  10   4   8         21.33         26.97        14.84 o                         
 -10   5   8         13.98         26.58        13.91 o                         
  -9   5   8         10.37         -6.38        17.54 o                         
  -8   5   8        231.03        244.04        30.14 o                         
  -7   5   8        125.17         80.34        21.02 o                         
  -6   5   8         33.37         36.76        15.08 o                         
  -5   5   8        340.27        304.79        22.20 o                         
  -4   5   8       3049.87       3301.32        55.56 o                         
  -3   5   8         80.27        120.58        13.18 o                         
  -2   5   8        892.63       1170.55        30.06 o                         
  -1   5   8       1221.73       1217.65        26.25 o                         
   0   5   8       4211.61       4528.14        45.12 o                         
   1   5   8       1217.46       1162.11        24.79 o                         
   2   5   8        888.74       1187.67        23.81 o                         
   3   5   8         79.93        107.12         9.65 o                         
   4   5   8       3061.67       3020.48        61.53 o                         
   5   5   8        344.93        314.71        26.67 o                         
   6   5   8         32.71         42.53        10.20 o                         
   7   5   8        128.68         96.67        16.76 o                         
   8   5   8        232.66        237.17        20.90 o                         
   9   5   8         10.28         -1.48        10.69 o                         
  10   5   8         14.16         -4.67        11.66 o                         
 -10   6   8         19.96         42.07        14.02 o                         
  -9   6   8         64.66         65.78        14.25 o                         
  -8   6   8        143.44        128.36        23.03 o                         
  -7   6   8        784.07        761.17        48.49 o                         
  -6   6   8        165.95        205.26        18.65 o                         
  -5   6   8         91.70         72.03        14.70 o                         
  -4   6   8       1120.20       1261.79        52.27 o                         
  -3   6   8        997.19       1080.22        30.95 o                         
  -2   6   8       4359.09       4932.30       107.00 o                         
  -1   6   8        346.03        406.77        13.40 o                         
   0   6   8       3165.42       3584.01        50.53 o                         
   1   6   8        351.75        392.10        17.88 o                         
   2   6   8       4344.67       4990.00        57.71 o                         
   3   6   8        991.27       1127.14        26.66 o                         
   4   6   8       1125.57       1166.99        38.92 o                         
   5   6   8         91.10         42.48        30.90 o                         
   6   6   8        164.83        191.65        16.26 o                         
   7   6   8        784.59        755.60        39.40 o                         
   8   6   8        144.48        121.18        14.92 o                         
   9   6   8         65.23         73.86        15.09 o                         
  10   6   8         19.51         36.60        12.27 o                         
 -10   7   8          0.75         10.59        11.30 o                         
  -9   7   8         68.94        102.37        19.13 o                         
  -8   7   8          5.95         25.90        17.58 o                         
  -7   7   8         99.55         82.48        21.34 o                         
  -6   7   8         37.64         41.79        12.51 o                         
  -5   7   8        232.11        213.56        20.13 o                         
  -4   7   8         55.39         59.18        16.85 o                         
  -3   7   8       2208.63       2200.19        40.49 o                         
  -2   7   8       1080.37       1076.61        28.81 o                         
  -1   7   8        684.39        679.84        16.61 o                         
   0   7   8       1448.71       1315.73        22.11 o                         
   1   7   8        678.78        669.48        23.79 o                         
   2   7   8       1087.84       1051.65        30.16 o                         
   3   7   8       2192.49       2156.92        43.67 o                         
   4   7   8         56.13         37.83        11.70 o                         
   5   7   8        231.73        205.68        24.11 o                         
   6   7   8         36.93         20.92         8.19 o                         
   7   7   8        100.13         81.40        20.91 o                         
   8   7   8          6.16          7.41        11.84 o                         
   9   7   8         67.65         71.05        18.24 o                         
  10   7   8          0.79          0.67         9.37 o                         
 -10   8   8         53.00         68.93        11.40 o                         
  -9   8   8        163.80        198.97        24.02 o                         
  -8   8   8        169.66        166.76        23.56 o                         
  -7   8   8         20.58         62.90        19.26 o                         
  -6   8   8         60.11         24.08        11.61 o                         
  -5   8   8         49.04         63.91        11.34 o                         
  -4   8   8       1614.11       1715.82        60.59 o                         
  -3   8   8       1888.30       1893.85        58.82 o                         
  -2   8   8       3112.87       3139.82        62.34 o                         
  -1   8   8        245.46        296.02        13.95 o                         
   0   8   8         29.62         42.76         8.00 o                         
   1   8   8        242.35        299.28        18.22 o                         
   2   8   8       3111.54       3159.43        67.20 o                         
   3   8   8       1893.35       1867.54        54.58 o                         
   4   8   8       1618.44       1699.39        46.90 o                         
   5   8   8         47.86         25.68        10.32 o                         
   6   8   8         59.69         43.71        11.13 o                         
   7   8   8         20.35         10.97        13.04 o                         
   8   8   8        173.23        126.47        23.32 o                         
   9   8   8        164.63        209.63        25.16 o                         
  10   8   8         52.64         32.69        13.13 o                         
 -10   9   8         23.09         12.61        30.89 o                         
  -9   9   8         24.07         49.96        12.64 o                         
  -8   9   8         57.07         47.88        17.74 o                         
  -7   9   8        136.24        102.39        17.83 o                         
  -6   9   8        144.79        123.61        14.89 o                         
  -5   9   8        285.52        312.02        20.77 o                         
  -4   9   8        130.30        136.45        21.97 o                         
  -3   9   8       2125.72       2218.30        51.82 o                         
  -2   9   8         87.18         74.52        11.63 o                         
  -1   9   8        732.32        797.82        22.33 o                         
   0   9   8         76.26         53.11         8.67 o                         
   1   9   8        737.73        804.94        28.46 o                         
   2   9   8         85.19         81.16        12.22 o                         
   3   9   8       2117.86       2080.30        59.82 o                         
   4   9   8        130.61        154.63        41.74 o                         
   5   9   8        285.45        325.75        15.86 o                         
   6   9   8        146.17        146.90        14.92 o                         
   7   9   8        136.00        129.55        17.36 o                         
   8   9   8         56.80         60.07        19.62 o                         
   9   9   8         24.46         13.00        15.24 o                         
  10   9   8         23.04         47.52         9.47 o                         
  -9  10   8         66.66         87.20        14.55 o                         
  -8  10   8         87.69        115.49        17.08 o                         
  -7  10   8         15.79        -10.09        13.62 o                         
  -6  10   8        116.80        122.79        19.64 o                         
  -5  10   8         53.24         55.12        11.18 o                         
  -4  10   8        654.57        600.75        32.85 o                         
  -3  10   8        769.54        803.69        43.42 o                         
  -2  10   8         89.96         95.11        12.22 o                         
  -1  10   8        348.28        403.49        17.78 o                         
   0  10   8         17.56         50.92         8.04 o                         
   1  10   8        345.04        403.23        18.07 o                         
   2  10   8         90.25        101.89        17.08 o                         
   3  10   8        770.23        791.75        40.00 o                         
   4  10   8        651.56        681.63        40.94 o                         
   5  10   8         52.02         32.63        10.16 o                         
   6  10   8        117.75         83.01        14.29 o                         
   7  10   8         15.91          6.66        11.11 o                         
   8  10   8         86.87        114.28        22.39 o                         
   9  10   8         65.87         74.79        14.60 o                         
  10  10   8          9.38         -0.12        10.41 o                         
  -9  11   8         58.97         51.44        12.11 o                         
  -8  11   8         34.46         26.81        11.95 o                         
  -7  11   8         48.27         66.81        16.11 o                         
  -6  11   8          8.03        -14.35        19.26 o                         
  -5  11   8        486.34        465.79        26.23 o                         
  -4  11   8        262.17        235.19        16.01 o                         
  -3  11   8         74.02        112.13        24.14 o                         
  -2  11   8        389.43        366.62        23.64 o                         
  -1  11   8        763.82        921.11        37.21 o                         
   0  11   8        259.53        219.81        22.01 o                         
   1  11   8        767.22        907.36        39.55 o                         
   2  11   8        386.12        388.99        28.08 o                         
   3  11   8         72.54         81.15        18.13 o                         
   4  11   8        260.76        225.65        12.09 o                         
   5  11   8        490.01        469.99        19.11 o                         
   6  11   8          7.57         -1.59         8.79 o                         
   7  11   8         48.57         46.40        12.45 o                         
   8  11   8         33.86         28.14        13.81 o                         
   9  11   8         58.72         75.69        14.05 o                         
  -9  12   8          1.89          4.28         9.08 o                         
  -8  12   8         12.60         14.25        12.71 o                         
  -7  12   8         71.11         64.72        15.63 o                         
  -6  12   8        191.00        204.85        22.06 o                         
  -5  12   8        145.68        116.87        18.13 o                         
  -4  12   8        364.42        328.93        18.81 o                         
  -3  12   8        379.73        412.02        20.46 o                         
  -2  12   8        197.21        174.22        25.05 o                         
  -1  12   8         23.12         34.87        15.27 o                         
   0  12   8         35.39         29.76        10.99 o                         
   1  12   8         22.23         29.27        13.27 o                         
   2  12   8        194.91        184.19        30.93 o                         
   3  12   8        379.79        387.08        18.64 o                         
   4  12   8        364.18        313.21        19.51 o                         
   5  12   8        145.23        105.34        12.18 o                         
   6  12   8        191.97        194.99        15.08 o                         
   7  12   8         70.95         58.13        11.25 o                         
   8  12   8         12.83         15.46        14.71 o                         
   9  12   8          1.87         15.45        10.21 o                         
  -9  13   8          7.44         -0.47         6.79 o                         
  -8  13   8         21.79         12.35         9.38 o                         
  -7  13   8         42.54         37.79        13.58 o                         
  -6  13   8        572.43        611.59        34.25 o                         
  -5  13   8         74.32         40.51        19.20 o                         
  -4  13   8        324.65        296.23        18.79 o                         
  -3  13   8         51.10         58.20        11.11 o                         
  -2  13   8        998.84       1055.34        28.44 o                         
  -1  13   8         73.92         86.98        20.87 o                         
   0  13   8         28.25         22.33        13.40 o                         
   1  13   8         73.04         32.47        12.44 o                         
   2  13   8       1002.21       1021.69        24.73 o                         
   3  13   8         50.58         54.12         9.13 o                         
   4  13   8        320.45        327.33        16.22 o                         
   5  13   8         72.64         50.40        11.22 o                         
   6  13   8        571.62        599.76        23.43 o                         
   7  13   8         42.78         43.38        10.58 o                         
   8  13   8         22.60         37.26        13.17 o                         
   9  13   8          7.21          7.75         7.79 o                         
  -8  14   8         39.90         46.41        11.85 o                         
  -7  14   8         64.00         63.46        14.41 o                         
  -6  14   8         99.66        101.30        17.14 o                         
  -5  14   8        885.48        917.95        46.92 o                         
  -4  14   8        409.76        363.94        34.05 o                         
  -3  14   8        409.03        470.12        20.34 o                         
  -2  14   8        122.98        118.05        11.31 o                         
  -1  14   8        488.12        497.98        17.37 o                         
   0  14   8         22.31         22.50         7.60 o                         
   1  14   8        488.03        464.83        16.45 o                         
   2  14   8        120.38        100.34        10.35 o                         
   3  14   8        404.47        472.05        20.42 o                         
   4  14   8        412.56        405.36        20.58 o                         
   5  14   8        891.58        910.47        39.51 o                         
   6  14   8         99.78         99.63        12.89 o                         
   7  14   8         63.96         46.66        10.24 o                         
   8  14   8         41.00         42.69        10.18 o                         
   9  14   8         35.63         48.67        11.27 o                         
  -8  15   8          3.43          9.29        10.88 o                         
  -7  15   8         18.57         38.13        12.72 o                         
  -6  15   8         86.25         42.81        16.95 o                         
  -5  15   8         14.48         22.03        16.51 o                         
  -4  15   8         50.67         51.49        29.99 o                         
  -3  15   8         35.81         50.45        11.09 o                         
  -2  15   8        164.38        166.91        16.33 o                         
  -1  15   8        131.66        142.59        11.79 o                         
   0  15   8         22.74         10.73         6.95 o                         
   1  15   8        133.37        109.13        10.51 o                         
   2  15   8        161.94        165.58        13.75 o                         
   3  15   8         36.16         58.98        11.22 o                         
   4  15   8         49.27         44.76         9.68 o                         
   5  15   8         15.27          3.50         8.92 o                         
   6  15   8         85.60         55.91        10.22 o                         
   7  15   8         18.71         17.64         8.46 o                         
   8  15   8          3.49          4.74         8.77 o                         
  -8  16   8         36.17         23.64         6.10 o                         
  -7  16   8         24.32         23.23         9.56 o                         
  -6  16   8         63.23         74.50        12.97 o                         
  -5  16   8         50.29         56.70        14.98 o                         
  -4  16   8          9.70         12.78        13.93 o                         
  -3  16   8        357.54        311.87        27.06 o                         
  -2  16   8        179.57        163.44        10.71 o                         
  -1  16   8         62.61         48.57         8.92 o                         
   0  16   8        143.44        139.47        11.45 o                         
   1  16   8         64.56         53.83         9.33 o                         
   2  16   8        182.20        151.34        12.66 o                         
   3  16   8        358.95        323.21        22.70 o                         
   4  16   8          9.56          8.43         8.23 o                         
   5  16   8         49.61         66.19         9.70 o                         
   6  16   8         64.30         72.74         9.53 o                         
   7  16   8         24.11         33.13         8.06 o                         
   8  16   8         36.17         52.08         9.27 o                         
  -8  17   8         38.47         40.98        17.96 o                         
  -7  17   8          2.30         -6.61         7.37 o                         
  -6  17   8         45.99         43.40        13.61 o                         
  -5  17   8         30.18         38.52        13.92 o                         
  -4  17   8         56.17         45.88        14.66 o                         
  -3  17   8        117.87        118.83        16.80 o                         
  -2  17   8        217.64        194.68        14.62 o                         
  -1  17   8        241.91        244.00        16.84 o                         
   0  17   8         78.62         57.68        10.91 o                         
   1  17   8        240.42        226.76        15.27 o                         
   2  17   8        218.89        193.57        17.01 o                         
   3  17   8        119.45        113.85        13.38 o                         
   4  17   8         57.31         45.80        11.86 o                         
   5  17   8         30.28         17.59         7.94 o                         
   6  17   8         46.54         49.65         9.81 o                         
   7  17   8          2.37          4.71         8.32 o                         
  -7  18   8         38.36         54.28         9.57 o                         
  -6  18   8         52.14         41.21        11.67 o                         
  -5  18   8         74.93         84.79        15.11 o                         
  -4  18   8        184.22        195.13        20.88 o                         
  -3  18   8         82.62         68.83        14.71 o                         
  -2  18   8         67.08         72.08        11.72 o                         
  -1  18   8        227.03        193.36        15.21 o                         
   0  18   8        273.82        297.26        17.91 o                         
   1  18   8        225.37        195.64        13.78 o                         
   2  18   8         66.12         61.05        12.79 o                         
   3  18   8         82.51         78.97        12.74 o                         
   4  18   8        185.82        215.04        18.39 o                         
   5  18   8         74.37        105.28        13.30 o                         
   6  18   8         52.73         34.80         7.19 o                         
   7  18   8         39.66         20.17         9.79 o                         
  -7  19   8         61.76         80.96        10.88 o                         
  -6  19   8         12.96         23.69         9.27 o                         
  -5  19   8         20.95         21.12        10.63 o                         
  -4  19   8          4.71         12.41        11.33 o                         
  -3  19   8         77.35         88.30        14.60 o                         
  -2  19   8         90.29         74.67        14.28 o                         
  -1  19   8        154.94        146.36        13.80 o                         
   0  19   8        202.37        184.67        14.88 o                         
   1  19   8        152.95        138.07        12.85 o                         
   2  19   8         89.31        102.44        12.24 o                         
   3  19   8         75.67         72.95        11.74 o                         
   4  19   8          4.38         -8.93        11.05 o                         
   5  19   8         20.96         28.47        10.89 o                         
   6  19   8         12.96         15.01         7.52 o                         
   7  19   8         62.41         57.64        13.11 o                         
  -6  20   8         10.56         23.31         7.50 o                         
  -5  20   8         14.77         11.54         8.42 o                         
  -4  20   8         48.09         41.68        10.12 o                         
  -3  20   8          6.80          8.13        12.38 o                         
  -2  20   8        238.40        258.18        20.80 o                         
  -1  20   8        197.98        195.41        15.45 o                         
   0  20   8        166.20        197.39        14.46 o                         
   1  20   8        198.46        202.83        15.06 o                         
   2  20   8        239.90        259.30        16.36 o                         
   3  20   8          6.99          4.41         8.43 o                         
   4  20   8         48.43         40.93        10.23 o                         
   5  20   8         14.94          0.76         8.45 o                         
   6  20   8         10.45         25.65        13.03 o                         
  -6  21   8         38.73         26.40        10.16 o                         
  -5  21   8          2.59          9.21         7.83 o                         
  -4  21   8         20.16         30.29         9.81 o                         
  -3  21   8         40.51         32.43        12.42 o                         
  -2  21   8        178.21        155.81        16.46 o                         
  -1  21   8         15.90         19.60        10.07 o                         
   0  21   8         47.70         57.10         9.88 o                         
   1  21   8         16.29          9.64         9.51 o                         
   2  21   8        179.03        155.70        13.00 o                         
   3  21   8         39.98         42.88         9.98 o                         
   4  21   8         20.05         11.86         7.84 o                         
   5  21   8          2.44          5.03         7.82 o                         
   6  21   8         38.93         33.82        12.29 o                         
  -5  22   8         17.12         18.67         7.47 o                         
  -4  22   8         56.20         44.32         9.41 o                         
  -3  22   8         44.65         19.86         9.21 o                         
  -2  22   8         22.01          2.27        10.10 o                         
  -1  22   8         44.17         45.62        11.51 o                         
   0  22   8          4.71         -3.22         9.88 o                         
   1  22   8         43.96         39.06         9.19 o                         
   2  22   8         22.00         19.04         8.46 o                         
   3  22   8         43.78         24.58         8.90 o                         
   4  22   8         55.73         43.42        11.40 o                         
   5  22   8         17.36          9.88         9.95 o                         
  -4  23   8         27.27         26.43         9.04 o                         
  -3  23   8         17.14          3.33         7.39 o                         
  -2  23   8         10.08          6.33         9.63 o                         
  -1  23   8         27.23         23.40        11.47 o                         
   0  23   8         11.24         26.46         7.13 o                         
   1  23   8         27.22         35.38         9.38 o                         
   2  23   8          9.93          5.80         9.97 o                         
   3  23   8         17.15          7.42         8.04 o                         
   4  23   8         26.97         25.53         7.94 o                         
  -3  24   8         33.19         35.82         9.27 o                         
  -2  24   8         14.16         28.48        12.75 o                         
  -1  24   8         20.96         28.14        12.60 o                         
   0  24   8         61.47         44.50        15.67 o                         
   1  24   8         21.30         33.29        10.08 o                         
   2  24   8         14.30         14.71         8.39 o                         
   3  24   8         33.26         20.33         8.90 o                         
  -1  25   8         79.42         90.86        11.42 o                         
   0  25   8          0.46          4.60        12.71 o                         
   1   0   9        338.31        248.20        11.90 o                         
   2   0   9       5419.77       5543.71        65.63 o                         
   3   0   9          6.67         10.74         7.35 o                         
   4   0   9        133.82        202.09        15.28 o                         
   5   0   9        464.02        476.88        30.30 o                         
   6   0   9       1051.91       1093.87        32.56 o                         
   7   0   9        316.55        301.95        24.08 o                         
   8   0   9        384.69        385.19        35.85 o                         
   9   0   9         35.20         10.14        16.19 o                         
  10   0   9          0.86         -0.10        10.35 o                         
 -10   1   9         11.27         12.70        10.54 o                         
  -9   1   9         22.38         13.84        13.05 o                         
  -8   1   9        349.77        371.49        23.81 o                         
  -7   1   9        227.47        197.62        19.72 o                         
  -6   1   9        567.01        542.45        24.21 o                         
  -5   1   9       1744.36       1681.86        94.38 o                         
  -4   1   9       1677.21       1929.80        40.41 o                         
  -3   1   9        705.46        796.43        24.69 o                         
  -2   1   9        786.28        847.38        20.91 o                         
  -1   1   9       1523.64       1335.48        26.80 o                         
   0   1   9        268.37        195.45        24.32 o                         
   1   1   9       1532.30       1359.11        23.64 o                         
   2   1   9        786.98        884.09        20.49 o                         
   3   1   9        698.14        789.46        20.64 o                         
   4   1   9       1676.74       1962.21        40.29 o                         
   5   1   9       1735.17       1592.63        52.31 o                         
   6   1   9        567.83        525.99        21.87 o                         
   7   1   9        227.78        178.66        17.27 o                         
   8   1   9        348.38        331.73        25.97 o                         
   9   1   9         22.53         16.26        16.11 o                         
  10   1   9         11.23         10.38        10.20 o                         
 -10   2   9         35.53         30.89        11.18 o                         
  -9   2   9        221.85        232.11        24.10 o                         
  -8   2   9        266.79        255.19        36.24 o                         
  -7   2   9          4.86         17.32        15.34 o                         
  -6   2   9        467.51        477.31        22.93 o                         
  -5   2   9        277.34        270.66        25.20 o                         
  -4   2   9        247.48        252.44        14.85 o                         
  -3   2   9        138.85        137.95        11.07 o                         
  -2   2   9       4388.52       4744.94        55.57 o                         
  -1   2   9        908.06        891.03        24.45 o                         
   0   2   9       3476.36       3257.43        32.19 o                         
   1   2   9        909.00        963.35        20.11 o                         
   2   2   9       4392.08       4769.00        68.06 o                         
   3   2   9        138.68        118.68         9.40 o                         
   4   2   9        244.94        247.98        16.51 o                         
   5   2   9        271.26        267.70        24.44 o                         
   6   2   9        466.71        428.90        20.50 o                         
   7   2   9          4.78          0.24        12.70 o                         
   8   2   9        267.45        263.09        20.53 o                         
   9   2   9        222.29        174.20        25.02 o                         
  10   2   9         35.46         22.40        10.53 o                         
 -10   3   9          5.34          0.41        12.73 o                         
  -9   3   9         52.30         55.41        14.48 o                         
  -8   3   9        147.96        185.70        26.89 o                         
  -7   3   9        160.23        126.70        25.36 o                         
  -6   3   9         89.26         83.87        16.47 o                         
  -5   3   9         24.49         45.16        11.95 o                         
  -4   3   9        118.65        127.46        12.42 o                         
  -3   3   9        695.95        659.34        20.14 o                         
  -2   3   9        297.53        348.44        17.22 o                         
  -1   3   9       3187.51       3261.43        46.05 o                         
   0   3   9         14.83         17.02         5.71 o                         
   1   3   9       3181.16       3177.72        39.65 o                         
   2   3   9        293.95        291.45         9.71 o                         
   3   3   9        701.98        687.94        20.37 o                         
   4   3   9        122.57        147.93        14.63 o                         
   5   3   9         26.14         43.76        14.68 o                         
   6   3   9         88.43         91.69        11.84 o                         
   7   3   9        161.53        129.34        15.83 o                         
   8   3   9        146.45        164.09        28.05 o                         
   9   3   9         51.94         39.37        11.51 o                         
  10   3   9          5.52          3.96        12.18 o                         
 -10   4   9          7.01         15.13         8.33 o                         
  -9   4   9         86.09         92.11        15.47 o                         
  -8   4   9         41.07         35.72        18.89 o                         
  -7   4   9        146.62        154.93        25.32 o                         
  -6   4   9        120.72        130.92        19.03 o                         
  -5   4   9        148.97        122.48        37.05 o                         
  -4   4   9       1212.50       1343.25        31.57 o                         
  -3   4   9       1897.04       2310.40        42.03 o                         
  -2   4   9       1131.31       1270.43        31.31 o                         
  -1   4   9       1024.87        980.82        31.89 o                         
   0   4   9       1447.97       1419.41        29.89 o                         
   1   4   9       1013.88        933.05        20.07 o                         
   2   4   9       1121.45       1329.56        26.76 o                         
   3   4   9       1891.81       2364.90        50.54 o                         
   4   4   9       1207.37       1249.89        34.97 o                         
   5   4   9        152.96        105.56        18.24 o                         
   6   4   9        120.74         94.20        11.41 o                         
   7   4   9        147.64        117.42        15.44 o                         
   8   4   9         40.82         10.80        14.45 o                         
   9   4   9         84.40         96.90        13.91 o                         
  10   4   9          6.93          7.26         6.78 o                         
 -10   5   9         18.83         24.32        11.97 o                         
  -9   5   9         11.08         -8.01        11.19 o                         
  -8   5   9         13.04         14.07        15.25 o                         
  -7   5   9        118.43        120.24        24.81 o                         
  -6   5   9         11.77         -4.85        19.55 o                         
  -5   5   9        203.62        222.45        24.80 o                         
  -4   5   9       1045.75       1074.38        33.97 o                         
  -3   5   9       2576.71       2945.21        48.91 o                         
  -2   5   9        727.10        855.45        33.92 o                         
  -1   5   9       4187.91       4149.42        78.05 o                         
   0   5   9        212.42        179.10        11.67 o                         
   1   5   9       4171.71       4233.02        44.88 o                         
   2   5   9        727.95        858.05        19.39 o                         
   3   5   9       2571.13       2932.58        48.07 o                         
   4   5   9       1042.31        953.93        31.69 o                         
   5   5   9        201.72        219.97        31.24 o                         
   6   5   9         10.99          1.07         9.82 o                         
   7   5   9        118.01        103.56        16.80 o                         
   8   5   9         13.02          0.87        12.07 o                         
   9   5   9         11.82         28.23        11.70 o                         
  10   5   9         18.50         -6.10         7.83 o                         
 -10   6   9          3.18         -5.85         9.83 o                         
  -9   6   9        171.92        150.18        17.76 o                         
  -8   6   9        144.51        151.95        23.88 o                         
  -7   6   9        127.34         98.71        23.51 o                         
  -6   6   9         43.19         43.71        13.46 o                         
  -5   6   9          5.69         10.06        12.05 o                         
  -4   6   9        933.51        996.96        34.42 o                         
  -3   6   9       1118.29       1091.62        32.17 o                         
  -2   6   9        208.86        179.64        15.63 o                         
  -1   6   9        417.88        478.37        18.88 o                         
   0   6   9         11.15         17.03         7.43 o                         
   1   6   9        420.16        493.97        20.03 o                         
   2   6   9        210.30        202.86        23.77 o                         
   3   6   9       1120.77       1066.77        37.56 o                         
   4   6   9        939.83        959.56        32.67 o                         
   5   6   9          5.50        -11.92        14.36 o                         
   6   6   9         42.24         33.16        12.68 o                         
   7   6   9        127.34         98.13        23.86 o                         
   8   6   9        143.18        144.49        17.55 o                         
   9   6   9        170.94        141.76        15.43 o                         
  10   6   9          3.35          0.08        10.78 o                         
 -10   7   9         14.40         36.90        10.24 o                         
  -9   7   9         19.10         21.90        11.76 o                         
  -8   7   9        185.88        199.90        27.06 o                         
  -7   7   9        110.38         93.94        22.39 o                         
  -6   7   9        100.00        110.41        16.44 o                         
  -5   7   9        122.01        118.84        14.01 o                         
  -4   7   9        235.98        263.74        27.36 o                         
  -3   7   9         92.13         74.52        12.88 o                         
  -2   7   9       6173.01       6374.32        92.33 o                         
  -1   7   9       7847.41       7898.95        94.69 o                         
   0   7   9        747.52        804.89        19.61 o                         
   1   7   9       7839.75       7781.81       103.76 o                         
   2   7   9       6162.28       6666.05        90.47 o                         
   3   7   9         88.72         94.78        11.98 o                         
   4   7   9        238.97        223.64        18.38 o                         
   5   7   9        120.25         71.14        12.09 o                         
   6   7   9         99.66         93.32        14.73 o                         
   7   7   9        110.40        111.10        20.72 o                         
   8   7   9        186.46        217.98        22.82 o                         
   9   7   9         18.98          4.50        15.29 o                         
  10   7   9         14.13          0.52         8.77 o                         
 -10   8   9          0.55         -1.24        10.20 o                         
  -9   8   9        100.01        112.51        19.61 o                         
  -8   8   9         59.03         58.84        18.41 o                         
  -7   8   9        104.06         97.17        21.40 o                         
  -6   8   9        270.87        217.95        20.46 o                         
  -5   8   9        314.45        272.27        18.73 o                         
  -4   8   9        103.85        121.14        31.25 o                         
  -3   8   9       1409.39       1424.95        35.68 o                         
  -2   8   9        883.25        885.11        37.85 o                         
  -1   8   9        517.23        516.95        22.38 o                         
   0   8   9       1071.03       1187.58        24.51 o                         
   1   8   9        511.88        494.93        22.52 o                         
   2   8   9        879.19        926.64        30.56 o                         
   3   8   9       1411.29       1571.55        51.17 o                         
   4   8   9        104.71         98.05        19.31 o                         
   5   8   9        315.83        267.54        16.96 o                         
   6   8   9        268.96        214.86        17.71 o                         
   7   8   9        104.87        109.20        16.13 o                         
   8   8   9         59.00         70.68        13.87 o                         
   9   8   9         99.56        122.23        20.47 o                         
  10   8   9          0.60         19.24        11.99 o                         
 -10   9   9         24.51         -3.16        12.16 o                         
  -9   9   9         24.67         27.17        14.24 o                         
  -8   9   9         83.60         88.21        21.38 o                         
  -7   9   9        517.63        582.85        41.76 o                         
  -6   9   9        131.57        138.10        24.38 o                         
  -5   9   9        798.24        754.98        26.17 o                         
  -4   9   9         37.17         25.55        27.43 o                         
  -3   9   9        524.75        621.17        25.57 o                         
  -2   9   9         90.97        127.40        29.04 o                         
  -1   9   9        543.09        551.76        23.93 o                         
   0   9   9          8.30         19.81         6.82 o                         
   1   9   9        545.56        546.15        28.87 o                         
   2   9   9         87.43        123.83        14.20 o                         
   3   9   9        522.46        619.01        34.52 o                         
   4   9   9         37.31         33.41        18.50 o                         
   5   9   9        795.07        726.70        22.74 o                         
   6   9   9        130.61        118.02        17.15 o                         
   7   9   9        518.41        564.10        26.12 o                         
   8   9   9         85.05         77.78        20.58 o                         
   9   9   9         25.32         36.00        13.13 o                         
  10   9   9         24.41         21.48        10.12 o                         
  -9  10   9         13.27         15.53        10.41 o                         
  -8  10   9        139.15        138.65        17.76 o                         
  -7  10   9         20.25         27.74        23.22 o                         
  -6  10   9        157.82        165.42        24.09 o                         
  -5  10   9         25.71         18.51        10.42 o                         
  -4  10   9        176.30        174.54        17.47 o                         
  -3  10   9       1406.74       1541.08        59.05 o                         
  -2  10   9        776.84        833.95        34.16 o                         
  -1  10   9        150.50        128.28        14.46 o                         
   0  10   9        919.64        844.54        36.93 o                         
   1  10   9        146.42        122.47        14.51 o                         
   2  10   9        777.12        781.28        40.24 o                         
   3  10   9       1417.31       1552.89        58.50 o                         
   4  10   9        179.11        202.26        13.47 o                         
   5  10   9         24.94         18.18         8.72 o                         
   6  10   9        157.28        132.50        14.18 o                         
   7  10   9         21.26         23.83        11.13 o                         
   8  10   9        140.11        157.16        23.60 o                         
   9  10   9         12.60         20.50        11.44 o                         
  -9  11   9          1.60         17.59         9.98 o                         
  -8  11   9          8.41         10.22        11.67 o                         
  -7  11   9         79.02        104.58        17.63 o                         
  -6  11   9        238.04        200.63        23.34 o                         
  -5  11   9         47.08         15.56         9.02 o                         
  -4  11   9        567.94        605.99        26.27 o                         
  -3  11   9        285.70        298.10        30.66 o                         
  -2  11   9        540.89        620.07        40.07 o                         
  -1  11   9        293.51        377.38        26.69 o                         
   0  11   9        142.30        148.88        19.06 o                         
   1  11   9        291.73        352.34        26.74 o                         
   2  11   9        548.32        593.08        35.04 o                         
   3  11   9        291.09        267.25        27.63 o                         
   4  11   9        564.98        552.28        16.25 o                         
   5  11   9         47.22         54.65         9.57 o                         
   6  11   9        234.83        244.80        16.54 o                         
   7  11   9         79.49         87.91        13.92 o                         
   8  11   9          8.24        -12.70        12.70 o                         
   9  11   9          1.56         -7.14        10.75 o                         
  -9  12   9          2.02         -7.76         7.76 o                         
  -8  12   9         10.13          0.90        10.44 o                         
  -7  12   9          3.88         14.41        13.44 o                         
  -6  12   9        131.25        140.51        21.21 o                         
  -5  12   9         92.83         65.97        15.00 o                         
  -4  12   9         22.62         38.42        11.30 o                         
  -3  12   9         75.96         66.16        10.88 o                         
  -2  12   9        468.71        494.03        37.32 o                         
  -1  12   9        459.89        454.44        35.36 o                         
   0  12   9        395.34        394.70        52.17 o                         
   1  12   9        462.20        446.15        31.22 o                         
   2  12   9        464.74        492.94        33.64 o                         
   3  12   9         75.28         48.32         9.35 o                         
   4  12   9         23.42         38.34         7.39 o                         
   5  12   9         94.66         81.06        11.33 o                         
   6  12   9        131.32        142.99        13.76 o                         
   7  12   9          4.09         -6.86        12.27 o                         
   8  12   9         10.38        -12.68        12.68 o                         
   9  12   9          2.04         -8.31         8.31 o                         
  -9  13   9         29.82         34.19         7.30 o                         
  -8  13   9         55.84         51.93        10.73 o                         
  -7  13   9         48.95         52.54        15.29 o                         
  -6  13   9        118.38        132.97        19.02 o                         
  -5  13   9         29.82         20.47        19.22 o                         
  -4  13   9       1276.78       1245.21        47.53 o                         
  -3  13   9        449.08        435.35        20.04 o                         
  -2  13   9        313.11        291.01        14.61 o                         
  -1  13   9        270.22        261.64        15.06 o                         
   0  13   9          2.19         -6.06        11.24 o                         
   1  13   9        266.39        275.64        15.60 o                         
   2  13   9        311.37        265.36        13.06 o                         
   3  13   9        453.51        468.89        18.38 o                         
   4  13   9       1269.88       1183.74        27.99 o                         
   5  13   9         28.42         35.59         9.46 o                         
   6  13   9        120.07        129.80        13.66 o                         
   7  13   9         49.75         40.64        11.33 o                         
   8  13   9         56.35         58.84        13.65 o                         
   9  13   9         29.72         26.12         8.75 o                         
  -8  14   9         20.58         35.07        10.22 o                         
  -7  14   9         82.66         84.95        14.64 o                         
  -6  14   9         19.99          5.86        12.76 o                         
  -5  14   9         34.82         47.05        12.48 o                         
  -4  14   9        168.65        111.52        27.25 o                         
  -3  14   9        449.37        477.44        23.00 o                         
  -2  14   9        137.66        159.26        12.17 o                         
  -1  14   9        600.78        622.55        20.56 o                         
   0  14   9         12.10         19.45         9.32 o                         
   1  14   9        599.30        568.75        17.50 o                         
   2  14   9        138.95        126.97         9.90 o                         
   3  14   9        450.63        482.16        19.43 o                         
   4  14   9        170.55        151.10        14.66 o                         
   5  14   9         34.92         61.27        15.59 o                         
   6  14   9         20.27         22.61         9.53 o                         
   7  14   9         82.78         77.13        11.85 o                         
   8  14   9         20.21         38.55         9.85 o                         
  -8  15   9         81.09         69.91        10.13 o                         
  -7  15   9        103.47        115.91        13.64 o                         
  -6  15   9          0.22         20.07        20.41 o                         
  -5  15   9        200.74        206.84        22.19 o                         
  -4  15   9        139.46        108.74        18.13 o                         
  -3  15   9         50.62         79.43        13.85 o                         
  -2  15   9        392.62        381.57        17.16 o                         
  -1  15   9        187.86        210.41        13.91 o                         
   0  15   9        430.55        407.60        16.36 o                         
   1  15   9        189.62        203.63        14.05 o                         
   2  15   9        388.59        359.62        18.03 o                         
   3  15   9         51.00         45.32        11.59 o                         
   4  15   9        138.32        145.14        13.41 o                         
   5  15   9        201.89        184.40        14.02 o                         
   6  15   9          0.23        -10.13        10.13 o                         
   7  15   9        103.37        129.64        12.67 o                         
   8  15   9         79.58         74.39         9.16 o                         
  -8  16   9         72.52         84.83        15.32 o                         
  -7  16   9         24.89         11.91         9.00 o                         
  -6  16   9         21.79         22.82        15.55 o                         
  -5  16   9        110.09        132.55        18.71 o                         
  -4  16   9         25.86         33.14        18.47 o                         
  -3  16   9        393.16        299.93        23.63 o                         
  -2  16   9         24.10         22.15        10.38 o                         
  -1  16   9        159.60        158.92        12.16 o                         
   0  16   9         97.67         91.27        10.78 o                         
   1  16   9        158.55        165.36        12.02 o                         
   2  16   9         24.16         19.94        11.23 o                         
   3  16   9        393.91        344.18        21.18 o                         
   4  16   9         25.12         26.78        10.52 o                         
   5  16   9        110.30        142.17        13.08 o                         
   6  16   9         21.95         27.46         9.03 o                         
   7  16   9         24.67         18.53         9.81 o                         
   8  16   9         71.85         85.35        13.08 o                         
  -7  17   9         25.63         16.62         9.76 o                         
  -6  17   9          4.77        -10.73        10.73 o                         
  -5  17   9         76.12         91.58        17.03 o                         
  -4  17   9         53.11         42.03        15.08 o                         
  -3  17   9        475.19        427.52        29.66 o                         
  -2  17   9        268.82        286.41        18.64 o                         
  -1  17   9        331.50        274.34        19.01 o                         
   0  17   9         78.54         92.33        11.66 o                         
   1  17   9        332.40        287.90        16.78 o                         
   2  17   9        268.68        243.33        18.79 o                         
   3  17   9        472.15        384.18        21.93 o                         
   4  17   9         53.52         42.49        15.57 o                         
   5  17   9         75.60         91.80        13.24 o                         
   6  17   9          4.77         -6.33         9.97 o                         
   7  17   9         26.15         38.69        10.65 o                         
  -7  18   9          0.44         12.97         9.51 o                         
  -6  18   9          6.50         30.20        10.87 o                         
  -5  18   9        207.83        250.37        21.56 o                         
  -4  18   9         45.82         40.54        14.75 o                         
  -3  18   9        163.12        165.19        17.40 o                         
  -2  18   9        161.70        146.74        14.72 o                         
  -1  18   9        116.95        117.73        12.97 o                         
   0  18   9          4.42          2.07         9.31 o                         
   1  18   9        114.68        134.39        12.72 o                         
   2  18   9        162.49        189.43        14.43 o                         
   3  18   9        163.87        141.07        14.88 o                         
   4  18   9         46.12         43.80        11.81 o                         
   5  18   9        207.47        235.16        19.23 o                         
   6  18   9          6.54         23.35         9.90 o                         
   7  18   9          0.39         14.47        13.95 o                         
  -6  19   9         35.72         31.59         9.59 o                         
  -5  19   9         35.69         63.31        12.96 o                         
  -4  19   9          8.53          3.90        16.88 o                         
  -3  19   9         30.68         27.62        11.77 o                         
  -2  19   9        820.86        812.47        36.79 o                         
  -1  19   9        235.97        249.75        16.47 o                         
   0  19   9        299.69        351.94        18.73 o                         
   1  19   9        237.37        224.60        14.60 o                         
   2  19   9        824.31        809.83        26.67 o                         
   3  19   9         30.76         33.00        10.10 o                         
   4  19   9          8.93          2.31         9.58 o                         
   5  19   9         35.37         48.02        11.22 o                         
   6  19   9         35.57         44.13        11.08 o                         
  -6  20   9          0.73         -3.13         6.27 o                         
  -5  20   9         22.33         23.94        12.39 o                         
  -4  20   9         51.11         28.88         9.56 o                         
  -3  20   9        131.83        148.35        18.67 o                         
  -2  20   9        143.23        148.56        16.48 o                         
  -1  20   9        141.16        146.68        14.02 o                         
   0  20   9         47.39         59.38        11.82 o                         
   1  20   9        140.46        149.79        14.39 o                         
   2  20   9        144.18        149.96        13.22 o                         
   3  20   9        130.76        137.56        12.36 o                         
   4  20   9         51.13         30.64         8.81 o                         
   5  20   9         22.53         19.53         9.00 o                         
   6  20   9          0.75         -0.77         7.15 o                         
  -5  21   9          9.16          9.52         9.76 o                         
  -4  21   9        132.73        125.71        12.55 o                         
  -3  21   9         23.56         16.30        10.56 o                         
  -2  21   9        201.95        204.41        17.26 o                         
  -1  21   9         20.88         31.66        13.48 o                         
   0  21   9          3.79          8.78         8.32 o                         
   1  21   9         21.28         18.78        10.10 o                         
   2  21   9        203.96        229.12        15.46 o                         
   3  21   9         23.34         27.99         9.34 o                         
   4  21   9        133.55        112.99        12.57 o                         
   5  21   9          8.82          8.24         9.74 o                         
  -5  22   9         10.76          1.43         9.01 o                         
  -4  22   9         46.73         30.48         9.72 o                         
  -3  22   9          6.42         -9.87         9.87 o                         
  -2  22   9         38.25         40.80        12.14 o                         
  -1  22   9          4.61         14.63        10.75 o                         
   0  22   9          0.85         -6.78         9.83 o                         
   1  22   9          4.76         12.36         8.65 o                         
   2  22   9         37.86         17.35         8.24 o                         
   3  22   9          6.22         11.36        15.86 o                         
   4  22   9         46.45         52.78        11.34 o                         
   5  22   9         10.70         14.03         8.52 o                         
  -4  23   9         69.68         66.18        26.45 o                         
  -3  23   9          3.10         -6.65         6.65 o                         
  -2  23   9         13.73         10.67        12.05 o                         
  -1  23   9         29.55         32.80        10.39 o                         
   0  23   9        101.16         89.47        14.79 o                         
   1  23   9         29.72         24.14         7.88 o                         
   2  23   9         13.52         11.20         8.19 o                         
   3  23   9          3.18         -7.11        13.65 o                         
   4  23   9         69.89         78.37        11.14 o                         
  -3  24   9         40.28         32.83        13.95 o                         
  -2  24   9         25.63         26.47         8.09 o                         
  -1  24   9          0.98         -1.13         9.79 o                         
   0  24   9        139.86        156.90        17.20 o                         
   1  24   9          1.00         -8.48         8.48 o                         
   2  24   9         25.54         28.49         8.71 o                         
   3  24   9         39.96         44.70        12.87 o                         
   0  25   9        121.69        133.94        16.94 o                         
   1  25   9        109.00        144.53        16.29 o                         
   0   0  10          0.74         -2.97        16.62 o                         
   1   0  10        803.66        743.63        19.59 o                         
   2   0  10       4579.97       4184.40        45.69 o                         
   3   0  10        946.55        906.72        23.28 o                         
   4   0  10        270.07        249.52        17.13 o                         
   5   0  10        615.51        621.78        47.03 o                         
   6   0  10        743.84        825.03        33.57 o                         
   7   0  10        526.34        479.26        32.47 o                         
   8   0  10         77.30        115.60        16.59 o                         
   9   0  10         94.94         87.27        19.70 o                         
  10   0  10         38.07         48.07        11.64 o                         
 -10   1  10          9.68         15.64        10.03 o                         
  -9   1  10         98.32         86.90        15.43 o                         
  -8   1  10        100.99         77.33        15.01 o                         
  -7   1  10        215.19        220.02        26.69 o                         
  -6   1  10        430.62        434.65        22.17 o                         
  -5   1  10        877.05        896.62        41.71 o                         
  -4   1  10         88.07        103.75        12.67 o                         
  -3   1  10       1725.42       2095.17        34.89 o                         
  -2   1  10       2403.67       2368.68        35.44 o                         
  -1   1  10       3552.74       3445.90        41.21 o                         
   0   1  10       3599.12       4181.89       112.26 o                         
   1   1  10       3558.52       3620.88        39.68 o                         
   2   1  10       2409.42       2413.58        34.40 o                         
   3   1  10       1722.42       2056.11        39.09 o                         
   4   1  10         86.59        100.23        15.36 o                         
   5   1  10        887.30        882.95        40.42 o                         
   6   1  10        430.37        443.13        20.76 o                         
   7   1  10        213.78        227.47        20.63 o                         
   8   1  10        100.59         68.16        15.34 o                         
   9   1  10         98.74        101.96        20.42 o                         
  10   1  10          9.59          8.01        10.25 o                         
 -10   2  10         31.67         31.57        11.06 o                         
  -9   2  10         69.02         52.78        19.37 o                         
  -8   2  10        541.95        585.61        33.44 o                         
  -7   2  10        132.66        142.38        19.97 o                         
  -6   2  10        532.17        626.13        25.81 o                         
  -5   2  10        418.76        393.54        29.26 o                         
  -4   2  10       2571.89       2809.90        51.09 o                         
  -3   2  10       2073.62       2312.43        36.89 o                         
  -2   2  10        766.48        729.44        21.24 o                         
  -1   2  10       2838.49       2982.55        45.07 o                         
   0   2  10        224.21        149.05         8.28 o                         
   1   2  10       2828.97       3090.30        47.87 o                         
   2   2  10        758.64        727.19        19.07 o                         
   3   2  10       2077.14       2333.10        40.21 o                         
   4   2  10       2571.76       2695.18        61.54 o                         
   5   2  10        409.76        350.32        41.55 o                         
   6   2  10        527.08        596.39        22.20 o                         
   7   2  10        131.88         86.65        14.58 o                         
   8   2  10        542.03        626.00        26.39 o                         
   9   2  10         68.86         47.80        17.51 o                         
  10   2  10         32.32         18.70         9.61 o                         
 -10   3  10         25.32         23.82        14.24 o                         
  -9   3  10         22.22         26.61        13.79 o                         
  -8   3  10         31.17         39.43        25.73 o                         
  -7   3  10         14.33          2.97        17.08 o                         
  -6   3  10        390.73        374.29        27.32 o                         
  -5   3  10         88.87        106.69        14.66 o                         
  -4   3  10        741.05        801.66        28.82 o                         
  -3   3  10        255.28        288.72        15.07 o                         
  -2   3  10        930.02        839.69        32.11 o                         
  -1   3  10        671.62        597.93        30.18 o                         
   0   3  10        340.64        230.77        11.13 o                         
   1   3  10        663.20        611.32        22.15 o                         
   2   3  10        921.40        905.58        24.06 o                         
   3   3  10        252.80        299.91        15.75 o                         
   4   3  10        728.69        741.85        34.71 o                         
   5   3  10         87.58         97.25        18.75 o                         
   6   3  10        387.55        350.78        17.66 o                         
   7   3  10         14.74         15.66        10.57 o                         
   8   3  10         31.31         48.34        13.55 o                         
   9   3  10         21.26          5.20        10.32 o                         
  10   3  10         25.42         30.13        13.94 o                         
 -10   4  10         38.52         39.25         8.86 o                         
  -9   4  10        110.84        133.16        16.87 o                         
  -8   4  10         41.73         41.07        19.26 o                         
  -7   4  10        706.12        681.34        46.22 o                         
  -6   4  10         96.87         77.85        19.48 o                         
  -5   4  10        349.65        395.86        30.18 o                         
  -4   4  10        760.73        745.47        28.94 o                         
  -3   4  10       1875.83       2115.94        42.62 o                         
  -2   4  10        201.53        268.92        16.97 o                         
  -1   4  10       4389.15       4033.48        59.24 o                         
   0   4  10       1364.58       1196.61        25.44 o                         
   1   4  10       4423.92       4221.88        81.55 o                         
   2   4  10        202.40        251.59        12.45 o                         
   3   4  10       1859.41       2005.48        36.99 o                         
   4   4  10        760.88        765.73        25.29 o                         
   5   4  10        351.40        345.40        48.50 o                         
   6   4  10         98.30         89.97        15.37 o                         
   7   4  10        709.40        780.58        34.08 o                         
   8   4  10         43.24         43.60        14.16 o                         
   9   4  10        108.95        133.46        15.30 o                         
  10   4  10         37.98          7.36         9.22 o                         
 -10   5  10          1.43         -2.28        15.09 o                         
  -9   5  10         42.84         40.90        13.42 o                         
  -8   5  10        179.74        175.37        57.54 o                         
  -7   5  10         76.90         90.42        22.88 o                         
  -6   5  10         65.30         37.04        15.84 o                         
  -5   5  10        356.55        432.17        27.99 o                         
  -4   5  10        648.00        539.41        29.14 o                         
  -3   5  10       1859.85       1908.26        41.54 o                         
  -2   5  10        657.21        760.68        27.09 o                         
  -1   5  10       1655.99       1963.99        41.16 o                         
   0   5  10        210.55        191.35        10.87 o                         
   1   5  10       1662.83       1998.93        49.44 o                         
   2   5  10        665.45        782.98        24.25 o                         
   3   5  10       1854.76       1840.33        35.14 o                         
   4   5  10        636.89        523.65        24.76 o                         
   5   5  10        357.62        405.22        22.58 o                         
   6   5  10         66.58         73.78        12.94 o                         
   7   5  10         77.19         68.62        16.52 o                         
   8   5  10        180.08        153.24        20.68 o                         
   9   5  10         42.79         19.29        17.51 o                         
  10   5  10          1.44         32.36         8.70 o                         
 -10   6  10         14.24         19.07         9.63 o                         
  -9   6  10         84.57        105.97        14.66 o                         
  -8   6  10         13.14         26.54        18.01 o                         
  -7   6  10        896.76        897.35        51.06 o                         
  -6   6  10        148.28        150.02        21.16 o                         
  -5   6  10        378.63        311.81        18.86 o                         
  -4   6  10        445.49        533.54        26.69 o                         
  -3   6  10       1542.34       1605.57        39.59 o                         
  -2   6  10       3536.95       3925.59        60.01 o                         
  -1   6  10        302.02        289.29        19.70 o                         
   0   6  10        529.98        545.48        16.74 o                         
   1   6  10        305.58        296.24        15.76 o                         
   2   6  10       3518.86       4109.00        91.18 o                         
   3   6  10       1543.84       1660.89        40.24 o                         
   4   6  10        441.57        465.04        24.35 o                         
   5   6  10        384.13        338.12        19.21 o                         
   6   6  10        150.03        160.65        18.10 o                         
   7   6  10        899.48        881.50        41.90 o                         
   8   6  10         13.16         10.89        13.01 o                         
   9   6  10         86.53         73.95        17.71 o                         
  10   6  10         14.60         35.70        17.74 o                         
 -10   7  10         16.89          9.37         9.29 o                         
  -9   7  10         27.03         28.11        11.90 o                         
  -8   7  10          3.46        -10.85        14.02 o                         
  -7   7  10         31.07         56.87        21.39 o                         
  -6   7  10        132.48        100.05        17.65 o                         
  -5   7  10         65.41         74.67        12.35 o                         
  -4   7  10       1082.74       1112.18        50.62 o                         
  -3   7  10        824.70        928.26        32.31 o                         
  -2   7  10       1075.16       1122.10        34.42 o                         
  -1   7  10        187.52        240.66        21.59 o                         
   0   7  10       3368.04       3479.29        64.34 o                         
   1   7  10        188.66        255.47        14.40 o                         
   2   7  10       1084.71       1164.19        33.27 o                         
   3   7  10        821.08        943.95        37.69 o                         
   4   7  10       1073.10       1060.52        68.13 o                         
   5   7  10         64.95         63.94        14.26 o                         
   6   7  10        132.78        144.05        13.98 o                         
   7   7  10         30.44          6.07        19.22 o                         
   8   7  10          3.72         -8.51        11.83 o                         
   9   7  10         27.24         -6.05        16.72 o                         
  10   7  10         17.21        -10.35        10.35 o                         
 -10   8  10          0.00        -10.05        10.05 o                         
  -9   8  10         46.63         60.31        12.76 o                         
  -8   8  10        131.62        129.73        22.59 o                         
  -7   8  10        266.60        254.18        30.24 o                         
  -6   8  10        232.55        278.48        44.82 o                         
  -5   8  10        301.18        301.40        18.09 o                         
  -4   8  10        450.19        492.04        36.81 o                         
  -3   8  10         61.19         64.39        11.83 o                         
  -2   8  10        298.00        406.76        28.92 o                         
  -1   8  10        264.76        270.89        23.60 o                         
   0   8  10          0.31         16.91         9.34 o                         
   1   8  10        261.34        220.22        14.26 o                         
   2   8  10        304.93        385.29        21.51 o                         
   3   8  10         60.48         59.07        10.73 o                         
   4   8  10        450.38        465.09        33.69 o                         
   5   8  10        299.84        307.46        16.99 o                         
   6   8  10        229.55        251.02        22.06 o                         
   7   8  10        262.99        260.39        21.39 o                         
   8   8  10        134.80        111.54        17.10 o                         
   9   8  10         47.52         35.94        15.36 o                         
  10   8  10          0.01          2.81        12.30 o                         
  -9   9  10         17.01         13.71        12.61 o                         
  -8   9  10         14.94         31.88        22.16 o                         
  -7   9  10         26.35         40.56        16.93 o                         
  -6   9  10        126.63        136.50        24.31 o                         
  -5   9  10        741.67        745.19        26.06 o                         
  -4   9  10        270.56        312.15        21.60 o                         
  -3   9  10        901.27        923.89        32.26 o                         
  -2   9  10        223.86        193.45        22.83 o                         
  -1   9  10       1725.17       1796.14        54.84 o                         
   0   9  10        820.27        835.17        24.33 o                         
   1   9  10       1716.32       1753.69        42.52 o                         
   2   9  10        220.88        207.85        17.92 o                         
   3   9  10        900.57        962.94        43.24 o                         
   4   9  10        270.60        295.60        19.49 o                         
   5   9  10        746.65        775.44        22.18 o                         
   6   9  10        123.18        155.86        18.34 o                         
   7   9  10         25.55         18.57        12.51 o                         
   8   9  10         14.88         21.57        16.38 o                         
   9   9  10         16.76         14.81        11.64 o                         
  -9  10  10          0.84         -3.26         8.90 o                         
  -8  10  10          1.26        -14.34        14.34 o                         
  -7  10  10          9.45         11.49        17.04 o                         
  -6  10  10        221.80        192.90        29.50 o                         
  -5  10  10        832.38        770.78        25.55 o                         
  -4  10  10        196.88        211.52        19.20 o                         
  -3  10  10        132.07        150.68        19.68 o                         
  -2  10  10        618.82        669.23        37.64 o                         
  -1  10  10        742.65        790.05        39.40 o                         
   0  10  10        561.61        564.65        25.54 o                         
   1  10  10        747.15        883.15        27.39 o                         
   2  10  10        625.40        665.10        35.94 o                         
   3  10  10        133.23        162.94        21.81 o                         
   4  10  10        199.25        192.22        12.95 o                         
   5  10  10        834.99        818.84        24.74 o                         
   6  10  10        225.03        217.26        16.61 o                         
   7  10  10          9.43         -1.94        12.34 o                         
   8  10  10          1.26          2.69        11.98 o                         
   9  10  10          0.70          5.98        10.80 o                         
  -9  11  10         45.91         45.53        10.57 o                         
  -8  11  10         26.30         29.32        15.70 o                         
  -7  11  10         46.09         77.92        15.62 o                         
  -6  11  10        176.90        211.22        22.99 o                         
  -5  11  10        177.89        181.54        17.37 o                         
  -4  11  10        211.74        236.58        18.91 o                         
  -3  11  10        540.57        533.46        24.45 o                         
  -2  11  10         78.52        131.88        23.48 o                         
  -1  11  10        239.35        226.46        24.94 o                         
   0  11  10       1573.76       1600.92        57.40 o                         
   1  11  10        237.31        188.75        16.99 o                         
   2  11  10         80.37        126.19        32.21 o                         
   3  11  10        542.31        588.21        20.50 o                         
   4  11  10        209.98        246.22        18.17 o                         
   5  11  10        179.34        198.55        13.87 o                         
   6  11  10        176.55        215.27        14.56 o                         
   7  11  10         46.35         64.56        14.31 o                         
   8  11  10         26.43         24.26        12.83 o                         
   9  11  10         46.92         41.83        11.91 o                         
  -9  12  10         16.14          9.35         8.39 o                         
  -8  12  10          8.00         35.47        14.13 o                         
  -7  12  10          6.17         16.79        13.43 o                         
  -6  12  10        555.89        578.39        33.26 o                         
  -5  12  10        691.77        696.62        31.95 o                         
  -4  12  10        137.63        153.31        13.70 o                         
  -3  12  10        316.14        314.36        17.25 o                         
  -2  12  10       1062.87       1145.56        32.57 o                         
  -1  12  10        469.79        441.01        35.70 o                         
   0  12  10        426.47        396.07        28.38 o                         
   1  12  10        475.63        479.71        32.33 o                         
   2  12  10       1055.80       1082.15        25.41 o                         
   3  12  10        311.27        306.68        15.21 o                         
   4  12  10        138.02        176.76        10.92 o                         
   5  12  10        689.32        686.99        25.58 o                         
   6  12  10        556.37        579.43        22.91 o                         
   7  12  10          6.41         -3.08        10.42 o                         
   8  12  10          7.66         -1.97        11.58 o                         
   9  12  10         16.43         27.96        11.92 o                         
  -9  13  10          2.24         -7.00         7.00 o                         
  -8  13  10         35.80         36.11        11.40 o                         
  -7  13  10         64.16         81.62        15.21 o                         
  -6  13  10        365.74        379.59        27.24 o                         
  -5  13  10         57.31         35.89        13.20 o                         
  -4  13  10        375.80        374.80        24.93 o                         
  -3  13  10        216.26        214.98        16.68 o                         
  -2  13  10        473.44        420.51        16.53 o                         
  -1  13  10        470.60        491.89        17.28 o                         
   0  13  10        115.51        124.01         9.74 o                         
   1  13  10        468.34        502.26        16.29 o                         
   2  13  10        473.94        434.46        15.67 o                         
   3  13  10        218.16        192.23        11.84 o                         
   4  13  10        377.41        411.61        20.58 o                         
   5  13  10         57.49         50.15        10.62 o                         
   6  13  10        364.92        398.12        20.65 o                         
   7  13  10         65.23         65.11        13.07 o                         
   8  13  10         35.93         21.21        13.66 o                         
   9  13  10          2.27          8.49         8.48 o                         
  -8  14  10          4.52          9.06         9.72 o                         
  -7  14  10        104.89        119.05        16.32 o                         
  -6  14  10        198.44        189.63        20.13 o                         
  -5  14  10        553.25        571.83        28.29 o                         
  -4  14  10        513.53        548.78        32.80 o                         
  -3  14  10        381.52        391.31        19.13 o                         
  -2  14  10       1434.98       1457.54        35.75 o                         
  -1  14  10        849.46        894.90        24.12 o                         
   0  14  10        299.31        273.87        13.27 o                         
   1  14  10        848.67        846.44        20.96 o                         
   2  14  10       1432.45       1416.47        31.95 o                         
   3  14  10        379.66        399.00        15.91 o                         
   4  14  10        512.82        535.60        25.11 o                         
   5  14  10        553.45        586.73        21.62 o                         
   6  14  10        200.10        170.68        14.81 o                         
   7  14  10        105.29        111.97        12.75 o                         
   8  14  10          4.61         -6.86         6.86 o                         
  -8  15  10         14.15         12.18         8.67 o                         
  -7  15  10         12.33         -2.49         9.70 o                         
  -6  15  10         13.77          3.21        12.16 o                         
  -5  15  10          5.91          0.46        12.28 o                         
  -4  15  10         87.52         76.82        16.55 o                         
  -3  15  10        217.18        187.99        20.01 o                         
  -2  15  10        389.11        377.47        17.00 o                         
  -1  15  10        586.25        591.30        19.21 o                         
   0  15  10        766.84        742.98        20.31 o                         
   1  15  10        584.97        552.20        17.02 o                         
   2  15  10        391.10        363.08        18.33 o                         
   3  15  10        216.93        204.32        16.15 o                         
   4  15  10         88.70         71.36        15.56 o                         
   5  15  10          6.50          9.28         9.56 o                         
   6  15  10         13.69         -0.70        13.07 o                         
   7  15  10         12.70          6.40         8.46 o                         
   8  15  10         14.05         28.46        11.84 o                         
  -8  16  10          5.68          7.99        10.65 o                         
  -7  16  10         33.05         35.25         9.65 o                         
  -6  16  10         59.80         42.81        11.96 o                         
  -5  16  10        148.42        149.20        16.26 o                         
  -4  16  10        296.15        296.57        27.85 o                         
  -3  16  10          2.68          4.36        12.10 o                         
  -2  16  10       1530.02       1552.83        38.81 o                         
  -1  16  10        220.33        186.59        14.81 o                         
   0  16  10        265.05        278.17        16.62 o                         
   1  16  10        219.41        214.19        14.98 o                         
   2  16  10       1535.19       1485.38        40.18 o                         
   3  16  10          2.94         -4.44        10.95 o                         
   4  16  10        297.73        286.16        20.41 o                         
   5  16  10        147.54        155.02        14.82 o                         
   6  16  10         59.71         66.07        11.27 o                         
   7  16  10         32.85         40.88        12.39 o                         
   8  16  10          5.51        -14.23        14.23 o                         
  -7  17  10         11.78         28.53        15.57 o                         
  -6  17  10         28.94         16.77        15.75 o                         
  -5  17  10         37.78         55.41        11.95 o                         
  -4  17  10         62.04         69.72        16.25 o                         
  -3  17  10        505.71        481.29        23.72 o                         
  -2  17  10        297.93        274.59        17.26 o                         
  -1  17  10         94.45         83.68        12.02 o                         
   0  17  10          5.53         19.64         9.83 o                         
   1  17  10         95.45         73.29        10.55 o                         
   2  17  10        295.79        300.53        17.90 o                         
   3  17  10        510.18        492.86        23.97 o                         
   4  17  10         63.16         44.85        15.30 o                         
   5  17  10         38.34         65.03        11.66 o                         
   6  17  10         29.61         16.11        19.39 o                         
   7  17  10         12.03         13.14         7.07 o                         
  -7  18  10          1.12         10.51         6.97 o                         
  -6  18  10         68.55         72.25        12.68 o                         
  -5  18  10         16.21         19.74        11.47 o                         
  -4  18  10        137.61        133.20        18.61 o                         
  -3  18  10        140.93        136.88        18.61 o                         
  -2  18  10         32.77         25.33        11.50 o                         
  -1  18  10        208.02        177.95        14.36 o                         
   0  18  10         84.86         83.19        12.01 o                         
   1  18  10        207.48        155.14        13.40 o                         
   2  18  10         32.78         46.14        10.43 o                         
   3  18  10        140.32        110.61        13.67 o                         
   4  18  10        137.37        145.28        17.47 o                         
   5  18  10         16.62         26.45        11.48 o                         
   6  18  10         69.37         75.46        10.67 o                         
   7  18  10          1.24         19.41        14.43 o                         
  -6  19  10         25.73         27.32         8.83 o                         
  -5  19  10          4.19          2.99        10.32 o                         
  -4  19  10         64.67         62.91        12.52 o                         
  -3  19  10         13.53          1.11        11.50 o                         
  -2  19  10         50.05         79.16        13.56 o                         
  -1  19  10        265.44        250.20        16.19 o                         
   0  19  10          4.21         -0.58         9.67 o                         
   1  19  10        263.89        249.66        17.93 o                         
   2  19  10         48.83         43.97        10.09 o                         
   3  19  10         13.77          7.80         9.13 o                         
   4  19  10         64.48         82.87        12.78 o                         
   5  19  10          4.40         -2.71         9.04 o                         
   6  19  10         25.99         28.88         9.96 o                         
  -6  20  10         48.24         57.64         8.00 o                         
  -5  20  10         79.62         71.74        10.83 o                         
  -4  20  10         21.53         24.62        11.49 o                         
  -3  20  10          1.41         -2.50        11.28 o                         
  -2  20  10         48.31         44.69        13.19 o                         
  -1  20  10          1.89         -0.49        10.43 o                         
   0  20  10          5.20         -1.93         8.37 o                         
   1  20  10          2.21          2.92         9.55 o                         
   2  20  10         48.93         45.04        10.47 o                         
   3  20  10          1.26         -5.62         8.72 o                         
   4  20  10         21.66         25.05        10.71 o                         
   5  20  10         79.72         88.79        11.26 o                         
   6  20  10         48.53         47.31         9.59 o                         
  -5  21  10          4.96          1.65         7.96 o                         
  -4  21  10         55.98         67.55        10.66 o                         
  -3  21  10         26.47         28.23        11.74 o                         
  -2  21  10         38.49         40.72        17.19 o                         
  -1  21  10         76.66        104.35        12.81 o                         
   0  21  10          1.29          8.81         7.77 o                         
   1  21  10         76.84         94.53        11.58 o                         
   2  21  10         38.53         38.94         9.42 o                         
   3  21  10         26.74         47.94        10.56 o                         
   4  21  10         56.16         78.05        13.68 o                         
   5  21  10          4.99          4.52         9.58 o                         
  -4  22  10         29.63         32.90         7.56 o                         
  -3  22  10         76.88         79.62         9.84 o                         
  -2  22  10          9.07          9.54        11.70 o                         
  -1  22  10         50.70         60.19        10.50 o                         
   0  22  10          2.84          1.51         9.62 o                         
   1  22  10         51.50         47.50         9.01 o                         
   2  22  10          8.76         10.06         7.02 o                         
   3  22  10         76.06         90.52        11.46 o                         
   4  22  10         29.94          7.59         9.80 o                         
  -3  23  10          3.45          6.28         9.92 o                         
  -2  23  10         50.02         38.93        22.71 o                         
  -1  23  10        146.53        157.84        14.87 o                         
   0  23  10         56.86         55.26        10.50 o                         
   1  23  10        145.21        148.18        14.62 o                         
   2  23  10         50.09         20.70        11.57 o                         
   3  23  10          3.43          1.89         9.15 o                         
   4  23  10         15.38         15.24        13.23 o                         
  -2  24  10          1.29          8.70         6.98 o                         
  -1  24  10         84.64         91.23        13.49 o                         
   0  24  10         98.11        105.80        11.12 o                         
   1  24  10         85.12         74.23        17.67 o                         
   2  24  10          1.35         15.31        12.40 o                         
   1   0  11        191.84        266.24        13.52 o                         
   2   0  11       4688.32       4921.60        52.25 o                         
   3   0  11        139.54        115.07        11.12 o                         
   4   0  11        258.54        272.63        18.99 o                         
   5   0  11         54.37         21.96        18.28 o                         
   6   0  11       4652.04       5179.98       138.22 o                         
   7   0  11         13.96         16.59        15.79 o                         
   8   0  11         51.21         25.60        12.88 o                         
   9   0  11         36.99         18.12        15.60 o                         
  10   0  11         85.64         68.23        10.18 o                         
 -10   1  11          7.16         10.00         9.37 o                         
  -9   1  11          8.63          1.18        15.66 o                         
  -8   1  11        202.70        234.17        19.52 o                         
  -7   1  11         84.67         51.30        15.64 o                         
  -6   1  11         34.45         52.73        13.60 o                         
  -5   1  11        736.93        748.31        39.71 o                         
  -4   1  11        666.48        756.97        28.31 o                         
  -3   1  11         65.40         80.57        10.44 o                         
  -2   1  11        816.17        847.15        23.25 o                         
  -1   1  11       1937.12       1917.67        37.29 o                         
   0   1  11         45.24         20.53        13.28 o                         
   1   1  11       1944.23       1987.83        39.60 o                         
   2   1  11        822.99        908.05        23.08 o                         
   3   1  11         66.81         79.61        10.00 o                         
   4   1  11        666.84        758.06        35.38 o                         
   5   1  11        734.75        683.14        55.43 o                         
   6   1  11         33.81         65.39        10.70 o                         
   7   1  11         84.33         86.89        17.59 o                         
   8   1  11        200.19        216.17        19.70 o                         
   9   1  11          8.52          7.34        15.14 o                         
  10   1  11          7.39          2.15         6.55 o                         
 -10   2  11         30.25         34.31        10.74 o                         
  -9   2  11        120.21        143.18        17.66 o                         
  -8   2  11         47.75         40.87        14.91 o                         
  -7   2  11        106.89         76.11        22.38 o                         
  -6   2  11        572.04        588.47        25.90 o                         
  -5   2  11        227.05        256.21        25.45 o                         
  -4   2  11        327.34        367.37        21.37 o                         
  -3   2  11         22.56         17.68         8.41 o                         
  -2   2  11       2412.49       2217.05        36.82 o                         
  -1   2  11       3613.65       4054.71        55.13 o                         
   0   2  11       1457.89       1360.40        41.27 o                         
   1   2  11       3622.10       3998.16        56.34 o                         
   2   2  11       2413.54       2211.51        42.98 o                         
   3   2  11         22.26         41.44        10.83 o                         
   4   2  11        332.30        367.64        28.12 o                         
   5   2  11        227.79        242.50        36.95 o                         
   6   2  11        568.81        582.54        21.69 o                         
   7   2  11        106.41        113.66        15.19 o                         
   8   2  11         46.36         56.24        14.86 o                         
   9   2  11        119.17        126.48        20.14 o                         
  10   2  11         30.16         32.07         7.76 o                         
 -10   3  11         14.27         36.83        13.66 o                         
  -9   3  11         18.72         43.62        13.03 o                         
  -8   3  11         92.84         99.02        20.46 o                         
  -7   3  11          5.67         -9.06        17.86 o                         
  -6   3  11        231.23        201.87        22.04 o                         
  -5   3  11         19.67         36.49        13.23 o                         
  -4   3  11        422.48        423.18        22.73 o                         
  -3   3  11        443.57        349.48        19.14 o                         
  -2   3  11       2588.31       2829.51        48.43 o                         
  -1   3  11       1176.04       1058.25        30.02 o                         
   0   3  11         64.72         81.45        11.59 o                         
   1   3  11       1175.20       1073.45        39.73 o                         
   2   3  11       2593.72       2908.93        49.91 o                         
   3   3  11        447.99        403.73        21.04 o                         
   4   3  11        421.13        370.62        26.91 o                         
   5   3  11         21.07         28.25        15.10 o                         
   6   3  11        230.25        190.70        15.54 o                         
   7   3  11          5.33         15.45        10.70 o                         
   8   3  11         93.77         84.17        14.70 o                         
   9   3  11         18.39         21.92        11.29 o                         
  10   3  11         14.47         -0.52         7.36 o                         
 -10   4  11         13.85         14.26        12.90 o                         
  -9   4  11        111.78        135.50        16.72 o                         
  -8   4  11         11.66         20.20        16.86 o                         
  -7   4  11        189.55        201.85        27.95 o                         
  -6   4  11        146.41        127.61        19.66 o                         
  -5   4  11        122.49        121.83        14.77 o                         
  -4   4  11        116.57        172.89        20.50 o                         
  -3   4  11        438.15        447.24        21.44 o                         
  -2   4  11       2300.71       2327.64        45.25 o                         
  -1   4  11        723.78        704.93        27.54 o                         
   0   4  11       1732.65       1663.92        28.98 o                         
   1   4  11        723.60        778.50        25.69 o                         
   2   4  11       2277.75       2387.93        53.06 o                         
   3   4  11        446.55        453.09        19.85 o                         
   4   4  11        117.95        119.72        14.82 o                         
   5   4  11        121.67        141.63        16.28 o                         
   6   4  11        145.25        155.04        12.84 o                         
   7   4  11        188.64        166.11        18.48 o                         
   8   4  11         11.28         29.53        11.38 o                         
   9   4  11        114.45        101.44        15.42 o                         
  10   4  11         13.63         18.63         8.74 o                         
 -10   5  11          8.30         10.66         8.73 o                         
  -9   5  11         65.90         81.52        18.21 o                         
  -8   5  11        308.63        344.24        33.57 o                         
  -7   5  11         71.52        103.99        40.53 o                         
  -6   5  11        126.97        152.48        20.98 o                         
  -5   5  11        957.99        950.91        34.22 o                         
  -4   5  11       1367.52       1404.56        41.51 o                         
  -3   5  11        830.67        958.63        31.37 o                         
  -2   5  11         96.33        114.76        14.51 o                         
  -1   5  11       1243.85       1142.58        33.32 o                         
   0   5  11       6075.21       6301.26       158.10 o                         
   1   5  11       1235.83       1203.05        28.10 o                         
   2   5  11         93.75         97.81         9.52 o                         
   3   5  11        824.61        986.78        37.71 o                         
   4   5  11       1359.21       1320.28        51.31 o                         
   5   5  11        958.46        938.91        37.81 o                         
   6   5  11        125.59        111.90        15.88 o                         
   7   5  11         70.59         63.52        17.61 o                         
   8   5  11        309.43        372.88        28.16 o                         
   9   5  11         66.21         62.13        11.24 o                         
  10   5  11          8.22          4.11        10.49 o                         
 -10   6  11         15.00         12.07         8.16 o                         
  -9   6  11         61.85         54.13        12.67 o                         
  -8   6  11         17.83         31.57        16.16 o                         
  -7   6  11        270.22        259.66        32.37 o                         
  -6   6  11         20.71         31.68        14.97 o                         
  -5   6  11         44.43         40.22        12.07 o                         
  -4   6  11        315.58        369.10        24.25 o                         
  -3   6  11        190.45        200.91        18.46 o                         
  -2   6  11        163.41        142.23        15.75 o                         
  -1   6  11       1087.82       1053.58        48.94 o                         
   0   6  11       1175.04       1288.34        42.68 o                         
   1   6  11       1087.58       1106.97        35.17 o                         
   2   6  11        164.53        154.69        11.69 o                         
   3   6  11        193.46        191.68        15.46 o                         
   4   6  11        312.63        321.90        22.95 o                         
   5   6  11         43.69         39.54        10.33 o                         
   6   6  11         21.04         39.30        13.28 o                         
   7   6  11        269.85        288.04        25.82 o                         
   8   6  11         18.16         11.93        12.83 o                         
   9   6  11         60.99         70.02        16.75 o                         
  10   6  11         14.92          6.13        17.36 o                         
 -10   7  11         64.11         59.60        15.56 o                         
  -9   7  11          2.79         -1.56         9.50 o                         
  -8   7  11         27.11         31.63        15.78 o                         
  -7   7  11         38.75         57.46        19.79 o                         
  -6   7  11         52.95         59.54        28.31 o                         
  -5   7  11       1125.33       1103.26        30.87 o                         
  -4   7  11         73.26         43.99        17.54 o                         
  -3   7  11        158.19        117.08        15.24 o                         
  -2   7  11         60.25         73.09        13.68 o                         
  -1   7  11        383.92        379.60        22.38 o                         
   0   7  11          5.53         27.15         8.58 o                         
   1   7  11        382.04        400.78        16.31 o                         
   2   7  11         61.08         63.73         9.75 o                         
   3   7  11        160.38        132.58        11.87 o                         
   4   7  11         74.75         57.38        14.01 o                         
   5   7  11       1123.39       1130.21        28.76 o                         
   6   7  11         53.68         36.95        15.56 o                         
   7   7  11         38.82         21.70        15.02 o                         
   8   7  11         27.09         16.20        11.87 o                         
   9   7  11          2.50          5.67         9.25 o                         
  10   7  11         63.47         42.74        10.18 o                         
  -9   8  11         53.38         74.74        13.15 o                         
  -8   8  11         45.25         42.99        17.76 o                         
  -7   8  11         33.85          8.45        32.44 o                         
  -6   8  11         28.46         11.56        19.16 o                         
  -5   8  11        597.55        595.48        23.89 o                         
  -4   8  11         41.26         35.05        14.46 o                         
  -3   8  11        482.01        457.15        26.28 o                         
  -2   8  11        721.34        703.93        30.44 o                         
  -1   8  11        169.23        173.19        20.97 o                         
   0   8  11          5.91         30.09         8.77 o                         
   1   8  11        169.99        189.44        14.04 o                         
   2   8  11        725.10        670.60        22.14 o                         
   3   8  11        484.96        487.66        36.66 o                         
   4   8  11         42.74         57.90        13.42 o                         
   5   8  11        595.52        659.06        20.71 o                         
   6   8  11         28.63         34.94        23.01 o                         
   7   8  11         34.99         24.88        12.32 o                         
   8   8  11         44.47         37.19        12.00 o                         
   9   8  11         53.45         85.63        14.04 o                         
  -9   9  11         25.25         39.58        11.19 o                         
  -8   9  11         51.16         68.24        18.54 o                         
  -7   9  11        231.58        232.88        38.47 o                         
  -6   9  11         46.27         80.68        31.05 o                         
  -5   9  11        535.89        520.63        24.76 o                         
  -4   9  11         53.60         61.07        12.29 o                         
  -3   9  11        634.57        615.64        27.09 o                         
  -2   9  11       2746.12       3084.71        74.38 o                         
  -1   9  11        755.58        755.99        38.62 o                         
   0   9  11       4164.64       3883.98        67.45 o                         
   1   9  11        754.33        757.42        25.04 o                         
   2   9  11       2742.34       3126.51        51.65 o                         
   3   9  11        635.97        620.46        30.28 o                         
   4   9  11         54.42         55.33        12.19 o                         
   5   9  11        530.35        520.16        18.00 o                         
   6   9  11         46.26         57.25        13.92 o                         
   7   9  11        232.35        233.97        23.29 o                         
   8   9  11         51.77         54.27        11.40 o                         
   9   9  11         25.37         43.99        13.67 o                         
  -9  10  11         40.65         27.46        10.84 o                         
  -8  10  11         61.10         72.54        18.34 o                         
  -7  10  11        228.10        220.57        27.71 o                         
  -6  10  11        509.34        523.01        40.05 o                         
  -5  10  11        451.46        482.39        22.41 o                         
  -4  10  11        495.30        466.20        32.10 o                         
  -3  10  11        181.40        188.71        13.62 o                         
  -2  10  11        939.04        947.93        37.21 o                         
  -1  10  11        487.33        500.24        39.47 o                         
   0  10  11         13.94         42.40        11.19 o                         
   1  10  11        480.93        473.17        21.16 o                         
   2  10  11        939.32        966.04        30.41 o                         
   3  10  11        180.96        206.31        12.79 o                         
   4  10  11        497.70        502.48        17.56 o                         
   5  10  11        447.63        473.07        17.35 o                         
   6  10  11        512.81        531.64        24.33 o                         
   7  10  11        224.66        203.65        17.53 o                         
   8  10  11         60.94         76.59        16.44 o                         
   9  10  11         39.49         38.87        11.51 o                         
  -9  11  11         48.81         36.02         9.91 o                         
  -8  11  11          0.26          8.35        18.82 o                         
  -7  11  11         20.79         37.92        17.30 o                         
  -6  11  11         36.69          8.37        28.54 o                         
  -5  11  11         94.38        100.85        26.80 o                         
  -4  11  11        297.40        294.96        20.65 o                         
  -3  11  11        250.16        270.80        19.69 o                         
  -2  11  11        418.18        403.16        26.33 o                         
  -1  11  11        304.07        289.89        28.26 o                         
   0  11  11       1063.68        927.00        34.35 o                         
   1  11  11        305.71        306.84        18.75 o                         
   2  11  11        422.30        387.14        18.24 o
[truncated: 355,996 more chars]
